# Supplementary material for: Modeling Hsp70/Hsp40 interaction by multi-scale molecular simulations and coevolutionary sequence analysis
Source: eLife. 2017 May 12;6:e23471. doi: 10.7554/eLife.23471 (PMC5519331; doi:10.7554/eLife.23471)
Supplement: Supplementary file 2. — Each line contains the organism name of the corresponding sequence in the fasta file. DOI: http://dx.doi.org/10.7554/eLife.23471.026 [file elife-23471-supp2.specs]

F5R810 1000565
F9MQM1 1000569
F5U159 1000570
F9LVN0 1000588
F5U4H9 1000589
G0SW32 1001064
G0SZ31 1001064
G0SZL6 1001064
G0T1D8 1001064
A0A099JHH1 1001240
F2PC08 1001530
F2PDZ2 1001530
M5ADP5 1001583
F4DVW9 1001585
A0A0F6HYE7 1001588
M6G9H0 1001590
T0GWX3 1001595
M3ILW4 1001598
M3H1E9 1001599
M6HCZ0 1001601
A0A090RDG7 1001886
F7MV59 1001989
F7N568 1001989
F9CXP5 1001994
Q9RDD7 100226
F5SQJ6 1002339
F5SQK5 1002339
A0A0B4E243 1002340
G9Y0T7 1002364
G9YB75 1002364
H1GDP4 1002366
G6AYJ1 1002367
G6B1Y7 1002367
G9YYD2 1002368
G9YZA1 1002368
F2I076 1002672
F8KRU9 1002804
F8KSS2 1002804
H5VAL6 1002805
H5VD63 1002805
F2F1Z2 1002809
A0A061HYX0 10029
A0A061HZF8 10029
A0A061HZI0 10029
A0A061I1U8 10029
A0A098KXB5 10029
G3GVT1 10029
G3GZA5 10029
G3H0N9 10029
G3H8H7 10029
G3HAB2 10029
G3HD21 10029
G3HIC8 10029
G3HJ29 10029
G3HLV8 10029
G3HS69 10029
G3HVH7 10029
G3HYG7 10029
G3HYR8 10029
G3I2P6 10029
G3I538 10029
G3I956 10029
G3I9W3 10029
G3ICK8 10029
G3IET8 10029
Q76G10 10029
A0A0A6P0L6 1003181
A0A0A6P8W7 1003181
A0A0A6PJK1 1003181
X2KH98 1003191
X2KJZ4 1003191
F8JP24 1003195
F7T2P9 1003200
J8ZQF5 1003232
J9DJL6 1003232
G1Y346 1003237
W0T2G2 1003335
W0T4H9 1003335
W0T5P8 1003335
W0T6E3 1003335
W0T847 1003335
W0TAB0 1003335
W0TC90 1003335
W0TCA2 1003335
W0TDG6 1003335
W0TK00 1003335
Q6QNF0 10036
W3VBH1 1004151
K0D1W5 1004785
K0E909 1004787
A0A0E0YCN3 1004788
F3S5C2 1004836
F3S6R9 1004836
G7SNI2 1004951
G7SDD5 1004952
G2H0K1 1005043
G0AG20 1005048
G2LP27 1005057
F4HD93 1005058
G2LMM4 1005090
L1LV85 1005395
L1M822 1005395
K3RI11 1005550
K3RWG5 1005550
K3JFE1 1005567
K3KUQ6 1005567
F5VX81 1005704
F5VYZ3 1005705
A0A085A517 1005994
A0A085AC10 1005994
A0A085JJF3 1005995
A0A085IXI8 1005996
A0A085J0V1 1005996
A0A085HGT9 1005999
A0A085HSU4 1006000
A0A085I7D9 1006000
A0A085G2A9 1006004
G2RY13 1006007
H1UEU2 1006554
H1UFZ9 1006554
A0A0F6CK44 1006581
A0A0F6CKF2 1006581
A0A0F6CKK1 1006581
F4EC47 1007064
F4GNZ1 1007105
A0A087V357 100784
A0A087V3E0 100784
A0A087VAI2 100784
A0A087VCN4 100784
F9H9A7 1008452
F9HB43 1008452
F9HLZ4 1008453
G4QBG0 1008459
A0A087WR37 10090
A0A0G2JER9 10090
A2A4A1 10090
A2AG30 10090
B1AXX9 10090
B1AXY0 10090
B1AXY1 10090
D3Z1U5 10090
E9Q8B3 10090
E9Q8D0 10090
G3X8S5 10090
G5E8V6 10090
O35723 10090
O54946 10090
O89114 10090
P63037 10090
Q149L6 10090
Q3MI09 10090
Q3MI10 10090
Q3TB24 10090
Q3TFF0 10090
Q3TIT6 10090
Q3TJA9 10090
Q3TK61 10090
Q3TU79 10090
Q3TY13 10090
Q3TYL4 10090
Q3UL32 10090
Q3USP3 10090
Q5NTY0 10090
Q5RL26 10090
Q5U458 10090
Q6GTN1 10090
Q80TN4 10090
Q80Y75 10090
Q80ZP0 10090
Q8BRQ6 10090
Q8C4C9 10090
Q91WN1 10090
Q91WT4 10090
Q91ZF0 10090
Q99KV1 10090
Q99M87 10090
Q9CRX9 10090
Q9CUG0 10090
Q9CZJ9 10090
Q9D5A2 10090
Q9D832 10090
Q9D844 10090
Q9DAN5 10090
Q9DC23 10090
Q9JMC3 10090
Q9QYI3 10090
Q9QYI4 10090
Q9QYI5 10090
Q9QYI6 10090
Q9QYI7 10090
Q9QYI8 10090
Q9QYJ0 10090
Q9QYJ3 10090
Q9R022 10090
I7IHW1 100901
F7NKW4 1009370
J7J564 1009846
H1RQW9 1009852
H1RW17 1009852
W0P5A6 1009856
A0A0G2JTP0 10116
A0A0G2K435 10116
A0A0G2K4Y1 10116
A0A0G2K5E4 10116
A0A0G2K9H9 10116
A0A0G2QC19 10116
A1KXF7 10116
A8QIC3 10116
B0K030 10116
B1WBY5 10116
B2GV48 10116
B2RYA8 10116
D3ZAC5 10116
D3ZB76 10116
D3ZN46 10116
D3ZSC8 10116
D3ZUU5 10116
D3ZWI8 10116
F1M2S2 10116
G3V6I5 10116
G3V8B8 10116
O35824 10116
P63036 10116
P97554 10116
Q0H8V1 10116
Q2TVU3 10116
Q2UZS7 10116
Q498R3 10116
Q4QR73 10116
Q5FVC4 10116
Q5FVM7 10116
Q5M867 10116
Q5M9H7 10116
Q5XIP0 10116
Q5YKV6 10116
Q6AXW3 10116
Q6AYU3 10116
Q6TUG0 10116
Q75N36 10116
Q925T0 10116
Q9QZW8 10116
H0UU01 10141
H0UVC6 10141
H0UWI6 10141
H0UWR8 10141
H0UWS4 10141
H0V3J1 10141
H0V4T5 10141
H0V901 10141
H0VAC3 10141
H0VCK7 10141
H0VH54 10141
H0VHG2 10141
H0VKL1 10141
H0VMM6 10141
H0VPX6 10141
H0VR09 10141
H0VRW7 10141
H0VYH3 10141
H0VZ47 10141
H0W0L8 10141
H0W1D4 10141
H0W4S5 10141
Q0RZ97 101510
Q0SHB6 101510
A0A0D1W4Y5 1016849
A0A0D1W6I2 1016849
A0A0D1WE45 1016849
A0A0D1WSY9 1016849
A0A0D1X4V6 1016849
A0A0D1XBN3 1016849
A0A0D1Y4T6 1016849
A0A0D1Y7Q5 1016849
A0A0D1YMS1 1016849
A0A0D1YNQ1 1016849
A0A0D1Z143 1016849
A9MXI3 1016998
A9N6S2 1016998
G5AKJ7 10181
G5AP65 10181
G5AQ92 10181
G5AS98 10181
G5AX06 10181
G5AXK5 10181
G5AZ74 10181
G5B038 10181
G5B0L1 10181
G5B0W0 10181
G5BAE6 10181
G5BFA5 10181
G5BGY9 10181
G5BII0 10181
G5BII4 10181
G5BLU3 10181
G5BRS9 10181
G5BT90 10181
G5BXB7 10181
G5BYS4 10181
G5C0C6 10181
G5C2I0 10181
G5C7E8 10181
G5C8J9 10181
G5C8S1 10181
G5CB18 10181
L8LV74 102125
L8M429 102125
L8M8Y0 102125
L8MAT3 102125
K9ES95 102129
K9EUE4 102129
K9FGA6 102129
K9FMU7 102129
L8LSR0 102232
L8LUQ8 102232
L8LYE9 102232
E3Q1Q1 102261
B3RQD1 10228
B3RQK7 10228
B3RVI5 10228
B3RYC3 10228
B3RYV2 10228
B3S076 10228
B3S716 10228
B3S8B7 10228
E6NKV0 102608
E6NLX3 102608
A0A024BVT8 102611
A0A024BX45 102611
I0ZEM0 102618
I0ZF18 102618
F5SYH4 1026882
F5SYQ4 1026882
A0A081N397 1027273
F9DNE4 1027292
F6IRF5 1028490
A0A0B6YI41 1028688
A0A0B6YTP5 1028688
A0A0B6Z6Y2 1028688
A0A0B6ZID0 1028688
A0A0B6ZKA4 1028688
A0A0B6ZN21 1028688
A0A0B6ZTS5 1028688
A0A0B6ZUL1 1028688
A0A0B7A3R3 1028688
A0A0B7A4F5 1028688
A0A0B7ABF2 1028688
A0A0B7AK12 1028688
A0A0B7AV09 1028688
A0A0B7AVQ7 1028688
A0A0B7AXU0 1028688
A0A0B7BIZ6 1028688
A0A0B7BV04 1028688
K3UBL0 1028729
K3UQV9 1028729
K3V517 1028729
K3VED6 1028729
K3VET9 1028729
K3VUU1 1028729
K3VVS0 1028729
K3W0K5 1028729
K3W2F2 1028729
K3W2S1 1028729
F9GN31 1028803
F9GUF8 1028804
F9H0G5 1028805
F9H603 1028806
D3CU23 102897
D3D9P1 102897
D3DA34 102897
A0A077LGT3 1028989
A0A077LNN6 1028989
F9VKP5 1029718
V5SB65 1029756
F5VEJ6 1029822
V1K0Z8 1029982
V1KDD3 1029982
L7A9K9 1029985
L7ABG9 1029985
L6YWG1 1029986
L6ZZH5 1029986
A0A0E0UVT3 1030009
G4CM26 1030841
G4CMW2 1030841
F5XB28 1030843
A0A0A8H5K9 1031536
A0A0A8H8G0 1031536
A0A0A8H0V9 1031564
A0A0A8H106 1031564
F6FYT7 1031711
G4CLH3 1032488
X8IBX9 1032505
G0GX16 1032845
G7X5E8 1033177
G7XHI2 1033177
G7XIE3 1033177
G7XJ98 1033177
G7XMK3 1033177
G7XPA9 1033177
G7XSB1 1033177
G7XT25 1033177
G7XW28 1033177
G7XWT5 1033177
G7XX40 1033177
G7XZS9 1033177
G7Y236 1033177
G7Y284 1033177
F4W8M4 103372
F4WE16 103372
F4WGA6 103372
F4WIB4 103372
F4WIC1 103372
F4WN60 103372
F4WP97 103372
F4WT27 103372
F4WWG3 103372
F4WZI2 103372
F4WZN6 103372
F4X0D2 103372
F7Q3Q7 1033802
U2EK39 1033802
F7PN55 1033806
F7PPE3 1033806
U2EFG1 1033810
F6CAL7 1033837
M9MW06 1034331
M9MW37 1034331
M9MXC2 1034331
M9MYU1 1034331
M9MYV1 1034331
M9MZP2 1034331
M9N0B7 1034331
M9N1Y5 1034331
M9N7E7 1034331
G2Z3R6 1034807
F9QDW2 1034808
F6K606 1034858
A0A078KWY3 1034943
A0A078KX98 1034943
A0A090MSZ8 1035
A0A090N8F4 1035
F9P7J2 1035184
F9M577 1035185
F9MLC2 1035187
F9PZF9 1035189
F9Q016 1035190
L1QEQ2 1035191
L1P8T9 1035193
L1P9Z6 1035193
L1MDP2 1035195
L1MT21 1035196
L1MDL9 1035197
S5P5P4 1036172
S5PV06 1036172
F8FFQ3 1036673
F7RV28 1036674
A0A024UXD3 1036723
A0A024UYL2 1036723
A0A024UZX8 1036723
A0A024V030 1036723
A0A024V1J6 1036723
A0A024V328 1036723
A0A024V4L6 1036723
A0A024V500 1036723
A0A024V5E6 1036723
A0A024V5L2 1036723
A0A024V5S5 1036723
A0A024V5U4 1036723
A0A024V6Z6 1036723
A0A024V7S1 1036723
A0A024V7Z3 1036723
A0A024VAM5 1036723
A0A024VBH5 1036723
A0A024VCQ0 1036723
A0A024VCR9 1036723
A0A024VDC1 1036723
A0A024VDS0 1036723
A0A024VDV8 1036723
A0A024VED3 1036723
A0A024VEM5 1036723
A0A024VEA5 1036724
A0A024VF50 1036724
A0A024VGL1 1036724
A0A024VGS6 1036724
A0A024VI56 1036724
A0A024VJ16 1036724
A0A024VKM3 1036724
A0A024VLG4 1036724
A0A024VLV7 1036724
A0A024VMB9 1036724
A0A024VNE1 1036724
A0A024VP37 1036724
A0A024VPC6 1036724
A0A024VPK5 1036724
A0A024VPU1 1036724
A0A024VQB4 1036724
A0A024VQF8 1036724
A0A024VQT2 1036724
A0A024VT18 1036724
A0A024VTT2 1036724
A0A024VUA5 1036724
A0A024VUL1 1036724
A0A024VUZ1 1036724
A0A024VVZ7 1036724
A0A024VW89 1036724
A0A024VYN4 1036725
A0A024VZ21 1036725
A0A024W0P9 1036725
A0A024W132 1036725
A0A024W3L9 1036725
A0A024W3P4 1036725
A0A024W407 1036725
A0A024W4P9 1036725
A0A024W530 1036725
A0A024W630 1036725
A0A024W6C6 1036725
A0A024W6J1 1036725
A0A024W6Y2 1036725
A0A024W7E3 1036725
A0A024W810 1036725
A0A024W919 1036725
A0A024WBN1 1036725
A0A024WBY9 1036725
A0A024WCE3 1036725
A0A024WD89 1036725
A0A024WDV5 1036725
A0A024WEE9 1036725
A0A024WEF7 1036725
A0A024WER5 1036725
A0A024WFA5 1036725
A0A024WFB3 1036725
A0A024WFB4 1036725
W4I893 1036726
W4I8P9 1036726
W4I910 1036726
W4IAE3 1036726
W4ICG7 1036726
W4ID91 1036726
W4IDA2 1036726
W4IDU9 1036726
W4IF89 1036726
W4IFE0 1036726
W4IFN1 1036726
W4IGI6 1036726
W4IGU6 1036726
W4IIU3 1036726
W4IJ33 1036726
W4IL75 1036726
W4ILT8 1036726
W4INZ6 1036726
W4IP15 1036726
W4IPA5 1036726
W4IPB7 1036726
W4IPN2 1036726
W4IPP2 1036726
W4IQF4 1036726
W4IQZ2 1036726
W4IR86 1036726
A0A024WFS7 1036727
A0A024WG64 1036727
A0A024WGA2 1036727
A0A024WIB1 1036727
A0A024WJ89 1036727
A0A024WK36 1036727
A0A024WK64 1036727
A0A024WL77 1036727
A0A024WNB6 1036727
A0A024WNI5 1036727
A0A024WNW5 1036727
A0A024WNZ0 1036727
A0A024WPL2 1036727
A0A024WPM7 1036727
A0A024WR94 1036727
A0A024WRW8 1036727
A0A024WRZ3 1036727
A0A024WUN7 1036727
A0A024WVL3 1036727
A0A024WWJ0 1036727
A0A024WXT6 1036727
A0A024WXT9 1036727
A0A024WXY5 1036727
A0A024WY10 1036727
A0A024WY71 1036727
A0A024WYB4 1036727
A0A024WYE7 1036727
A0A0C2ZAS6 1036808
A0A0C2ZUH1 1036808
A0A0C2ZWS9 1036808
A0A0C3A1V8 1036808
A0A0C3ACW2 1036808
A0A0C3D0J4 1036808
A0A0C3DSG7 1036808
A0A0C3DUW9 1036808
A0A0C3E7N0 1036808
A0A0C3EGK6 1036808
Q8YNC3 103690
Q8YNL2 103690
Q8YSU2 103690
Q8YUA5 103690
Q8YWV6 103690
G7DIQ4 1037409
F9UJP8 1037410
F7SDV2 1037411
A0A066V4Q7 1037660
A0A066VF10 1037660
A0A066VJZ4 1037660
A0A066VSK2 1037660
A0A066VZ83 1037660
A0A066W0N6 1037660
A0A066WAY2 1037660
A0A066WR94 1037660
A0A066WRX7 1037660
I2BQP3 1037911
I2BTP3 1037911
A0A0D8HXU4 103808
J2Y1B1 1038921
J2YLR9 1038921
J2MPP7 1038922
J2YAQ8 1038922
I4KZJ1 1038923
I4L0P1 1038923
I4K6G4 1038924
I4KAL2 1038924
A0A0B1YY45 104087
A0A0B1YZ20 104087
F7QY63 1040964
A0A094YH14 104102
A0A094YZ87 104102
A0A0C9LIU6 104102
A0A0C9LQ06 104102
G2IDY2 1041504
F7QVW6 1041521
G8X8W4 1041826
H8I4W7 1041930
H8I7S4 1041930
F7V5V5 1042156
F7V988 1042156
G0M0A1 1042160
A0A075R0S4 1042163
A0A075R850 1042163
A0A010RR34 1042209
A0A010SGX3 1042209
G6ESQ9 1042399
G6F7R2 1042400
G6FEM1 1042402
G6EPM1 1042404
A0A0F7TCE5 104259
A0A0F7TET4 104259
A0A0F7TFR5 104259
A0A0F7TGZ3 104259
A0A0F7TN96 104259
A0A0F7TT72 104259
A0A0F7TV14 104259
A0A0F7TWV7 104259
A0A0F7TYF3 104259
A0A0F7U1K1 104259
A0A0F7VB34 104259
F8FSU6 1042876
F8G6I3 1042876
G0EUY5 1042878
G0EVS8 1042878
A0A074X626 1043002
A0A074XAA4 1043002
A0A074XEU5 1043002
A0A074XJA8 1043002
A0A074XP30 1043002
A0A074XRW5 1043002
A0A074XS80 1043002
A0A074XSK6 1043002
A0A074YMB4 1043002
A0A074YSK8 1043002
A0A074YT49 1043002
A0A074VID1 1043003
A0A074VJD4 1043003
A0A074VKD5 1043003
A0A074VWN1 1043003
A0A074VXV6 1043003
A0A074VYM7 1043003
A0A074W2M1 1043003
A0A074W7N6 1043003
A0A074W848 1043003
A0A074W8Q1 1043003
A0A074WLG4 1043003
A0A074W7A6 1043004
A0A074WBD3 1043004
A0A074WCH5 1043004
A0A074WCI7 1043004
A0A074WEZ6 1043004
A0A074WI83 1043004
A0A074WSB1 1043004
A0A074WT76 1043004
A0A074WY84 1043004
A0A074X260 1043004
A0A074X544 1043004
A0A074XAQ1 1043004
A0A074Y5G6 1043005
A0A074Y8X2 1043005
A0A074YA35 1043005
A0A074YBB1 1043005
A0A074YFQ8 1043005
A0A074YMP4 1043005
A0A074YP54 1043005
A0A074YRU8 1043005
A0A074YTG9 1043005
A0A074YU55 1043005
A0A074YYX1 1043005
F7S2A7 1043206
A0A0F0KGU2 104336
A0A0F0KYE8 104336
A0A0F7ZPW9 1043627
A0A0F7ZTE3 1043627
A0A0F7ZTW4 1043627
A0A0F7ZZJ3 1043627
A0A0F8A247 1043627
A0A0F8A2I4 1043627
A0A0F8A2I7 1043627
W7HJJ7 1043628
W7HRB8 1043628
W7HV55 1043628
W7HWN2 1043628
W7HX92 1043628
W7I657 1043628
W7I8J3 1043628
W7I942 1043628
W7IDR6 1043628
A0A074N0H7 1044
E1ZX70 104421
E2A853 104421
E2AC96 104421
E2ADT8 104421
E2AEG0 104421
E2AH84 104421
E2AMF3 104421
E2ANM8 104421
E2AS75 104421
E2AW05 104421
G9WIA6 1045004
Q9J826 10454
W0UWA4 10454
W0UWG4 10454
W0UWK0 10454
W0UXY2 10454
W0UXY4 10454
W0UYT9 10454
M1JTD3 10456
F8HZF2 1045854
G7UUE6 1045855
G7UVS2 1045855
G8LLZ3 1045856
G0EN56 1045858
A0A0A6F327 104605
V3TKU8 104623
V3VAF2 104623
T5K979 1046581
J1F228 1046596
H5T274 1046624
G2EDP3 1046627
G2EF28 1046627
F8HBV0 1046629
A0A0F4G536 1047168
A0A0F4G5T0 1047168
A0A0F4G7W0 1047168
A0A0F4G9J2 1047168
A0A0F4GB70 1047168
A0A0F4GP85 1047168
A0A0F4GR14 1047168
A0A0F4GSB0 1047168
A0A0F4GU07 1047168
A0A0F4GW69 1047168
N0A7Q8 104777
A0A0F6V9F4 1048254
A0A0F6VBJ1 1048254
F8LGL0 1048332
G2DEU5 1048808
G2DFY3 1048808
G4EM76 1048830
F8IF52 1048834
A0A074KXA8 1048983
G2FCJ2 1049564
G2FDJ4 1049564
V6HYG7 1049759
A0A0E2FK17 1049776
T0FC87 1049789
V6H8H7 1049790
V6HDK7 1049790
A0A0E2CR10 1049804
M6RFW0 1049910
M6K689 1049928
A0A0F6HFF0 1049937
A0A0E2DAV1 1049938
M6I1A1 1049941
A0A0E2IBI0 1049942
K8HDH4 1049945
M6JRG3 1049964
A0A0E2BFK2 1049966
A0A0E2C955 1049968
V6HQD1 1049970
I0XTJ9 1049972
M6JJZ1 1049976
M6ZNK6 1049977
A0A0E2BIH3 1049984
M6UTI7 1049985
N1UJL1 1049986
H6CL88 1050222
H6CMK5 1050222
G0F7W2 1050617
G0F9A7 1050617
F7U3P5 1050720
F7U5T3 1050720
F9NTV0 1051006
F8LUM8 1051074
L9HV85 1051347
L9IGV7 1051347
F8I914 1051632
F9SB57 1051645
F9T1D4 1051646
K6QQ98 1051651
K6QDP1 1051652
A0A0E2BR84 1051653
K6RKL6 1051657
K6SBK6 1051659
K6RKN7 1051661
A0A0C3KYA1 1051891
A0A0C3LIQ1 1051891
A0A0C3LKM6 1051891
A0A0C3LNG3 1051891
A0A0C3MB20 1051891
A0A0C3MGD1 1051891
A0A0C3ML85 1051891
A0A0C3Q4T0 1051891
A0A0C3QMB7 1051891
A0A0C3QYM2 1051891
A0A072EIP8 1051981
G2DJU2 1051985
W6I0Y2 1052004
W6I3K9 1052004
A0A0D5ASK9 105219
A0A0D5AUW6 105219
G4NXA4 1052585
R8HIL4 1053167
J8R181 1053168
S3INR5 1053169
R8E1H2 1053170
J8QY50 1053171
J8RA36 1053172
R8FEQ4 1053173
R8G237 1053174
R8GD93 1053175
R8K305 1053176
S3HU51 1053177
R8KU70 1053178
J8NZY7 1053179
J8S989 1053180
J8SRT5 1053181
J7Y9V0 1053182
J7YIF7 1053183
J7YJH2 1053184
J7VZD8 1053185
J7ZN82 1053186
J8W5F3 1053187
J8A1Z2 1053188
J7XT66 1053189
R8RQ74 1053190
J8BUL3 1053191
J8ZR58 1053192
J8XI01 1053193
J9A2N2 1053194
J8B1B0 1053195
R8SRJ3 1053196
J9APX1 1053197
J8C4M3 1053198
J8CXQ7 1053199
J9CIV1 1053200
J9C4X4 1053201
R8LSR6 1053202
J8CJJ0 1053203
R8D5K5 1053204
R8CZE0 1053205
J8E571 1053206
J9CB21 1053207
R8LAT7 1053208
J9CW29 1053209
J8DTZ5 1053210
R8RKR7 1053211
J8ED68 1053212
R8PJK8 1053215
R8IWT2 1053217
R8LGP3 1053218
J8BWY8 1053219
J8G622 1053220
J8DL06 1053222
J8H4L0 1053223
R8I3G9 1053224
J8IS27 1053225
J8ILE9 1053226
J8ICX9 1053227
J8JQ66 1053228
J8JNX0 1053229
J8KYQ0 1053230
R8Q2K1 1053231
R8LLI0 1053232
R8DYR7 1053233
R8NWN2 1053234
R8SDV9 1053235
R8MN96 1053236
J8KBV3 1053237
J8L4N1 1053238
J8IW24 1053239
J8IYB2 1053240
J8MKD6 1053241
R8TJR8 1053242
R8GT45 1053243
J8NA01 1053244
R8MYX5 1053245
R8ENU1 1053246
J8P5Z2 1053247
J8NX38 1053248
R8NXN6 1053249
J8PCH6 1053250
I2HEW2 1053687
I2HKE0 1053687
F4PGU3 1054147
F4PJI7 1054147
F4PKH5 1054147
F4PT48 1054147
F4PTE5 1054147
F4PU56 1054147
F4PWW8 1054147
F4Q4M9 1054147
F4Q5P1 1054147
F4Q909 1054147
F4QAR7 1054147
H0A8B4 1054213
H0A8F6 1054213
M4YPZ0 1054217
G0ICW1 1054460
M3FSW0 1054862
H7DJE9 1054946
A0A0F2Z6J7 1054962
A0A0F2ZM17 1054962
I2HHR3 1055328
I2HLQ2 1055328
H0BA85 1055352
G7HMI7 1055524
G4M2J7 1055526
H8H5E4 1055527
H8H6Y0 1055527
G2M3A4 1055528
G2M6J8 1055528
G2M7Y9 1055529
G2MAZ3 1055529
G2MCK7 1055530
G2MDA9 1055530
K7YR70 1055531
K7YTQ1 1055531
K7Y9E6 1055532
K7Y9N0 1055532
D8K5K5 105559
D8K9F9 105559
F9WKX6 1055687
F9WMR9 1055687
G0TRW1 1055687
G0TSP9 1055687
G0TXL0 1055687
G0TXL7 1055687
G0TXP8 1055687
G0TYH2 1055687
G0U2L3 1055687
G0U3N1 1055687
G0U5M8 1055687
G0U6E1 1055687
G0U6V4 1055687
G0U7D0 1055687
G0U928 1055687
G0U9K4 1055687
G0UGG7 1056112
L8JBB5 1056511
R1ILF0 1056512
A0A0C1GQ74 1056807
Q52702 1061
G0VQE7 1064535
G8AGY8 1064539
V5KF66 1064551
V5KGM8 1064551
G0V7P2 1064592
G0V8T0 1064592
G0V9H1 1064592
G0VB14 1064592
G0VCA3 1064592
G0VD23 1064592
G0VDB7 1064592
G0VFU6 1064592
G0VHE2 1064592
G0VHY9 1064592
G0VIF2 1064592
G0VIN9 1064592
A0A069HJ49 106592
A0A069HMI5 106592
A0A0A8TJ02 106648
A0A077KS41 106649
A0A0C2LZ30 1068590
F9W8E9 1068625
F9WGK7 1068625
F9WH58 1068625
F9WII5 1068625
G0UJJ6 1068625
G0UPC5 1068625
G0UPC8 1068625
G0UPF8 1068625
G0UU29 1068625
G0UVL5 1068625
G0UVU7 1068625
G0UW80 1068625
G0UWN6 1068625
G0UX42 1068625
G0V2Y9 1068625
A0A076MSV0 1068978
A0A086TK28 1069443
A0A086TKU2 1069443
A0A086TM39 1069443
H6P809 1069533
G2SNI9 1069534
J8T8Z0 1069608
J8WEG9 1069608
J8WB19 1069609
J8WIQ8 1069609
J8W853 1069610
J8WDW4 1069610
J8WT97 1069611
J8WYQ9 1069611
J8WPX9 1069612
J8WUV3 1069612
J8WW84 1069613
J8X2N3 1069613
J8U3I1 1069615
J8XQS3 1069615
J8UGJ7 1069616
J8XCV1 1069616
J8XLA0 1069617
J8XR69 1069617
J8YE02 1069620
J8YJT5 1069620
J8YEV6 1069621
J8YLU2 1069621
J8V1E9 1069622
A0A0E3ZC68 1069640
K7YMI0 1069642
K7YU37 1069642
K7YUM2 1069642
M7NN69 1069680
M7NNL3 1069680
M7NNU0 1069680
M7NQA4 1069680
M7NRR6 1069680
M7NSJ7 1069680
M7P639 1069680
M7P7G0 1069680
M7PB23 1069680
M7PCW6 1069680
M7PDN4 1069680
M7PDZ0 1069680
M7PKK6 1069680
M7PMX6 1069680
A0A0C1D7X7 1069985
A0A0C1DA07 1069985
G2J9R9 1070319
U1NPH0 1070774
G0W3Q1 1071378
G0W624 1071378
G0W810 1071378
G0W9A3 1071378
G0W9F5 1071378
G0WAY3 1071378
G0WC03 1071378
G0WD37 1071378
G0WE94 1071378
G0WFD0 1071378
G0WHQ3 1071378
J7SBM5 1071378
I2GUV8 1071380
I2GW65 1071380
I2GYI8 1071380
I2GYL0 1071380
I2H0R1 1071380
I2H311 1071380
I2H3G9 1071380
I2H4Y3 1071380
I2H6G6 1071380
I2H9Y1 1071380
G8BPW7 1071381
G8BRA6 1071381
G8BRT8 1071381
G8BS78 1071381
G8BVH1 1071381
G8BVQ7 1071381
G8BZV7 1071381
G8C1Y2 1071381
H2AMK0 1071382
H2ANA1 1071382
H2APC9 1071382
H2AQX5 1071382
H2AS88 1071382
H2ASF8 1071382
H2AXM4 1071382
H2AZ84 1071382
H2AZG9 1071382
H2B0L2 1071382
H2B231 1071382
J7R7B4 1071383
J7R8Z7 1071383
J7RAG6 1071383
J7RAU3 1071383
J7RBK4 1071383
J7RDZ1 1071383
J7RK56 1071383
J7RPG2 1071383
J7RS76 1071383
J7RUU2 1071383
J7S2K8 1071383
J7S8X9 1071383
G7GAV1 1071390
J9W0U1 1071400
A0A069P421 1071679
A0A069P607 1071679
K1WCL6 1072389
K1WH12 1072389
K1WKD0 1072389
K1WL06 1072389
K1WN75 1072389
K1WQ83 1072389
K1X4X8 1072389
K1X5X4 1072389
K1X9A2 1072389
K1XI83 1072389
K1XMG9 1072389
A0A0E0V090 1072459
A0A0E0V4A0 1072459
L7YEZ9 1072467
G9EA61 1072583
G9EGU4 1072583
H0AAP3 1072681
H0ACQ6 1072681
A0A077DEU4 1072685
S3Y8V2 1073351
S3ZKK0 1073351
M3J8X1 1073353
M3JCY8 1073353
V7ICU5 1073362
V7IHA5 1073362
V8CQV2 1073366
V8CRV5 1073366
V8C2S9 1073367
V8C422 1073367
V8B9D6 1073372
V8BM35 1073375
V8C1M0 1073375
V8C3E7 1073376
V8CEB0 1073376
K1JME8 1073377
K1IWS4 1073383
K1JV37 1073385
K1GEA5 1073386
K1GNG5 1073386
K1FQ21 1073387
K1GR25 1073387
K1FK36 1073388
K1FNI4 1073388
A0A0E4CYN2 1073571
A0A0E4H7G4 1073571
K8A0E6 1073999
K8DAL5 1074000
G6CD14 1074451
G2GQH1 1074494
G7SPX5 1074889
G9F642 1075091
G8LQZ0 1075399
A0A0D7ECM1 1076
A0A0B1R721 1076549
W0TKV3 1076588
W0TNR4 1076588
W0TPV9 1076588
K2G7B5 1076696
K2GB13 1076696
K2GXT0 1076696
K2H4U1 1076696
K2H772 1076696
K2H8S1 1076696
K2HC38 1076696
K2HS55 1076696
G8ZPG4 1076872
G8ZQ31 1076872
G8ZQL2 1076872
G8ZR34 1076872
G8ZS57 1076872
G8ZSI5 1076872
G8ZT04 1076872
G8ZUJ9 1076872
G8ZZ22 1076872
G8ZZP4 1076872
G8ZZY6 1076872
S5QYK3 1076934
U4KVD7 1076935
U4KXP8 1076935
U4KZS2 1076935
U4L0E8 1076935
U4L1A0 1076935
U4L439 1076935
U4L9J4 1076935
U4LB92 1076935
U4LEU0 1076935
U4LFG1 1076935
U4LFL0 1076935
U4LGJ0 1076935
U4LSB8 1076935
U4LWI4 1076935
J3IZ13 1077221
A0A093UNK0 1077442
A0A093UT03 1077442
A0A093UWJ0 1077442
A0A093UXL4 1077442
A0A093V6P9 1077442
A0A093V7V8 1077442
A0A093X9C6 1077442
A0A093XLW7 1077442
A0A093XPQ9 1077442
A0A093XQA9 1077442
F8LSW5 107758
H0QJD8 1077972
H0QL13 1077972
H0R0X1 1077974
H0RH62 1077976
G7CII4 1078020
O32465 107806
S2Y317 1078083
S2XWL7 1078085
S2Z6K1 1078086
A0A0F5J2I6 1078087
A0A0F5J516 1078087
U6RMY3 1078089
U6RN16 1078089
S2XZP3 1078090
S2Y563 1078090
S2YIH5 1078091
S2ZM12 1078091
J4G6K5 1078123
J4GGK2 1078123
J4H0C4 1078123
J4H541 1078123
J4HW47 1078123
J4I8F3 1078123
J4I9R2 1078123
J4TRW1 1078483
S2XKQ9 1078764
V1WPQ6 1079477
V1XRY1 1079477
A0A072Z9R8 1079988
W9L8V9 1080343
W9LWD5 1080343
W9MEY1 1080343
W9MMU9 1080343
W9MMW3 1080343
W9MW55 1080343
W9N1F1 1080343
W9N202 1080343
W9N2Y6 1080343
W9N3D2 1080343
W9N9U8 1080343
W9NC99 1080343
W9NHT4 1080343
W9NYE4 1080344
W9P476 1080344
W9PC65 1080344
W9PCH4 1080344
W9PDG6 1080344
W9PQ29 1080344
W9PRV0 1080344
W9PS51 1080344
W9PVK0 1080344
W9PXL8 1080344
W9Q3C0 1080344
W9Q3M8 1080344
A0A0B2WEB3 1081103
A0A0B2WKH2 1081103
A0A0B2WTR3 1081103
A0A0B2WXV4 1081103
A0A0B2WZZ4 1081103
A0A0B2X428 1081103
A0A0B2X479 1081103
A0A0B2X4W3 1081103
I0R0S9 1081644
I0R1I7 1081644
H7F5J2 1081736
U2KZU2 1081904
U2L6U3 1081904
G4R7U0 1082931
G6XX96 1082932
G6Y080 1082932
G6Y5F3 1082933
U1QMZ0 1085028
R8Q832 1085379
R8T640 1085386
R8V752 1085388
R8TTH5 1085389
M6TB06 1085538
M6U5H2 1085540
N1UNV1 1085541
G4QE95 1085623
G4QHP8 1085623
H1XCN1 1085630
H1XFT2 1085630
H7FRE7 1086011
H7FUC4 1086011
A0A0F6M9F1 1086030
A0A0F6MBX5 1086030
A0A0A1UJ85 1086054
A0A0A1UMB8 1086054
X8IZH9 1086054
X8J2S0 1086054
X8JBD4 1086054
X8JBK3 1086054
X8JFU8 1086054
X8JLW4 1086054
X8JME9 1086054
X8JRV4 1086054
X8JVS6 1086054
K0AAL4 1087448
M3GY60 1088540
M6LD23 1088541
M6Q928 1088542
G6E9R4 1088721
G6EJ33 1088721
G4XHI7 1088856
G6F1S0 1088868
G6XK07 1088869
G6XMU6 1088869
G4ETM4 1089443
A0A0B2TJ66 1089444
H0KF53 1089447
H0KFD0 1089447
X0FVR2 1089448
X0FZ39 1089448
X0FZD8 1089448
X0FZF6 1089448
X0G5V0 1089448
X0G653 1089448
X0G874 1089448
X0G974 1089448
X0GGE2 1089448
X0GLG2 1089448
X0HIP4 1089448
X0HKH2 1089448
X0L5W7 1089449
X0LI05 1089449
X0LI75 1089449
X0LIU3 1089449
X0LME8 1089449
X0LMN5 1089449
X0LWG8 1089449
X0MFK8 1089449
X0MGN4 1089449
X0MYH6 1089449
X0NHT9 1089449
X0J0Z8 1089451
X0JG44 1089451
X0JHL5 1089451
X0JHT8 1089451
X0JPF9 1089451
X0JPN2 1089451
X0JQ18 1089451
X0JWD5 1089451
X0JWL5 1089451
X0KCA3 1089451
X0L4Q8 1089451
X0LBT4 1089451
W9ZFG4 1089452
W9ZHB5 1089452
W9ZK69 1089452
W9ZN12 1089452
W9ZY16 1089452
X0AA74 1089452
X0AC54 1089452
X0ACF3 1089452
X0AEZ9 1089452
X0B0S5 1089452
X0BIT0 1089452
X0BIV5 1089452
H5UPQ5 1089455
X0GLA7 1089457
X0GV33 1089457
X0H8Y0 1089457
X0HC69 1089457
X0HET5 1089457
X0HLX7 1089457
X0HZ69 1089457
X0I043 1089457
X0IEP3 1089457
X0IFW4 1089457
X0IH64 1089457
X0IJ67 1089457
X0IT02 1089457
X0J9P6 1089457
X0C3G4 1089458
X0C409 1089458
X0CF29 1089458
X0CG70 1089458
X0CM51 1089458
X0CTI1 1089458
X0D2J2 1089458
X0D333 1089458
X0D6G3 1089458
X0DCV1 1089458
X0DJR2 1089458
X0DU72 1089458
K4LWE0 1089553
W9DUB7 1090322
I0VP29 1090926
I0VYX0 1090926
H5T436 1090974
H5WF84 1091042
H0IMX2 1091046
G4SYQ5 1091494
G4T2C6 1091494
I7JMD7 1091495
I7JNA8 1091497
A0A0B7J459 109232
K8YQ29 1093141
K8YQF8 1093141
K8YSG6 1093141
K8YWQ8 1093141
K8Z1Z2 1093141
K8Z206 1093141
A0A0D2ZRS0 109376
A0A0D2ZV33 109376
A0A0D2ZYX7 109376
A0A0D3A0W5 109376
A0A0D3A122 109376
A0A0D3A3S2 109376
A0A0D3A4E5 109376
A0A0D3A4S4 109376
A0A0D3A919 109376
A0A0D3AF02 109376
A0A0D3AKE2 109376
A0A0D3ANX8 109376
A0A0D3AWS1 109376
A0A0D3AXM6 109376
A0A0D3B289 109376
A0A0D3B7L7 109376
A0A0D3B9Z0 109376
A0A0D3BAG9 109376
A0A0D3BCM5 109376
A0A0D3BGF0 109376
A0A0D3BHY2 109376
A0A0D3BKJ1 109376
A0A0D3BQ48 109376
A0A0D3BQE2 109376
A0A0D3BW99 109376
A0A0D3C165 109376
A0A0D3C4D9 109376
A0A0D3CAU6 109376
A0A0D3CBZ4 109376
A0A0D3CCV8 109376
A0A0D3CJ61 109376
A0A0D3CLS6 109376
A0A0D3CLT3 109376
A0A0D3CVD2 109376
A0A0D3CVI7 109376
A0A0D3CVW7 109376
A0A0D3CYX7 109376
A0A0D3CZR5 109376
A0A0D3D183 109376
A0A0D3D1Q6 109376
A0A0D3D235 109376
A0A0D3DBP9 109376
A0A0D3DCT4 109376
A0A0D3DGL7 109376
A0A0D3DNW7 109376
A0A0D3DQP9 109376
A0A0D3DR52 109376
A0A0D3DV40 109376
A0A0D3DW68 109376
A0A0D3DWD2 109376
A0A0D3E5G4 109376
A0A0D3E8Q6 109376
A0A0D3E8Q9 109376
A0A0D3E8W4 109376
A0A0D3EDG5 109376
A0A0D3EDG7 109376
A0A0D3EHJ8 109376
A0A0D3EI75 109376
A0A0D6RP51 1094180
A0A0D6RP85 1094180
A0A0E2YQR7 1094183
A0A0E2YUQ0 1094183
H8XU54 1094466
M1P2D3 1094489
N6VG88 1094491
N6UVQ6 1094492
N6VNG1 1094496
N6VNF6 1094502
I3VX16 1094508
J1ISM3 1094551
J1IWT7 1094552
J0YZ63 1094553
J1KGK0 1094555
J0ZHW3 1094556
J1JMI0 1094556
J0R889 1094557
J0QY47 1094558
J0RNP3 1094560
J1JWX8 1094562
J0YW08 1094563
J0ZB53 1094564
G4YJL4 1094619
G4YLN5 1094619
G4YN11 1094619
G4YN63 1094619
G4YNZ5 1094619
G4YPQ3 1094619
G4Z0B9 1094619
G4ZAM1 1094619
G4ZBE4 1094619
G4ZBW1 1094619
G4ZD55 1094619
G4ZG16 1094619
G4ZK74 1094619
G4ZMP7 1094619
G4ZZY8 1094619
G5A6K4 1094619
G5AB78 1094619
J1J8M7 1094755
S7MG20 109478
S7MIY7 109478
S7MM27 109478
S7MVK6 109478
S7MWT2 109478
S7MXH8 109478
S7N1M7 109478
S7N2R3 109478
S7N9D0 109478
S7NLM8 109478
S7NMB4 109478
S7NRU9 109478
S7P4B6 109478
S7PEW1 109478
S7PFN3 109478
S7PJV3 109478
S7PNB8 109478
S7PTK5 109478
S7Q7U8 109478
S7QFV7 109478
G5CSM7 1094892
G6YR01 1094979
G6YWF2 1094979
K4MHN3 1094980
A0A0A3WXE1 1094981
A0A0A3WXP7 1094981
A0A0A3X0I0 1094981
A0A0A3X0Y8 1094981
A0A0A3X1G0 1094981
A0A0A3X1I6 1094981
A0A0A3X2B5 1094981
A0A0A3X3U9 1094981
A0A0A3X5C7 1094981
A0A0A3XAV4 1094981
A0A0A3Y0E0 1094981
A0A0A3ZRR7 1094982
A0A0A3ZT74 1094982
A0A0A3ZW64 1094982
A0A0A3ZXR2 1094982
A0A0A3ZXZ9 1094982
A0A0A4A3R1 1094982
A0A0A4A9C9 1094982
A0A0A4ABG6 1094982
A0A0A4AEQ1 1094982
A0A0A4AZD3 1094982
A0A0A4B7E5 1094982
A0A0A3BJM3 1094983
A0A0A3BKB0 1094983
A0A0A3BNY4 1094983
A0A0A3BQL3 1094983
A0A0A3BQT4 1094983
A0A0A3BR11 1094983
A0A0A3BSC1 1094983
A0A0A3BTC1 1094983
A0A0A3BZA2 1094983
A0A0A3C8D1 1094983
A0A0A3C9F0 1094983
A0A0A3ZQB6 1094984
A0A0A3ZTA3 1094984
A0A0A3ZTQ0 1094984
A0A0A3ZUC5 1094984
A0A0A4A4L4 1094984
A0A0A4A6X3 1094984
A0A0A4AA40 1094984
A0A0A4AUG4 1094984
A0A0A4AX17 1094984
A0A0A4B4M8 1094984
A0A0A4BU18 1094984
A0A0A3BHQ9 1094985
A0A0A3BMN3 1094985
A0A0A3BNA5 1094985
A0A0A3BS81 1094985
A0A0A3BSV0 1094985
A0A0A3BUA1 1094985
A0A0A3BW91 1094985
A0A0A3BYH8 1094985
A0A0A3BZD1 1094985
A0A0A3C9U5 1094985
A0A0A3CS15 1094985
A0A0A6J7J7 1094986
A0A0A6J7Z2 1094986
A0A0A6J831 1094986
A0A0A6J867 1094986
A0A0A6JEA8 1094986
A0A0A6JI78 1094986
A0A0A6JIU8 1094986
A0A0A6LGF5 1094986
A0A0A6LKK7 1094986
A0A0A6LZM1 1094986
A0A0A6MIA5 1094986
A0A0A3ZU10 1094987
A0A0A3ZUZ8 1094987
A0A0A3ZWY1 1094987
A0A0A3ZXJ1 1094987
A0A0A3ZYF1 1094987
A0A0A4A7B0 1094987
A0A0A4A976 1094987
A0A0A4ACK6 1094987
A0A0A4AYM1 1094987
A0A0A4AYU9 1094987
A0A0A4B6R6 1094987
A0A0A3BL25 1094988
A0A0A3BL91 1094988
A0A0A3BLR5 1094988
A0A0A3BV20 1094988
A0A0A3CA17 1094988
A0A0A3CAL7 1094988
A0A0A3CDL1 1094988
A0A0A3CKB5 1094988
A0A0A3CM54 1094988
A0A0A3CXN1 1094988
A0A0A3D0K8 1094988
A0A0A3CZ42 1094989
A0A0A3CZ43 1094989
A0A0A3D252 1094989
A0A0A3D5V8 1094989
A0A0A3D9V5 1094989
A0A0A3DJE2 1094989
A0A0A3DL88 1094989
A0A0A3E4F2 1094989
A0A0A3E4H7 1094989
A0A0A3E7L8 1094989
A0A0A3E9F3 1094989
A0A0A3CY84 1094990
A0A0A3D2V3 1094990
A0A0A3D5D5 1094990
A0A0A3D6I4 1094990
A0A0A3DDX9 1094990
A0A0A3DGT7 1094990
A0A0A3DHZ0 1094990
A0A0A3DKH4 1094990
A0A0A3DN93 1094990
A0A0A3DNW2 1094990
A0A0A3E5E9 1094990
A0A0A4B6F9 1094991
A0A0A4B8S4 1094991
A0A0A4BAE8 1094991
A0A0A4BAR9 1094991
A0A0A4BLI5 1094991
A0A0A4C7U8 1094991
A0A0A4CB88 1094991
A0A0A4CBF6 1094991
A0A0A4CKV6 1094991
A0A0A4CM44 1094991
A0A0A4CP56 1094991
A0A0A3D948 1094992
A0A0A3DEI6 1094992
A0A0A3DGC3 1094992
A0A0A3DGK2 1094992
A0A0A3DJD1 1094992
A0A0A3DWL0 1094992
A0A0A3DYX8 1094992
A0A0A3E0R8 1094992
A0A0A3EE94 1094992
A0A0A3EFR1 1094992
A0A0A3ELY1 1094992
A0A0A6J8Z7 1094993
A0A0A6J926 1094993
A0A0A6JAZ6 1094993
A0A0A6JD18 1094993
A0A0A6JNE7 1094993
A0A0A6JPN1 1094993
A0A0A6JRV0 1094993
A0A0A6KH85 1094993
A0A0A6LIF8 1094993
A0A0A6LLC4 1094993
A0A0A6M7G1 1094993
A0A0A6JYF5 1094994
A0A0A6JYU3 1094994
A0A0A6JZ56 1094994
A0A0A6JZK8 1094994
A0A0A6K0F3 1094994
A0A0A6K9G1 1094994
A0A0A6KBD7 1094994
A0A0A6KE61 1094994
A0A0A6L2T5 1094994
A0A0A6MEI4 1094994
A0A0A6MXM3 1094994
A0A0A6KF70 1094995
A0A0A6KIL9 1094995
A0A0A6KIV4 1094995
A0A0A6KJ25 1094995
A0A0A6KJW9 1094995
A0A0A6KS31 1094995
A0A0A6KXC4 1094995
A0A0A6KZ76 1094995
A0A0A6LKB8 1094995
A0A0A6MYT4 1094995
A0A0A6N9A3 1094995
A0A0A4BEA0 1094996
A0A0A4BF28 1094996
A0A0A4BFD0 1094996
A0A0A4BGZ7 1094996
A0A0A4BHI9 1094996
A0A0A4BSN2 1094996
A0A0A4BW61 1094996
A0A0A4CFQ4 1094996
A0A0A4CKL7 1094996
A0A0A4D1V2 1094996
A0A0A4D4H1 1094996
A0A0A4BD75 1094997
A0A0A4BE34 1094997
A0A0A4BHD8 1094997
A0A0A4BHU0 1094997
A0A0A4BJD8 1094997
A0A0A4BP32 1094997
A0A0A4BQV8 1094997
A0A0A4BR12 1094997
A0A0A4CHL1 1094997
A0A0A4CJM0 1094997
A0A0A4CXM1 1094997
A0A0A6HWD0 1094998
A0A0A6HWU5 1094998
A0A0A6HYJ6 1094998
A0A0A6HZR0 1094998
A0A0A6I178 1094998
A0A0A6I5C9 1094998
A0A0A6I8H8 1094998
A0A0A6I9N8 1094998
A0A0A6IBK2 1094998
A0A0A6IWF5 1094998
A0A0A6K9U0 1094998
A0A0A6HTU6 1094999
A0A0A6HUA4 1094999
A0A0A6HUK2 1094999
A0A0A6HV54 1094999
A0A0A6HZW7 1094999
A0A0A6I795 1094999
A0A0A6IAC3 1094999
A0A0A6IBA7 1094999
A0A0A6IZD8 1094999
A0A0A6K8N9 1094999
A0A0A6KLA2 1094999
A0A0A6KXS7 1095000
A0A0A6KZ11 1095000
A0A0A6L1R6 1095000
A0A0A6LCT3 1095000
A0A0A6LND5 1095000
A0A0A6MEG5 1095000
A0A0A6N849 1095000
A0A0A6NAD9 1095000
A0A0A6NAM4 1095000
A0A0A6NY98 1095000
A0A0A6P1C2 1095000
A0A038GHS4 1095103
A0A038GIP8 1095103
T0NS75 1095383
A0A0C9WVH2 1095629
A0A0C9X2T5 1095629
A0A0C9XKR8 1095629
A0A0C9XUY0 1095629
A0A0C9Y3W6 1095629
A0A0C9Y5X9 1095629
A0A0C9YEJ6 1095629
A0A0C9YIH3 1095629
A0A0C9YJ65 1095629
A0A0C9YQE0 1095629
H0GF34 1095631
H0GFM4 1095631
H0GIU5 1095631
H0GL75 1095631
H0GLC1 1095631
H0GMA9 1095631
H0GMM6 1095631
H0GNW3 1095631
H0GTU9 1095631
H0GU98 1095631
H0GX38 1095631
H0GY62 1095631
H0GZG3 1095631
H0GZJ9 1095631
H0H0B2 1095631
H0H0F6 1095631
L5UXK8 1095667
L5V6X0 1095667
L5RSD7 1095685
L5RZ48 1095685
I2J190 1095726
I2J343 1095727
I0SFE8 1095729
I0S8I3 1095730
U2ZBE6 1095731
I2NKJ3 1095733
I0S5V4 1095735
I0SVJ7 1095736
I0T512 1095737
I0SMN7 1095738
I0QEE4 1095739
I0QAV6 1095740
I0Q5L3 1095741
I3DP04 1095742
I2NEX9 1095743
I3DC03 1095744
I3BJE8 1095746
I3DJ06 1095747
I2NCN2 1095748
I3DI10 1095749
I0R9I0 1095750
I0TA96 1095752
I0TE05 1095752
I9WZJ4 1096546
W9DX25 1096769
T0JAG9 1096930
R4X733 1097556
R4X7U1 1097556
R4X7V3 1097556
R4XA17 1097556
R4XBB2 1097556
R4XCD3 1097556
R4XCL1 1097556
R4XG73 1097556
R4XMF0 1097556
R4XMM3 1097556
R4ZYK8 1097556
H0E6K4 1097667
G8M4D6 1097668
G7F699 1097676
G7F738 1097676
M5BAI2 1097677
Y0KJ27 1101195
R7XTK1 110319
A0A023B0E4 110365
A0A023B0N7 110365
A0A023B2R4 110365
A0A023B3T1 110365
A0A023B5Z1 110365
A0A023B6V7 110365
A0A023BD92 110365
A0A023BDK4 110365
H0ED15 1104152
H0EGE8 1104152
H0EHH2 1104152
H0ENB4 1104152
H0EP63 1104152
H0EPU2 1104152
H0EUD1 1104152
H0EXE4 1104152
G8P3R4 1104322
L8A580 1104325
S6PAN5 1104682
S6RXV9 1104682
S6SW23 1104682
J3EGM2 1105029
J2YWM2 1105030
J1H1M3 1105031
J4J105 1105032
H8LM70 1105109
H8K8L3 1105110
H8K4C3 1105111
H6QL27 1105112
H8KIN1 1105113
H8KCA4 1105114
A0A086Y3W4 1105367
A0A086Y4C5 1105367
Q3AMA2 110662
Q3ANM9 110662
V6S7U7 1107311
V6SEK4 1107311
H0H5V7 1107544
H0H9X6 1107544
H0G453 1107881
H0G4T8 1107881
H0HKQ7 1107882
A0A0B7F3V6 1108050
A0A0B7F5T4 1108050
A0A0B7F6P6 1108050
A0A0B7FGP0 1108050
A0A0B7FNH2 1108050
A0A0B7FWB4 1108050
A0A0B7FZN4 1108050
A0A0B7G3Y7 1108050
M5BIE7 1108050
M5BMA2 1108050
M5BMA8 1108050
M5BR66 1108050
M5BSZ4 1108050
H7FXL5 1108963
H1WPZ9 1108974
A0A0D7QLN2 110935
A0A0D7QQS9 110935
G4T6T7 1109443
G4T8A8 1109443
G4TBH1 1109443
G4TKF7 1109443
G4TTJ6 1109443
G4TUD8 1109443
G4TV39 1109443
G4TYH6 1109443
G4TYV6 1109443
G4U2Y7 1109443
I3TRC5 1110502
I5D549 1110504
G7HXC5 1110505
G7HY39 1110505
G7WQC7 1110509
U5EAY6 1110697
A0A099X0Z7 111105
A0A0A2F5S4 111105
G8N2T2 1111068
M1VWR4 1111077
M1VYM3 1111077
M1VZY9 1111077
M1W2F1 1111077
M1W342 1111077
M1W6W8 1111077
M1W865 1111077
M1WCI8 1111077
M1WF89 1111077
M1WFL2 1111077
U2UH09 1111120
U7UPL6 1111130
U7UUE0 1111133
U7UW86 1111133
U7UJ99 1111134
U2U0E1 1111135
U7UKZ9 1111454
H6N5E9 1111676
K7VYQ5 1111678
P50027 1111708
Q55505 1111708
H0JE36 1112217
H0JIY0 1112217
S7IPA0 1112230
S4N8S4 1112244
S7IM52 1112246
S7K734 1112248
A0A0E2IZK5 1112252
A0A0E2J050 1112253
T2QMQ1 1112256
L9W9L5 1114856
A0A090U485 1114921
A0A090U4N3 1114921
A0A090U961 1114922
A0A090UG74 1114922
I2MY20 1114943
H0K7M2 1114959
H0JXW1 1114960
T0HVJ7 1114964
I1ZKA7 1114965
G8Q503 1114970
G8Q8E1 1114970
H5UZS9 1115512
A0A090UVW8 1115515
J3JJA3 1115803
U2NN98 1115809
U2QGS8 1115809
U2TBQ1 1115816
M8PZ56 1116002
M8R0J1 1116002
M8S0K0 1116032
M8THS8 1116032
N2PYE0 1116036
N2QXC4 1116036
N2HD35 1116047
N2HNB2 1116047
M9F8K9 1116066
M9FPT2 1116066
N4NE58 1116067
N4NIQ0 1116067
N2JNN5 1116068
N2K2A8 1116068
N4NVA0 1116069
N4P0E5 1116069
N4PC18 1116070
N4PMM0 1116070
N3FAI4 1116072
N3FJE1 1116072
N2J5Z6 1116113
N2JBS3 1116113
N2S0J9 1116116
N2SBR5 1116116
M9KQ98 1116119
M9LEY7 1116119
M8XKZ4 1116125
M8Y911 1116125
M8JEM1 1116132
M8KYP5 1116132
M9HX41 1116133
M9I9G2 1116133
M8KEH1 1116135
M8LS19 1116135
M9FWZ4 1116136
M9GMR5 1116136
M9I233 1116139
M9IJ53 1116139
G8C363 1116213
S3CV65 1116229
S3CZY9 1116229
S3D2H9 1116229
S3D3C2 1116229
S3D7H1 1116229
S3DBR8 1116229
S3DFF5 1116229
S3DNF1 1116229
S3DSW0 1116229
S3DVZ6 1116229
S3E4N9 1116229
H0U191 1116230
H2A4G1 1116231
H2IFP2 1116375
A0A0F5LIU6 1116389
H6NIH2 1116391
V5BDJ3 1116472
V5BG23 1116472
V5BVP6 1116472
S9SW42 1117108
S9T074 1117109
U1ISM3 1117313
U1JCJ3 1117313
U1KNE6 1117314
U1L3J5 1117316
U1JZN6 1117317
U1LKE1 1117318
U1KZT1 1117319
U1L395 1117320
U4RQE5 1117322
K6DV37 1117379
X5K3R4 1117645
X5KKF9 1117645
X5KYL6 1117645
K4L2Y8 1117647
K9XQ19 111780
K9XTT8 111780
K9XZ93 111780
K9PXI2 111781
K9PYF2 111781
K9Q310 111781
K9Q3A3 111781
G9A1Y4 1117943
G9A554 1117943
A0A023CGL0 1117958
A0A023CHR6 1117958
H0J0D8 1118153
H0UC91 1118154
M5CL45 1118156
M5CQ83 1118156
M5CYK6 1118157
M5D1R5 1118157
J7LNE6 1118963
J7LPE2 1118963
K7X1W5 1118964
H1Q8M1 1120227
A0A095DE36 1120705
K6UE54 1120755
K6UIG0 1120755
K6UKA2 1120755
K6UKH6 1120755
K6URJ5 1120755
K6UVM8 1120755
K6VDG1 1120755
W4FHY9 112090
W4FMP0 112090
W4FPB9 112090
W4FRU7 112090
W4FTR2 112090
W4FYB6 112090
W4FYY0 112090
W4G7K5 112090
W4G9Z4 112090
W4GAB0 112090
W4GAZ3 112090
W4GDT4 112090
W4GEY4 112090
W4GGD1 112090
W4GGH0 112090
W4GGY0 112090
W4GIE7 112090
W4GJN7 112090
W4GKW4 112090
W4GMV6 112090
W4GN45 112090
W4GTF1 112090
W4GUJ8 112090
W4GVP8 112090
W4GW37 112090
W4H0R1 112090
W4H241 112090
W4H2D3 112090
W4H3K9 112090
W4H3V6 112090
W4H529 112090
A0A0D6PIA3 1120923
N9C8N2 1120925
N8ZK73 1120926
R9AKF2 1120927
V2ULX0 1120928
N9BC51 1120929
A0A091BGI9 1121013
A0A091BIC8 1121013
A0A087MMB3 1121014
A0A087MMK2 1121014
A0A091AWJ4 1121015
A0A091AYM3 1121015
V4PST3 1121022
A0A0B5WMM0 1121088
A0A069D5H3 1121097
U6REC9 1121098
U6RN34 1121098
W4PG51 1121100
W4PIY2 1121100
W7CHQ0 1121126
A0A069RDC1 1121324
L7VMC7 1121335
L7VQB9 1121335
L7VQS1 1121335
M1UGG7 1121353
M1P001 1121362
M1PA54 1121362
S7TSS0 1121405
S7VBY2 1121405
K8DYJ0 1121428
S7UQS7 1121439
S7UR87 1121439
T2G7E0 1121448
T2GE79 1121448
L0RD86 1121451
L0RDV0 1121451
A0A0F5L1C6 1121477
S1QYC2 1121864
S1NPR1 1121865
A0A0D8FSR9 1121877
A0A0D8FU79 1121877
A0A0A2MD83 1121895
A0A0A2MDY6 1121895
A0A0A2MLS6 1121898
A0A0A2MUR6 1121898
A0A0A2MPN9 1121899
A0A0A2ZDM0 1121910
A0A0C2EGJ7 1121915
A0A0C2HMQ5 1121915
K6Y6G1 1121922
H5T8V1 1121923
S2KD18 1121939
A0A017HFZ6 1122180
A0A0A0EMF1 1122185
A0A0A0EPP9 1122185
X7E5R4 1122207
X7E9N0 1122207
K5B9G6 1122247
A0A0B8YJF1 1122941
A0A069QHJ1 1122985
A0A0B5CAE6 1123016
U5BS00 1123057
U5C7F8 1123057
S9S2T9 1123069
S9QRS2 1123237
W0AB37 1123269
T0IHU3 1123288
T0IUY9 1123288
S9QK35 1123360
S9RUM5 1123360
A0A0B4Y5Y9 1123366
N6Z6H1 1123367
A0A0D0PHY7 1123501
I7AG23 1123519
A0A0F5ICK9 1123719
J0WE46 1123721
J4UYT7 1123866
J4KT04 1123867
I2JSR8 1124627
I2JW08 1124627
I2JXN2 1124627
I2JZ65 1124627
I2JZD2 1124627
I2K0Y8 1124627
I2K2L8 1124627
I2K430 1124627
V2DH36 1124926
V2DIX6 1124926
V2BGU2 1124929
V2C549 1124929
V1TAJ3 1124956
V1THV7 1124956
V1SWD6 1124962
V1T1P7 1124962
V0FRP9 1124963
V0FX11 1124963
V1PKB0 1124967
V1PP68 1124967
I0XB81 1124982
J7TNP5 1124991
F2CUG5 112509
F2CVL1 112509
F2D2N5 112509
F2D695 112509
F2D754 112509
F2DA22 112509
F2DAL1 112509
F2DED6 112509
F2DHC9 112509
F2DK05 112509
F2DNW7 112509
F2DT63 112509
F2E099 112509
F2E3Y3 112509
F2E6W1 112509
F2E8P0 112509
F2ECP0 112509
F2ED51 112509
F2EIB6 112509
F2EJ88 112509
M0UJQ1 112509
M0UJQ4 112509
M0UJQ6 112509
M0UJR6 112509
M0URG2 112509
M0V0Z5 112509
M0V8Y9 112509
M0V8Z0 112509
M0V8Z1 112509
M0V8Z2 112509
M0V8Z3 112509
M0VC37 112509
M0VC39 112509
M0VDD7 112509
M0W2M0 112509
M0W2M1 112509
M0W3J3 112509
M0W3J4 112509
M0WNX2 112509
M0WWL0 112509
M0WWL1 112509
M0XGG6 112509
M0XMG1 112509
M0XMG4 112509
M0XTW2 112509
M0YBA4 112509
M0YBA5 112509
M0YBB2 112509
M0YBB8 112509
M0YCK1 112509
M0YCK2 112509
M0YID3 112509
M0Z646 112509
M9DIL4 1125634
M9FM24 1125634
N3KD40 1125638
N3KQM1 1125638
N2KDI2 1125641
N2KLN2 1125641
N3NXX1 1125642
N3P411 1125642
S3JZ03 1125699
S3K2A7 1125699
S3JW78 1125700
S3JXZ6 1125700
S3KVT1 1125700
S3JMH9 1125701
S3KMA4 1125701
S3L7F0 1125702
S3L8K3 1125702
S3LBW8 1125702
U2TJ77 1125712
J0X032 1125717
J1H2N2 1125718
J0MMX0 1125720
J0MSQ1 1125720
J0MUR2 1125720
I9P8Q7 1125721
I9P9Z6 1125721
I9PAZ7 1125721
J5VSX5 1125723
I0UT30 1125724
I0UW99 1125724
U1FL09 1125725
U1GV50 1125725
S2Z6B6 1125779
H4F4E4 1125979
M7RGX0 1125980
I2C7X5 1126211
K2R002 1126212
K2RDF0 1126212
K2RLK7 1126212
K2RM46 1126212
K2RUN3 1126212
K2SAR6 1126212
K2SCS0 1126212
A0A0D5NMS5 1126833
I2DHK1 1127122
H1X5G3 1127131
H6R7U2 1127134
H1BW13 1127356
H1BYU6 1127356
K8G2G2 1127439
K8G6M9 1127439
H1S446 1127483
K6WWW5 1127673
L1PHV5 1127690
L1PI49 1127690
L1PCY2 1127691
L1PQH1 1127691
L1PQU5 1127691
L1NPG9 1127692
L1P0P6 1127692
L1P5E2 1127692
L1NQ46 1127693
L1P3H2 1127693
L1P4X0 1127693
L1P2B6 1127694
L1N8J3 1127695
L1NH06 1127696
L1N7J5 1127699
I2HTB8 1127743
I0F6J7 1127744
L1PZW7 1128111
H2EEY8 1128131
H2EAQ1 1128135
K7YGN1 1128140
K0AZX4 1128398
I2FPA3 1128400
I2FVF1 1128400
I2FZM5 1128400
I2G036 1128400
I2G125 1128400
I2G1C6 1128400
I2G3G0 1128400
A0A0D7A1V6 1128425
A0A0D7A5U5 1128425
A0A0D7AHJ5 1128425
A0A0D7AP61 1128425
K6XYS5 1128912
K6YPG5 1128912
A0A0D1QLN5 1128983
A0A0F6A6L1 1129367
H3ZC88 1129374
K6Z9D6 1129793
K7AWG1 1129794
K8XCE8 1129896
I4EI36 1129897
A0A0D4CLI0 1130798
A0A086JE16 1130820
A0A086JGI2 1130820
A0A086JNV4 1130820
A0A086JUY7 1130820
A0A086JZ62 1130820
A0A086K170 1130820
A0A086K2E5 1130820
A0A086KE55 1130820
A0A086KJ30 1130820
A0A086KLZ4 1130820
A0A086KRB0 1130820
A0A086KSB7 1130820
M7WGJ6 1130832
M7WMG8 1130832
M7WQE9 1130832
M7WTZ9 1130832
M7WXS4 1130832
M7WZ86 1130832
M7X0V7 1130832
M7X4W1 1130832
M7X591 1130832
M7X7U5 1130832
M7XAB5 1130832
M7XG27 1130832
M7XGT4 1130832
M7XI13 1130832
M7XMW0 1130832
R0E6P3 1131451
R0FMD3 1131451
I1A760 1131455
K4KZE1 1131462
K4L5K1 1131462
J1V6P4 1131628
W1SDK6 1131730
K6BZ86 1131731
H3SDZ7 1131935
M0MAA5 1132509
J5MLS1 1132836
J5PVD9 1132836
A0A0F3RB49 1133329
J9TW65 1133568
L7VFZ9 1133592
A0A0F7NWG5 1133671
A0A0F7NX91 1133671
K0EST4 1133849
H2K714 1133850
A0A0E0Y2T8 1133852
A0A0E0Y5P5 1133852
I7I8C7 1133968
I7IGM0 1133968
I7IH91 1133968
I7IPK0 1133968
I7J7Z1 1133968
I7JCN8 1133968
I7JDL2 1133968
L7DZU3 1134457
L7E233 1134457
I3IFE5 1134474
A0A067WJN5 1134510
A0A0D5WPV9 1134687
A0A0D5X121 1134687
J6M242 1134784
J5Z6J6 1134785
J5YW06 1134786
J6NT16 1134787
J6NK85 1134788
J5C7M6 1134789
J5EF32 1134790
J5EK54 1134791
J5E5N4 1134792
J5G5K3 1134793
J5FMJ4 1134794
J6EEZ5 1134795
J6QP58 1134796
J6QIQ4 1134797
J6QS77 1134798
J5JC83 1134799
J6FHK0 1134800
J8ZPG7 1134802
J6KU29 1134805
J7CX78 1134806
J6J6H4 1134808
J6XKQ5 1134810
J7CC89 1134813
J7C5K8 1134814
J7BAY0 1134823
J7ASM2 1134824
J7AR94 1134825
J6CH20 1134828
J6BJP0 1134830
J5ZDC6 1134832
J6R0A1 1134833
J6QCB5 1134834
J6XXJ3 1134836
J5XWI3 1134837
J6X9P3 1134839
J6X9H8 1134840
A0A0G1ZDX5 113540
A0A0G1ZUF2 113540
A0A0G2A232 113540
A0A0G2AZD6 113540
A0A0G2AZX7 113540
A0A0G2B2B2 113540
A0A0G2B6K5 113540
A0A0G2B7N1 113540
A0A0G2BFC2 113540
A0A0G2BIE8 113540
A0A0G2BX79 113540
A0A0G2CYC2 113540
A0A0G2D5N7 113540
A0A0G2DM29 113540
U5A7F3 1136163
I8R9P7 1136177
T1VRB8 1136179
H8WW00 1136231
H8WZD2 1136231
H8X4X4 1136231
H8X4Y6 1136231
H8X6A5 1136231
H8X7D6 1136231
H8X8B6 1136231
H8X8U0 1136231
H8XA58 1136231
A0A067N403 1137138
A0A067NHE4 1137138
A0A067NKB8 1137138
A0A067NMM5 1137138
A0A067NMS5 1137138
A0A067NRF2 1137138
A0A067NRG1 1137138
A0A067NS52 1137138
A0A067NZ36 1137138
A0A067NZE2 1137138
A0A067PCS0 1137138
A0A072N095 1137280
A0A072N4F6 1137280
M7MEB9 1137281
M7NCX0 1137281
A0A081NEQ7 1137799
A0A086IZH2 1138374
A0A0A6NUF1 1138822
S4Z6Z4 1138871
L2HBC4 1138881
L2IQI8 1138888
L2JHM4 1138890
L2JAZ1 1138891
L2JRR4 1138892
L2LGE4 1138901
L2LN12 1138902
L2LX47 1138903
L2MVB9 1138907
L2NE34 1138909
L2NRK5 1138914
L2PB42 1138915
L2P3B0 1138916
L2PIT6 1138917
L2QC61 1138921
L2QTQ2 1138924
L2RBC3 1138925
L2R565 1138926
S0KW16 1139219
S0JPT6 1139996
P50026 1140
Q31LG5 1140
Q31MA0 1140
S0S247 1140001
S0RFL7 1140002
S0P0R8 1140003
A0A0C1AZB8 1141657
K8VZ87 1141660
K8WHY6 1141660
K8WGT0 1141662
K8W931 1141663
K8WDR3 1141663
I0IFV6 1142394
I0IIW1 1142394
H6Q519 1142511
L7HQ45 1143189
L7HWT8 1143189
L7HZX7 1143189
L7I0L5 1143189
L7I390 1143189
L7I4D1 1143189
L7I8N4 1143189
L7I9W9 1143189
L7IDL6 1143189
L7IFC3 1143189
L7IQ04 1143189
L7IQ17 1143189
L7IT37 1143193
L7IWM8 1143193
L7IWP6 1143193
L7IZ65 1143193
L7J2E2 1143193
L7J4Q8 1143193
L7J6T2 1143193
L7J7R3 1143193
L7JDB0 1143193
L7JLE8 1143193
L7JP36 1143193
L7JPS9 1143193
U4T6P0 1143323
J0LPB3 1144253
J0V6X1 1144253
H8MG06 1144275
H8N1L3 1144275
H4GKN7 1144300
J2HK96 1144304
J3AJX5 1144305
J2DCB7 1144306
J2KSN5 1144306
J2CZB3 1144307
J2ZSH6 1144308
J2ZSV7 1144308
W6WJ83 1144309
W6X3P8 1144309
W6X7W3 1144309
W6W9H6 1144310
J2IES3 1144311
J2ITS3 1144312
J3BMS7 1144312
J2S883 1144313
J3C3H3 1144313
J1SZU8 1144314
J2L758 1144314
J2KK18 1144315
J2T4J1 1144315
J2KKH6 1144316
J2KQX4 1144316
J2T4L4 1144316
J1EPQ7 1144317
J2KPU5 1144318
J2L8A1 1144318
J3D3S8 1144318
J3D605 1144318
J2LN55 1144319
J2LNT8 1144320
J2M7U7 1144321
J3DX88 1144321
J2MS92 1144322
J2V9Z0 1144322
J2WQ70 1144323
J3EIE3 1144323
J3ESX8 1144324
J3EZF8 1144324
J2P553 1144325
J3ELM1 1144325
J2PPW2 1144326
J2YY11 1144326
J2PEV7 1144327
J2Q8U8 1144327
W6VGQ6 1144328
W6VTG1 1144328
J2QFU5 1144329
J3FTW0 1144329
J2RB22 1144330
J2RK43 1144330
J3GA04 1144331
J3GU82 1144331
J3AA15 1144332
J3GGF5 1144332
J3GPT9 1144332
J2THZ3 1144333
J3GVG0 1144333
J2U426 1144334
J3GZR9 1144334
J3BW79 1144335
J3HAZ6 1144335
J2TMD8 1144336
J2V4V5 1144336
J2XVL8 1144337
J3IM68 1144337
J2XDA2 1144338
J2XND5 1144338
J3IKD0 1144338
J3I7W7 1144339
J3IE74 1144339
J2YV16 1144340
J3IV21 1144340
J3HFK8 1144341
J2UY20 1144342
J2V2Y0 1144343
J2W8Q4 1144344
N9M5H5 1144661
N9Q5P3 1144662
N8WF30 1144663
N8VPH0 1144664
N9QG67 1144665
N9TZ77 1144666
N8VL19 1144667
N8UKY8 1144668
N8XI46 1144669
N9N5X3 1144670
N9MC24 1144671
N8XRJ7 1144672
N9NYJ4 1144673
N8Q1C4 1144674
W6UYU3 1144708
W6VEX9 1144708
I4EUY6 1144889
K2JX80 1145110
K2K0A1 1145110
K2JGJ9 1145111
K2KPX5 1145111
K2KEI8 1145112
K2L002 1145112
K2JXJ9 1145113
K2L5T8 1145113
K2KVX1 1145114
K2L0C2 1145114
K2KNP2 1145115
K2L1I7 1145115
K2L8W8 1145116
K2LJS3 1145116
K2KGB9 1145117
K2LEU2 1145117
K2L001 1145118
K2LZ03 1145118
R0NKL3 1145123
R0Q8K8 1145123
R0VK31 1145157
R0VN57 1145157
R0VSP0 1145159
R0W1Q6 1145159
S3M4S6 1145176
S3NCB3 1145176
R0XAQ6 1145181
R0YTY1 1145181
R0XET1 1145182
R0ZJH5 1145182
R0YX80 1145183
R0ZJY1 1145183
R0Y5Q4 1145185
R0ZTI1 1145185
R0Y771 1145186
R0ZUC6 1145186
R1ADV5 1145191
R1AX60 1145191
X2GYV3 1145276
A4YJQ4 114615
A4YN21 114615
A0A068N1J8 1147
A0A068N3S7 1147
U4NN76 1147132
A0A024EAX3 1147786
A0A024EAY2 1147786
A0A0B2UG99 1148157
L8MNV4 1149133
I8RH66 1149862
I8RN15 1149862
I9B1Y8 1149862
A0A0C6DZE1 1150423
A0A0C6DWI8 1150461
H6SLY8 1150469
H6SP05 1150469
I0RR70 1150591
I0RTP4 1150599
R9GQ01 1150600
R9GXJ5 1150600
W6EBF9 1150621
W6EF38 1150621
H8FQ41 1150626
H8FUR7 1150626
A0A0E4B6P1 1150773
I0LA80 1150864
H8DZF1 1150867
H8NZ13 1151116
R3N786 1151187
R3LJ46 1151188
R3PJU5 1151191
R1K229 1151192
R1J3J2 1151196
R1L8V5 1151200
T2Y5Y9 1151268
T3DBY5 1151292
T3QP66 1151334
T4AM77 1151372
T4BH37 1151372
T4H9U1 1151391
T4JSL1 1151391
T4NKE3 1151410
M9LR32 1151754
M9LSP6 1151754
M9LT70 1151754
M9LW33 1151754
M9M097 1151754
M9MCK0 1151754
M9MD13 1151754
M9MFC8 1151754
M9MFV1 1151754
M9MG43 1151754
I3ALE1 1154756
I3ANF9 1154756
K2RTG1 1154758
K2SKJ7 1154758
K2ST84 1154762
K2SVZ8 1154762
K2SX82 1154762
S9AUQ8 1154771
S9B110 1154776
S8H371 1154781
S9B4P5 1154782
S8H0L4 1154783
S8HC77 1154789
S8G8W3 1154792
V6Z7M0 1154860
S8MHS6 1154861
S8NGF6 1154876
S8NS53 1154877
S8QE41 1154879
S9KSB6 1154880
S9LA44 1154885
S8P7B5 1154886
S8VK77 1154915
A0A0E0VPA6 1155084
I0FD86 1155096
A0A0D5ZGY2 115547
D1JCH5 115547
Q2Y4K8 115547
A0A0B1PQH3 115561
H8L908 1155766
A0A0A7X283 1155776
T0PLU4 1156394
T0PRI3 1156394
T0PU01 1156394
T0PUW1 1156394
T0PV63 1156394
T0QAI6 1156394
T0QEF9 1156394
T0QHU7 1156394
T0QK17 1156394
T0QXM1 1156394
T0QXT5 1156394
T0QXX9 1156394
T0QZK9 1156394
T0R0U8 1156394
T0R3B2 1156394
T0R4E5 1156394
T0R5Q6 1156394
T0RC59 1156394
T0RN49 1156394
T0RNX1 1156394
T0RPD6 1156394
T0RVA0 1156394
T0RW27 1156394
T0RX75 1156394
T0S7P2 1156394
A0A096BKI0 1156417
U5P9L2 1156431
U5P5Q3 1156433
J0UNZ7 1156918
J4J907 1156919
J4QUC5 1156919
K2QHM8 1156935
I0K0Z4 1156937
H8FCB0 1156940
H8FCN9 1156940
R1VT76 1157369
R3QP64 1157453
R3QNH6 1157454
R2B4V5 1157456
R2AXU4 1157457
R2BV22 1157462
R4E3W6 1157468
R4EGC6 1157469
R2CSK8 1157471
R2KPX9 1157480
R2NW04 1157485
R2LJ62 1157486
R4CJR7 1157487
A0A074MD44 1157490
A0A0A7G6K3 1157947
I0DSK0 1157951
A0A014N898 1158056
H0RWI0 115808
H0S133 115808
A0A0F7H1N0 1158081
I0PU53 1158135
R4D9R1 1158540
R4AKL0 1158542
R4BAR8 1158549
R3Z5Y3 1158550
R2PXR6 1158553
R2QFG8 1158598
R2RA14 1158601
R2RHP2 1158602
R2RIH6 1158603
R2S3P5 1158604
R2S570 1158606
R2SKE3 1158607
R2QW88 1158608
R2TP13 1158609
R3WY14 1158610
R3WW31 1158612
R2XLI1 1158614
R2U8J2 1158625
R3Y6E1 1158627
R3VI04 1158628
R2V347 1158631
R2U4Y1 1158636
A0A0F5AXJ7 1158653
R3AY42 1158658
R3BH12 1158661
R3D3I8 1158671
R3E9R5 1158673
R3CW34 1158678
K8GUZ4 1159019
K8GYI7 1159019
M3KZ80 1159020
M3M7W9 1159020
M3JW56 1159021
M3M808 1159021
M3JZN7 1159022
M3M8B3 1159022
M3LPS2 1159023
M3LYH4 1159023
M3KBA3 1159024
M3MRI7 1159024
M3LR75 1159025
M3MPV2 1159025
T9X1L1 1159026
T9X465 1159026
M3N719 1159027
M3NC51 1159027
M3LWV3 1159028
M3N6T4 1159028
M3LZC1 1159029
M3ML06 1159029
M3MWG0 1159030
M3NS02 1159030
M3LQ63 1159031
M3N4K5 1159031
M3MFJ4 1159032
M3NV17 1159032
M3N5Y2 1159033
M3NT02 1159033
M3LG92 1159034
M3P9M8 1159034
M3MZZ0 1159035
M3PAW0 1159035
M3NHF5 1159036
M3PBI7 1159036
M3NFX5 1159037
M3PI88 1159037
M3N9X4 1159038
M3PHA7 1159038
M3N5Q7 1159039
M3NTE3 1159039
M3MDN5 1159040
M3Q451 1159040
M3NPB8 1159041
M3Q5N7 1159041
M3NRZ0 1159042
M3Q024 1159042
M3NWN0 1159043
M3QLL5 1159043
M3PDV8 1159044
M3QNV3 1159044
M3NZR7 1159045
M3P8V3 1159045
M3PBY5 1159046
M3QQP9 1159046
M3QW37 1159047
M3R524 1159047
M3NE00 1159048
M3QVT4 1159048
M3R2Z8 1159049
M3R8G7 1159049
M3RG32 1159050
M3RIB0 1159050
M3QCU8 1159051
M3RCC0 1159051
M3QTN6 1159052
M3RNV2 1159052
M3NZI9 1159053
M3R2N5 1159053
M3NXI0 1159054
M3RPJ2 1159054
M3RZH2 1159055
M3RZR9 1159055
M3PJZ2 1159056
M3R855 1159056
M3PFA4 1159057
M3QUV4 1159057
M3PR43 1159058
M3SA95 1159058
M3RHZ8 1159059
M3SAA9 1159059
M5YEW6 1159060
M5YLI8 1159060
M5YMN1 1159061
M5YP20 1159061
M5YJY4 1159062
M5Z2P0 1159062
M5YPY7 1159064
M5YYY1 1159064
M3R8S3 1159065
M3RBE7 1159065
M3SXP1 1159066
M3SZL6 1159066
M3SUE5 1159067
M3SZ28 1159067
M3QKI9 1159068
M3T4V6 1159068
M3T1A5 1159069
M3TCY2 1159069
M3RT63 1159070
M3T752 1159070
M3QTX5 1159071
M3TP92 1159071
M3SMA2 1159072
M3TFZ7 1159072
M3S372 1159073
M3TGZ7 1159073
M3R5S7 1159074
M3U305 1159074
M3T4N6 1159075
M3TX93 1159075
M3T0H7 1159076
M3U6C1 1159076
M3RNL8 1159077
M3SZK4 1159077
M3UBC5 1159078
M3UFX9 1159078
M3SVE0 1159079
M3T0W6 1159079
M3UFW8 1159080
M3UIG9 1159080
M5K6R8 1159081
M5KLU1 1159082
M5N577 1159102
J3TQW9 1159201
J3TRS8 1159201
J3YGX9 1159201
J3YSW5 1159201
J3YTU0 1159201
J0YII2 1159208
I7KSK9 1159488
A0A063BRS2 1159556
A0A063BVB7 1159556
A0A063C0A2 1159556
A0A063C1R6 1159556
A0A063C251 1159556
A0A063C4C8 1159556
A0A063C4Y8 1159556
A0A063C6F5 1159556
A0A0E9KJ43 1159556
A0A0E9KKN3 1159556
A0A0E9KSD4 1159556
A0A0E9KV43 1159556
A0A0E9KWP5 1159556
A0A0F6IR06 1160233
I4IGP3 1160279
I4IHH9 1160279
I4FFF0 1160280
I4FFH6 1160280
I4G4C2 1160281
I4GA98 1160281
I4GY88 1160282
I4H1Q0 1160282
I4H2J0 1160283
I4HBX3 1160283
I4HLQ3 1160284
I4I0H5 1160284
I4HQN2 1160285
I4HZQ3 1160285
I4FLP5 1160286
I4FP20 1160286
I7ZUL9 1160506
I8A1P8 1160506
I8A2B3 1160506
I8A6I2 1160506
I8TVD6 1160506
I8TZU2 1160506
I8U1H5 1160506
I8U309 1160506
I8U641 1160506
I8U8V0 1160506
I8U935 1160506
J8LKZ7 1160507
J8PP41 1160507
J8PPZ6 1160507
J8PX23 1160507
J8PX54 1160507
J8PYV0 1160507
J8Q3C5 1160507
L8PAF7 1160705
H8E332 1160710
H8E703 1160710
J1RKS4 1160718
U1F3L4 1160719
W0U995 1160721
W2VD86 1161409
X6PXG3 1161412
X6Q314 1161412
X8HKK3 1161414
W3XTB9 1161415
X8KD39 1161416
W3Y223 1161417
J5GV70 1161421
J5HAV1 1161422
J6GXL0 1161424
S4NTV3 116150
S4NWH6 116150
S4P7S0 116150
S4P9B3 116150
S4PAP9 116150
S4PBL9 116150
S4PCI5 116150
S4PEF9 116150
S4PML4 116150
S4PTE0 116150
S4PXB6 116150
S4PXQ1 116150
S4PYZ5 116150
W2C207 1161902
K0JJ96 1161918
V5ZBE2 1161919
I4VIR0 1162282
I4W991 1162282
J2E963 1162296
U2YFL3 1163302
M7PLG9 1163385
I2AXW0 1163389
I2AYF2 1163389
I0KMQ1 1163399
I0KRK0 1163399
I4W6L0 1163407
I4W6V0 1163407
I4VP48 1163408
I4VTX5 1163408
I4WI87 1163409
I4WKD2 1163409
S6AAJ7 1163617
S6B270 1163617
A0A0E0WBH3 1163741
A0A0E0WF17 1163741
I0EGY5 1163742
I0EJE1 1163742
I0EW05 1163743
I0EYD2 1163743
I0ESQ5 1163745
I0ETF0 1163745
H8W584 1163748
H8WE32 1163748
X5JPD4 1164990
X5JS00 1164990
W3APA0 1165092
M1X0M5 1165094
M1X2R5 1165094
M1WVU0 1165095
M1WY68 1165095
A0A0A6HW08 1165368
A0A0A6HXB5 1165368
A0A0A6HXL1 1165368
A0A0A6HXS3 1165368
A0A0A6IBI7 1165368
A0A0A6IHX3 1165368
A0A0A6IHZ7 1165368
A0A0A6JFY7 1165368
A0A0A6K989 1165368
A0A0A6KA94 1165368
A0A0A6KR74 1165368
I2K6S7 1165841
I2K8F0 1165841
I0WL95 1165867
I0WT32 1165867
K4XIM3 1165939
K4XUH2 1165939
K4VKJ1 1165944
K4W9W0 1165944
A0A0E2A5E9 1165949
A0A0E2A5Y9 1165949
I0KAF0 1166018
I0KGN8 1166018
R9VQY0 1166130
Q9ZEJ5 1167
M1NEV4 1167006
M1PCL8 1167006
M1PR38 1167006
L8UAE2 1167008
R4XK26 1167634
X5DI45 1168034
I2JIV4 1168065
R7YKT1 1168221
R7YKT3 1168221
R7YQG9 1168221
R7YQM9 1168221
R7YU62 1168221
R7YW65 1168221
R7YYV6 1168221
R7YZ38 1168221
R7Z743 1168221
R7Z7C9 1168221
I2AC32 1168287
R3MVE8 1169251
R3N298 1169252
R3I3W8 1169278
R3IH93 1169279
R4AH62 1169280
R3XFG0 1169281
R3VVS8 1169288
R3US85 1169297
R3V0V3 1169298
R3HJ84 1169300
R3IBW2 1169301
R3IQK3 1169306
R3JN01 1169307
R3L121 1169311
S0TMN9 1169321
S0U1B3 1169321
R8X0G6 1169322
R8X839 1169322
L2V6W6 1169330
L2VA12 1169330
L2VJS8 1169331
L2W0D9 1169331
S0UTJ4 1169333
S0VP69 1169333
S0W5M0 1169339
S0WAM0 1169339
L2XRU1 1169340
L2XWU7 1169340
S0VW39 1169343
S0X471 1169343
S0WKA6 1169349
S0WR94 1169349
R8XDD4 1169351
R8Z4D0 1169351
S0Y5C9 1169353
S0Y6D8 1169353
S0Y2L6 1169354
S0YM33 1169354
S0Z8Q5 1169355
S0ZFW0 1169355
L5GPE2 1169364
L5HKX2 1169364
L4VVW3 1169376
L4W7B0 1169376
A0A0F6H0Z2 1169409
K5C3H1 1169664
K5CP67 1169664
K1AGV8 1169670
K1ACT8 1169671
K0Z4W2 1169673
K0ZB67 1169675
K0ZH98 1169675
X6L487 1169855
K9FF07 1170229
K9FP08 1170229
K9FQ31 1170229
K9FQC4 1170229
K9FS02 1170229
K9FY71 1170229
K9FYD0 1170229
K9G0T5 1170229
K9G6U5 1170229
K9G7Q3 1170229
K9GBV0 1170229
K9GIX0 1170229
K9GPS5 1170229
K9FI01 1170230
K9FPT5 1170230
K9FTY3 1170230
K9FUT5 1170230
K9FVC7 1170230
K9FVS7 1170230
K9FVX5 1170230
K9G6J5 1170230
K9G737 1170230
K9GHH5 1170230
K9GIA5 1170230
K9GJ63 1170230
K9GZJ4 1170230
K9UZD6 1170562
K9V1P5 1170562
K9V3E0 1170562
K9V7V1 1170562
K7S3Q5 1171373
I5CD27 1171375
I5CD76 1171375
I5CJL7 1171375
I5D1S5 1171375
M4R384 1171377
Q9ZEK1 1172
J9F3R5 1172189
J9FCT6 1172189
J9FYR5 1172189
J9HMA8 1172189
J9HPA7 1172189
J9HS11 1172189
J9HSN4 1172189
J9I2R5 1172189
J9I862 1172189
J9I996 1172189
J9IA04 1172189
J9IIP2 1172189
J9IJK9 1172189
J9IKD4 1172189
J9IL00 1172189
J9IL17 1172189
J9IMW2 1172189
J9INU0 1172189
J9INW6 1172189
J9IQJ8 1172189
J9IRL4 1172189
J9ISZ8 1172189
J9ITV7 1172189
J9IWY6 1172189
J9IZC8 1172189
J9J3E1 1172189
J9JBH0 1172189
J9JBU0 1172189
T0JEX9 1172190
T0JTA8 1172190
I7ZCN9 1172194
I8T932 1172194
K9UMC7 1173020
K9UPA9 1173020
K9UPG4 1173020
K9VVF8 1173022
K9VYP9 1173022
K9W1Q9 1173022
K9W373 1173022
K9S400 1173025
K9S5W8 1173025
K9S5Z8 1173025
K9SD28 1173025
K9XA33 1173026
K9XD61 1173026
K9XFB6 1173026
K9W8N8 1173027
K9WE33 1173027
K9WFN4 1173027
K9WQX6 1173027
I4ZPM9 1173062
S5PW70 1173064
K9SS36 1173263
K9SWP6 1173263
S5GHC5 1173427
S5GJP7 1173427
A0A066X1N3 1173701
A0A066X1P1 1173701
A0A066X5D3 1173701
A0A066X5X4 1173701
A0A066XBI3 1173701
A0A066XDI8 1173701
A0A066XJX0 1173701
A0A066XLE3 1173701
A0A066XZC1 1173701
A0A066XZY6 1173701
A0A066Y0D5 1173701
V2IC01 1173780
V2J8E9 1173780
V2GLL5 1173798
V2HPC1 1173798
V7XSY0 1173817
V7Y2D0 1173817
V1I363 1173940
V1IYZ9 1173940
V1HAP1 1173948
V1HX48 1173948
V1H514 1173950
V1H614 1173950
N9W6M3 1174684
I3CYZ2 1175306
J8SX24 1175631
A0A095TRX3 1177154
L0WEX4 1177179
J1YML5 1177180
A0A095S8A2 1177181
A0A095S8S3 1177181
W7QTE0 1177187
W7QXJ4 1177187
W7R096 1177187
W7R3F9 1177187
W7R782 1177187
W7R7K8 1177187
W7RG84 1177187
W7RKY5 1177187
W0Z9L5 1177594
I4VFY7 1177926
K2MD61 1177928
J0L4S4 1177931
J0V1M6 1177931
I7AR10 1178016
W1N6K3 1178482
K2NBC9 1178537
A0A081LCR5 1178540
A0A059NH28 1178541
A0A084CPH3 1179155
K0JSF7 1179773
L5L9K0 1179777
I4MXQ7 1179778
I4N4V2 1179778
K9T548 118163
K9T905 118163
K9T9H6 118163
B4VWJ3 118168
B4VZC6 118168
B4VZJ7 118168
S1NMF4 1181728
S1Q5L0 1181728
L3BVV4 1181739
L3CDC9 1181739
L3IFA1 1181778
L3II31 1181778
A0A093G5K1 118200
A0A093G977 118200
A0A093GGI6 118200
A0A093GH98 118200
A0A093GIU8 118200
A0A093GMN5 118200
A0A093GNX9 118200
A0A093GSE9 118200
A0A093H2L5 118200
A0A093IGT0 118200
A0A093IMP2 118200
A0A093IMR4 118200
V2PFT9 1182171
V2QHJ8 1182171
W9XP19 1182541
W9XX49 1182541
W9Y850 1182541
W9YKK0 1182541
W9YMP0 1182541
W9YNU4 1182541
W9YSU6 1182541
W9YU49 1182541
W9YWS4 1182541
W9YXV5 1182541
W9Z294 1182541
W9XJF7 1182542
W9XLP6 1182542
W9XV88 1182542
W9XVZ8 1182542
W9YA26 1182542
W9YBZ7 1182542
W9YC57 1182542
W9YJL1 1182542
W9YKC8 1182542
W9ZCH2 1182542
W9VZ96 1182543
W9W4M5 1182543
W9WH37 1182543
W9WL47 1182543
W9WN03 1182543
W9WN54 1182543
W9X4N0 1182543
W9X5E9 1182543
W9X6Y8 1182543
W9XW66 1182543
W9VHI0 1182544
W9VNJ7 1182544
W9VQI1 1182544
W9VRU9 1182544
W9VTX5 1182544
W9VVV7 1182544
W9W2S8 1182544
W9WA22 1182544
W9WBC6 1182544
W9WE15 1182544
A0A072NYT5 1182545
A0A072P9U9 1182545
A0A072PF26 1182545
A0A072PHN2 1182545
A0A072PHZ5 1182545
A0A072PIN1 1182545
A0A072PKP2 1182545
A0A072PNK8 1182545
A0A072PYY1 1182545
A0A072Q2T4 1182545
A0A072Q4F7 1182545
A0A072Q632 1182545
A0A0A7KCR9 1182571
W6QRG9 1182590
L3KVK0 1182658
L3L436 1182658
S1BU41 1182659
S1CTJ1 1182659
S1CX75 1182671
S1E0K5 1182671
L3PA84 1182673
L3PEF1 1182673
S1DUD9 1182676
S1E330 1182676
S1ETF2 1182677
S1F5I4 1182677
S1EMG0 1182680
S1EQV6 1182680
L3Q8Z6 1182682
L3QFR1 1182682
L3Q0R8 1182683
L3QNY3 1182683
S1FEM2 1182697
S1FYH7 1182697
S1GP78 1182698
S1GUM2 1182698
S1HQC5 1182699
S1HX53 1182699
S1HCN6 1182701
S1HUZ1 1182701
S1HZT3 1182702
S1I994 1182702
S1ID73 1182703
S1IP05 1182703
S1I2D6 1182704
S1IWX3 1182704
L4JBM0 1182725
L4JHV1 1182725
S1L792 1182732
S1MES3 1182732
J0NRF6 1182762
W7PEX2 1182966
W7PI51 1182966
W7PI92 1182966
W7PIS9 1182966
W7PKD7 1182966
W7PLY2 1182966
W7PNL9 1182966
W7PXF7 1182966
W7Q4E4 1182966
A0A024XUY2 1182967
A0A024XXL5 1182967
A0A024XYP4 1182967
A0A024XZX2 1182967
A0A024Y1L8 1182967
A0A024Y3Q4 1182967
A0A024Y547 1182967
A0A024XH62 1182968
A0A024XHV9 1182968
A0A024XIB5 1182968
A0A024XJ63 1182968
A0A024XJF8 1182968
A0A024XMJ2 1182968
A0A024XPV1 1182968
A0A024XQ13 1182968
J7SZH7 1183154
J7V3J3 1183154
W8KHQ6 1183379
W8KJQ7 1183379
U5QD44 1183438
U5QHU6 1183438
U5QJB3 1183438
M4V8X0 1184267
M4VFG3 1184267
J2ZUP5 1185325
I3X001 1185652
I3XF54 1185652
I4X834 1185653
A0A074U6W7 1185766
I2GLZ8 1185876
I2GSF5 1185876
I3QG01 1186051
J4U744 1186058
J4UIU4 1186058
J5RFV2 1186058
J6ES01 1186058
J6EUE2 1186058
J6F1Z7 1186058
J6J0N3 1187851
A0A0D6KD09 1188
A0A0D6KGE9 1188
A0A0D6KHL2 1188
A0A0D6KIQ5 1188
N9VAM1 1188233
N9U0U8 1188234
N9VBQ1 1188235
N9VEU1 1188236
A0A084ESJ9 1188238
A0A014NQY5 1188239
S6G3S4 1188240
A0A084F049 1188241
A0A014L551 1188246
U6SSK8 1188261
A0A0E9M8H8 1188319
X5IYN5 1189303
S2DKU2 1189612
N1WUH9 1189619
N1WVC5 1189619
I5CAG3 1189621
A0A084F4M4 1189622
A0A084FAH4 1189622
A0A084FG55 1189622
Z4X229 1190620
Z4X6W5 1190620
X8HXG8 1190621
A0A0E0WRU5 1191061
A0A0E0WST6 1191061
T5C1L6 1191279
T5CDC3 1191279
T5CB53 1191280
T5CHF6 1191280
T5CMU5 1191281
T5CQP4 1191281
T5CUG0 1191282
T5CXN9 1191282
T5D0F7 1191283
T5D1X7 1191283
T5D8T6 1191284
T5D9S3 1191284
T5D3L4 1191285
T5D9E6 1191285
T5DCD4 1191286
T5DI76 1191286
T5DK52 1191287
T5DK98 1191287
N8YN95 1191460
T5CNG0 1191464
T5CT08 1191464
I7A463 1191523
A0A017T1D4 1192034
A0A017T4I7 1192034
A0A017THH7 1192034
A0A063BLR6 1192124
I8TVA6 1192197
I9NLV5 1192197
I9NV43 1192197
V7IHQ9 1192560
V7IL67 1192560
S4J1M0 1192585
S4JVP1 1192585
S4I9L9 1192586
S4J6S0 1192586
S4JPV9 1192587
S4L6J5 1192587
T2PTD2 1192588
T2PWA9 1192588
S4ITG1 1192589
S4JBD3 1192589
T2Q8T0 1192590
T2QG45 1192590
S4K3B0 1192591
S4LRC8 1192591
S4K4G2 1192592
S4KCR8 1192592
S4KUS8 1192593
T2QKD0 1192593
M7RDN5 1192688
M7RYY7 1192688
M6V0M2 1192864
M6WLE6 1192866
M3GUN8 1193007
S3UR36 1193011
S3VBL8 1193011
K6HGE8 1193012
M5VE08 1193013
M3CIA6 1193028
M6ZXG7 1193029
A0A0F6IA34 1193040
M6VLP7 1193041
M6XSW0 1193046
A0A0F6HPR2 1193047
K5BQM2 1193051
M6YQC4 1193053
V6GLA0 1193054
A0A0E2E0L4 1193057
M6VT08 1193059
S3UGU8 1193069
A0A0A1GZ30 1193095
N0E687 1193181
W6JT65 1193182
A0A077M9A8 1193518
T1Y8U0 1193576
K7YRT9 1193729
M1QUG8 1193806
M1RFB1 1193806
M1QQD7 1193807
M1RBC3 1193807
A0A077LZZ8 1194083
V2N3E6 1194150
V2NDA1 1194150
V2M755 1194153
V2MCZ0 1194153
V2MLS6 1194155
V2JJT4 1194158
V2JLX5 1194158
V2PBC0 1194159
V2PU13 1194159
S6V6F0 1194404
S6WEI8 1194404
S6WJN9 1194404
S6UWY1 1194405
A0A0E2ULZ8 1194418
A0A0E2UXN2 1194418
A0A0E2JBA8 1194422
A0A0E2JKX4 1194422
L7WWH6 1194526
A0A0F7PTG4 1194971
S0FVI5 1195236
L2T607 1195242
L2TN06 1195242
T2NG47 1195243
U1I798 1195244
I8U3G4 1195246
K1V3L2 1195457
K0FSU2 1195464
K8ZER6 1195885
A0A0F5NZF9 119602
A0A0F5P485 119602
M2PS07 1196033
M2PZQ1 1196033
A0A066TFJ7 1196083
A0A066THH8 1196083
X2H8F0 1196094
X2HAS2 1196094
A0A066TAM9 1196095
A0A084Q6V7 1196095
X2H0Q8 1196095
K6SW86 1196322
K6TVQ2 1196322
I8AHM5 1196324
I7C0C3 1196325
I7CFG6 1196325
V2J986 1196830
V2JHQ3 1196830
I4CPQ8 1196835
A0A0C9NTN2 1197129
A0A0C9Q3F5 1197129
J1QHA9 1197174
I6YLM5 1197325
A0A084TIJ6 1197477
A0A064ATI8 1197718
A0A064AX34 1197718
A0A064AY67 1197718
A0A064B0R7 1197718
A0A064B3C1 1197718
A0A064B4S8 1197718
A0A064B8A2 1197718
A0A064B9J1 1197718
A0A064BCJ7 1197718
A0A064BF23 1197718
A0A064BGQ1 1197718
S5ML29 1197719
S5MUG4 1197719
J0PDG4 1197727
J1IFX9 1197727
E8X581 1198114
M7TUD2 1198116
S5TWH4 1198232
S5TZC8 1198232
L9PHJ5 1198452
L9PNX4 1198452
A0A0B6DPW8 119856
A0A0B6KMR6 119856
A0A0B3VQA0 119857
A0A0B6DW95 119857
A0A0G2P930 119857
A0A0G2PCV9 119857
M8CUT7 1198630
S6ME82 1198673
S6P0Y4 1198673
A0A0D0R2W1 1199154
A0A0D0R443 1199154
J3Z3W7 1199245
M7SMR1 1200324
M7SQ82 1200324
M7S1A6 1200325
M7SBQ4 1200325
J9HGX8 1200346
S4XH03 1200352
I7IUI3 1200386
I7IUX5 1200386
J7TGT3 1200793
T0RJ43 1201288
T0DR10 1201290
I7KDU6 1201294
J0MBA5 1202448
J1GDG3 1202448
J0RUV8 1202532
J0S463 1202532
R9CA04 1202534
J9DGM6 1202667
A0A081BJG0 1202668
A0A0A7CMZ5 1202772
A0A0A7CN95 1202772
A0A0A7CNL3 1202772
A0A0C1RK67 1202785
K8QFW8 1203258
S3A2K0 1203549
S3A5X8 1203549
S3BEM8 1203554
S2ZR33 1203556
U7LB85 1203560
U7LGV2 1203560
U7KY36 1203562
U7LHF9 1203562
S3XXK0 1203568
S3Y1U2 1203568
S3WV32 1203571
U7JTS6 1203572
U7JIE3 1203573
U7JDP6 1203574
U7MAS2 1203575
U7M4N8 1203576
N2J1I9 1203578
N2J8I1 1203578
S3AFG8 1203590
S3BLW2 1203592
S3ACS4 1203593
S2ZV28 1203602
S3BFK5 1203603
S3BGM9 1203603
S3BMD1 1203603
R8W0Y7 1203606
A0A0F5J8C2 1203610
A0A0F5JAV1 1203610
U7KEW4 1203619
U7KGP7 1203619
U7MT15 1203622
U7IWY8 1203629
U7IPD4 1203633
L8AMD6 1204343
L8AN95 1204343
L8AQ84 1204343
U7TE46 1204474
M4PZE2 1204709
K2R2L5 1204725
L7H9M7 1205750
L7HD31 1205750
L7GUX5 1205752
L7H6N1 1205752
L7H8W6 1205752
L7GUJ1 1205753
L7H343 1205753
I7AYT9 1206105
J7HZT2 1206109
K0KA66 1206466
K0KCX9 1206466
K0KEC9 1206466
K0KEH9 1206466
K0KEQ5 1206466
K0KHD4 1206466
K0KHY3 1206466
K0KJF5 1206466
K0KMN3 1206466
K0KQB9 1206466
K0KVZ5 1206466
K0KXX0 1206466
A0A034UKF0 1206724
I7HEG3 1206745
I7HEQ1 1206745
K6FM14 1206767
K6GB98 1206767
M5QLH8 1206777
M5QPF3 1206777
K4Z8B5 1206781
W1S430 1207055
A0A059EF52 1207058
K2K694 1207063
K9NCF1 1207075
K9NFG6 1207075
J7M6E7 1207470
M3IY06 1207545
A0A023RHR7 1208104
W8FVK8 1208320
W1RQG1 1208321
W1RTG5 1208321
K2JVY2 1208323
A0A0B5DXJ7 1208324
K6G4V7 1208365
W1IBX1 120858
W7DKU4 1208583
K8AM82 1208586
K8BGA2 1208590
K8BS78 1208591
K8DIL5 1208592
K8ARL4 1208656
A0A0E1QW78 1208657
K0M8I0 1208660
K8C822 1208662
K8C6Q9 1208663
K8D3M6 1208664
M1M6V2 1208918
M1L2U3 1208919
M1LWR6 1208920
M1LUJ3 1208921
M1M0Z6 1208922
L0PB76 1209962
L0PDD1 1209962
L0PDJ4 1209962
L0PG51 1209962
L0PGJ9 1209962
L0PGL3 1209962
F4LSH8 1209989
A0A091BPA8 1210006
J3JHP6 1210908
W1R569 1211023
A0A0A3J4T8 1211035
T2HCA0 1211579
T2HF39 1211579
K0PDQ7 1211777
K0PWE2 1211777
E0VF38 121224
E0VK76 121224
E0VKL3 121224
E0VUQ7 121224
E0VVP8 121224
E0VX40 121224
E0VXY1 121224
E0VZ30 121224
E0W330 121224
A0A098G554 1212491
A0A098G925 1212491
K0TVS6 1212545
M2V7Y8 1212548
S6JU12 1212549
M9M687 1212764
I7BJK8 1212765
N4URQ0 1213857
N4V2U9 1213857
N4V4R0 1213857
N4V8C4 1213857
N4VA07 1213857
N4VDS6 1213857
N4VG96 1213857
N4VHX0 1213857
N4VVN1 1213857
N4W109 1213857
L2FBL0 1213859
L2FEV1 1213859
L2FGQ5 1213859
L2FSQ0 1213859
L2FSR0 1213859
L2FSW1 1213859
L2FY91 1213859
L2G775 1213859
L2G7S4 1213859
K4R1G0 1214101
K0VMS7 1214102
M3HW56 1214117
V8L7B9 1214121
V8L985 1214121
A0A075SHE1 1214179
K5XTE2 1214225
S5UQY4 1214242
A0A0G2F931 1214573
A0A0G2FLY1 1214573
A0A0G2FPL7 1214573
A0A0G2FRT0 1214573
A0A0G2FSC7 1214573
A0A0G2FW87 1214573
A0A0G2HBH9 1214573
A0A0G2HCH7 1214573
A0A0G2HLL7 1214573
A0A0G2HM34 1214573
A0A0G2HTQ3 1214573
A0A0G2IA46 1214573
L8F7Y6 1214915
U3UF62 1215059
U3UQI0 1215060
U3VB48 1215061
U3X918 1215067
U3Y0L1 1215069
A0A0A7PVT4 1215087
A0A0A7PWG6 1215087
L0FNG1 1215088
L0FRI1 1215088
U3AXJ7 1215092
A0A093CIN3 121530
A0A093CZQ2 121530
A0A093D0G1 121530
A0A093D4S8 121530
A0A093DT08 121530
A0A093DWQ3 121530
A0A093EME8 121530
A0A093FPX2 121530
A0A022UW23 1215328
A0A022UWJ1 1215328
A0A022UX52 1215328
A0A022VAR4 1215328
A0A022VAT5 1215328
A0A022VAW5 1215328
A0A022VAY0 1215328
A0A022VCQ3 1215328
A0A022VEG0 1215328
A0A022VF45 1215328
A0A022VGU7 1215328
A0A022VHT8 1215328
A0A022VHX4 1215328
A0A022VIJ0 1215328
A0A022WLH1 1215329
A0A022WMY4 1215329
A0A022WN57 1215329
A0A022WV72 1215329
A0A022X1A2 1215329
A0A022X1U4 1215329
A0A022X254 1215329
A0A022X288 1215329
A0A022X2V8 1215329
A0A022X4Q7 1215329
A0A022X568 1215329
A0A022X7S4 1215329
A0A022X7V0 1215329
A0A022X8B6 1215329
A0A022X8R2 1215329
A0A022VRE0 1215330
A0A022VTL5 1215330
A0A022VU04 1215330
A0A022VYY3 1215330
A0A022W622 1215330
A0A022W652 1215330
A0A022W6F4 1215330
A0A022W6V4 1215330
A0A022W7R8 1215330
A0A022WA97 1215330
A0A022WAF4 1215330
A0A022WCT1 1215330
A0A022WCY5 1215330
A0A022WD24 1215330
A0A022WDK9 1215330
A0A022XHH6 1215331
A0A022XIT5 1215331
A0A022XIZ1 1215331
A0A022XPK7 1215331
A0A022XWA5 1215331
A0A022XX30 1215331
A0A022XXH1 1215331
A0A022XXJ9 1215331
A0A022XY29 1215331
A0A022XZW8 1215331
A0A022Y0V3 1215331
A0A022Y3A4 1215331
A0A022Y3S7 1215331
A0A022Y4B9 1215331
A0A022Y4K0 1215331
A0A028JD23 1215332
A0A028JF45 1215332
A0A028JF99 1215332
A0A028JK30 1215332
A0A028JQQ4 1215332
A0A028JS71 1215332
A0A028JT88 1215332
A0A028JTA1 1215332
A0A028JTH8 1215332
A0A028JV35 1215332
A0A028JV71 1215332
A0A028JWQ5 1215332
A0A028JYV9 1215332
A0A028JZQ9 1215332
A0A028K040 1215332
A0A028K0E7 1215332
A0A023A4K9 1215334
A0A023A4T0 1215334
A0A023A6B0 1215334
A0A023ACW2 1215334
A0A023AIF0 1215334
A0A023AIJ9 1215334
A0A023AIT6 1215334
A0A023AJR1 1215334
A0A023AK86 1215334
A0A023AMS7 1215334
A0A023APV3 1215334
A0A023APX9 1215334
A0A023AQZ7 1215334
A0A023ARK2 1215334
A0A059JQN0 1215335
A0A059JQV0 1215335
A0A059JQV3 1215335
A0A059JX52 1215335
A0A059K460 1215335
A0A059K4M4 1215335
A0A059K4V5 1215335
A0A059K5B3 1215335
A0A059K6Y3 1215335
A0A059K7L8 1215335
A0A059K8D8 1215335
A0A059KAR9 1215335
A0A059KAT8 1215335
A0A059KBH9 1215335
A0A059KBV1 1215335
A0A022U5Q4 1215336
A0A022U8G8 1215336
A0A022U8Q0 1215336
A0A022UAP5 1215336
A0A022UCE0 1215336
A0A022UF12 1215336
A0A022UK61 1215336
A0A022UKC5 1215336
A0A022ULD3 1215336
A0A022UMJ0 1215336
A0A022TB54 1215337
A0A022TD54 1215337
A0A022TE80 1215337
A0A022TJH8 1215337
A0A022TRC0 1215337
A0A022TRF0 1215337
A0A022TRF8 1215337
A0A022TRL1 1215337
A0A022TSY4 1215337
A0A022TUY6 1215337
A0A022TV51 1215337
A0A022TXX6 1215337
A0A022TXZ0 1215337
A0A022TXZ4 1215337
A0A022TYD7 1215337
A0A059J192 1215338
A0A059J401 1215338
A0A059J5Y0 1215338
A0A059J645 1215338
A0A059J8U3 1215338
A0A059JBD8 1215338
A0A059JBQ0 1215338
A0A059JD44 1215338
A0A059JE57 1215338
A0A059JE90 1215338
A0A059JFF1 1215338
A0A059JGB6 1215338
A0A022YCY0 1215339
A0A022YDK1 1215339
A0A022YEJ2 1215339
A0A022YKE6 1215339
A0A022YRY2 1215339
A0A022YSB0 1215339
A0A022YSD7 1215339
A0A022YT44 1215339
A0A022YTP9 1215339
A0A022YVN2 1215339
A0A022YWA5 1215339
A0A022YYQ0 1215339
A0A022YYR4 1215339
A0A022YZJ6 1215339
A0A022YZS3 1215339
A0A022Z8F9 1215341
A0A022Z943 1215341
A0A022ZAG8 1215341
A0A022ZGH8 1215341
A0A022ZMI8 1215341
A0A022ZMY0 1215341
A0A022ZNB7 1215341
A0A022ZP16 1215341
A0A022ZQ56 1215341
A0A022ZSA7 1215341
A0A022ZSK9 1215341
A0A022ZUQ2 1215341
A0A022ZVE1 1215341
A0A022ZVI7 1215341
A0A022ZW06 1215341
L0EXU5 1215343
K0N5J4 1215914
I7JGX6 1215915
J8S2M6 1216362
W6RW69 1216932
K4RK98 1216962
K4RKR7 1216962
R9CK97 1216967
R9CND5 1216967
V9RP83 1216976
A0A023E5J4 1216980
A0A0B1XZT9 1217052
A0A0B1YGW8 1217052
S6G7K3 1217107
Q2C7N7 121723
V2J5A5 1217418
Q8NK58 121759
N9I2X7 1217627
N9K222 1217629
N9IB99 1217630
S3TPZ7 1217634
S3TUZ6 1217634
N9JL03 1217637
N8Z6Z5 1217640
N8ULV3 1217641
N8Z8V1 1217647
N9EA12 1217648
N9FMQ7 1217649
N9E9B2 1217650
N8YEP4 1217651
N9EPX9 1217653
N8TJM1 1217655
N8YDH7 1217656
V2URC7 1217658
N9FCC3 1217659
N9GE63 1217659
N9D155 1217662
N8RUI2 1217663
N9AX41 1217664
N9ATS8 1217665
N9HCW1 1217667
N9H9Z1 1217668
N8TVY2 1217669
A0A0E2GAW8 1217670
N8Q3D0 1217671
A0A0E2GYB3 1217672
N8WN78 1217675
N9BTL4 1217677
N9QNB6 1217688
R8YZH7 1217689
R8XU88 1217690
R8Y8Y0 1217691
N9MXC1 1217692
N9MQT9 1217693
N9PUF5 1217694
N9PQP0 1217695
S3TLV4 1217696
N9NUU8 1217697
N9RMI2 1217698
R9B866 1217699
N9TAL4 1217700
N9SNK0 1217701
N9SRL0 1217702
N9MWJ5 1217703
N9KJM2 1217704
N9LQ10 1217705
N9PZB6 1217706
N9LXR6 1217707
N9PYC9 1217708
N9KMT0 1217709
N8X0H8 1217710
N8QXB1 1217711
N8WEG4 1217712
N8P5B2 1217713
N8V7Y7 1217714
N8Q5P7 1217715
N9RTN0 1217716
A0A075K0C8 1217721
A0A075K2A6 1217721
M4HER2 1217984
A0A0E2GFU5 1217985
N9FHL0 1217986
N8Z287 1217988
W4T3I7 1218103
W4T688 1218103
W4T8M3 1218103
J8VBY0 1218169
A0A094WNM6 1218173
J3X4W7 1218175
A0A061JLP2 1218352
A0A0F4LV76 1218492
A0A0F4L8W5 1218493
A0A0F4M345 1218494
A0A0F4LGC6 1218506
A0A0F4LCZ5 1218507
A0A0F4KS55 1218508
T0HDZ3 1218564
M6CYG8 1218565
M5ZTQ0 1218582
M6CJ59 1218585
N1W670 1218591
M6DIE0 1218595
N1WQG9 1218598
R9A4K5 1218599
M6A4L3 1218600
J7L3R3 1218933
X0PJL3 1219028
U3A489 1219035
A0A0E9MK92 1219043
A0A086PAU0 1219045
A0A0A1W424 1219049
A0A0C9MXW4 1219050
U3A5Q3 1219065
V5F2V4 1219072
U3AH91 1219076
U3C1V8 1219077
U3CEA2 1219077
U3CAP3 1219080
A0A095XA24 1219585
A0A095XLK1 1219626
A0A0C2RLB9 1219709
K1V601 1220162
K1VFV9 1220162
K1VTC8 1220162
K1VU82 1220162
K1VUX4 1220162
K1WDU2 1220162
K6TIZ4 1220534
J9DGQ5 1220535
A0A069F2S4 1220551
A0A0E9MUD2 1220578
A0A0E9MUY4 1220578
A0A061MWN1 1220581
A0A061N1A0 1220581
A0A081CVE2 1220582
A0A081CYT3 1220582
L7KR15 1220583
A0A0A3I9T6 1220589
A0A023D9R2 1220594
W2RN89 1220924
W2RNF6 1220924
W2RPG0 1220924
W2RR89 1220924
W2RVU9 1220924
W2S2E6 1220924
W2S3N7 1220924
W2S3Q2 1220924
W2S613 1220924
W2S6H6 1220924
W2SDT9 1220924
S2IW05 1220926
S2J2X9 1220926
S2J5S1 1220926
S2J628 1220926
S2J633 1220926
S2J790 1220926
S2JBP8 1220926
S2JC74 1220926
S2JJK5 1220926
S2JL93 1220926
S2JLW1 1220926
S2JRE5 1220926
S2JRI5 1220926
S2JTF2 1220926
S2JUJ4 1220926
S2JUY0 1220926
S2JVV6 1220926
S2K6C7 1220926
S2KJP0 1220926
T0PBN2 1221520
U7DC77 1221522
U7DE42 1221522
W9EI41 1221538
A0A0E1R036 1221877
A0A0F5HU80 1221996
A0A0B5BL01 1222034
V4KAB1 1223307
A0A0B5DB47 1223515
A0A0B5DC59 1223515
M3BKD7 1223523
K0VSN7 1223565
K0VZU8 1223565
W1K309 1223566
W0SD23 1223802
A0A0B6TUD8 1224162
A0A0B6TV25 1224162
S5SWH4 1224163
S5TM96 1224163
W5Y347 1224164
W5Y498 1224164
A0A071LY59 1224318
L8XBC9 1224742
K7SC28 1224746
K7SW50 1224746
K1KRK7 1224748
K1LID3 1225176
A0A099T945 1225651
U3V1E6 1225722
P63969 122586
Q4W572 122586
A1IS63 122587
P63968 122587
A0A0E1PHG9 1226298
U2R9H1 1226323
U2CY23 1226324
U2EU14 1226324
U2AX41 1226325
U2CL11 1226325
U6FEN9 1226332
U6FC32 1226333
U6F227 1226334
U4QFZ8 1226335
U6FNV9 1226336
A0A017H402 1226633
W4B7X1 1226754
W4BW40 1226755
W4CL96 1226755
W4AHQ5 1227076
U1R716 1227261
U1RVZ4 1227262
U1SL05 1227264
U2AUV1 1227266
U2C2J3 1227266
U2PYW1 1227268
U2RE90 1227268
A0A0E2LPL5 1227271
U2IDF6 1227272
U2KTR4 1227275
U2IUD0 1227276
U2K8Q0 1227276
W4BUK6 1227350
W4DFV9 1227350
W4CUD1 1227352
W4E6Z0 1227352
W4DTH7 1227358
W4EYC6 1227359
W4EQ46 1227360
M5J6D7 1227363
M0KFW1 1227452
M0KPP4 1227452
M0L5C2 1227453
M0LEF6 1227453
M0LDJ9 1227454
M0MJB3 1227455
M0N4D4 1227456
M0N3Q2 1227457
M0IEA5 1227458
M0H3T0 1227459
M0HE77 1227460
M0GDY4 1227461
M0G9L5 1227462
M0G450 1227463
M0FLH1 1227464
M0ENX0 1227465
M0EKF6 1227466
M0EKE7 1227467
M0F3K2 1227468
M0FMH3 1227481
M0NX77 1227482
M0NXP7 1227483
M0DT46 1227484
M0DM89 1227485
M0D264 1227486
M0DK85 1227487
M0C3X9 1227488
M0BF95 1227489
M0B8N8 1227490
M0BV92 1227490
M0AZA7 1227491
M0BHW3 1227491
M0ANX9 1227492
M0ARC7 1227492
L9ZKK2 1227493
M0ABB5 1227493
L9ZMQ5 1227494
L9Z4P8 1227495
L9XUC4 1227496
L9WXC9 1227497
L9XYE5 1227498
L9X7H5 1227499
L9WK31 1227500
W8EV70 1227739
U4TE93 1227812
N9UGW3 1227924
N9VM40 1227924
A0A024KD20 1228055
A0A077JEY0 1228987
A0A077JKC5 1228987
J9QTE2 1228997
J9R200 1228997
K0DIH3 1229205
K0DVA0 1229205
A0A0B8SZG3 1229276
A0A0B8T4Z0 1229276
K9I8J6 1229281
K5CWV1 1229491
K5CX61 1229491
A0A0C1ZEQ3 1229493
M4ZRR8 1229512
R7X941 1229514
R7XJD1 1229514
A0A011SJ84 1229520
W9UQX3 1229521
W3WPF3 1229662
W3X2B8 1229662
W3X6B7 1229662
W3X6Z7 1229662
W3X8X6 1229662
W3XBI6 1229662
W3XEH5 1229662
W3XEY8 1229662
W3XHB5 1229662
W3XID7 1229662
W3XJN8 1229662
W3XM73 1229662
N4U2G7 1229664
N4U3H1 1229664
N4U3I5 1229664
N4U842 1229664
N4UHF2 1229664
N4UHG2 1229664
N4UJ31 1229664
N4UJV7 1229664
N4UYA3 1229664
N1R6U6 1229665
N1RCE0 1229665
N1RE14 1229665
N1RHH0 1229665
N1RK83 1229665
N1RLU3 1229665
N1RTM8 1229665
N1S2D3 1229665
N1SAV5 1229665
J9YH71 1229756
K0D9N6 1229758
R4Z0Y1 1229780
R4Z7M0 1229780
K9AG46 1229781
K9ARN4 1229783
W8JFN0 1229831
K0B663 1229908
K0BBW4 1229909
L2F4W1 1230338
L2F8W6 1230338
A0A0E1RCW5 1230340
K2GAZ6 1230341
A0A037ZBJ0 1230342
M5E6N4 1230383
M5E9T1 1230383
M5E9V8 1230383
M5E9X3 1230383
M5ECE7 1230383
M5ECX8 1230383
M5ECZ0 1230383
M5ENN6 1230383
M0GSM2 1230452
M0HMH5 1230453
M0PIJ4 1230454
M0PRU7 1230455
M0NVI7 1230456
M0CCB9 1230457
M0AF80 1230458
L9Z906 1230459
L9VZP0 1230460
U1IGA0 1230476
A0A095XNA4 1230730
A0A095YVY5 1230730
A0A095Z196 1230730
A0A095ZLP5 1230734
U6EZM4 1231072
K2PKQ6 1231190
A0A0A6QEZ3 1231241
U4TRI6 1231336
A0A0D6N115 1231339
A0A0D6N5W5 1231339
A0A0D6N7X7 1231340
A0A0D6NFF9 1231340
A0A0D6NK50 1231341
A0A0D6NM32 1231341
A0A0D6NN95 1231342
A0A0D6NP95 1231342
A0A0D6P1Q9 1231343
A0A0D6P1T3 1231343
A0A0D6P5W4 1231350
A0A023D967 1231351
A0A0D6PPA8 1231354
A0A0D6PRI5 1231354
K2PL79 1231377
K2GPL2 1231392
A0A0D6MHE5 1231623
A0A0D6MLX8 1231623
K0P5N2 1231626
L8VUY3 1231719
L8VVP7 1231719
U6ZFG1 1231725
C0QSG1 123214
M1ZUE4 1232189
A0A0E3GKU1 1232659
A0A081G2H8 1232683
J9WF72 1232724
M4KZA6 1233100
T4VX38 1233170
T4VMJ8 1233171
A0A0C2MAU3 1233231
A0A0C2QJR5 1233231
A0A0C2QQK7 1233231
A0A0C2R372 1233231
L8A0Q0 1233873
A0A086APF1 1233950
A0A086AW99 1233950
A0A086AY40 1233950
A0A085BAK1 1233951
A0A085BGP3 1233951
K1YA91 1234023
K1YCC1 1234023
K1YDX4 1234023
K2BD80 1234023
K2FFL9 1234023
K2G229 1234023
K2GGS8 1234023
K2GTK1 1234023
N6Z246 1234381
N6ZQ73 1234382
K8Z7J4 1234409
M2TMQ3 1234595
M5JTQ0 1234597
T0S4D3 1234601
A0A0D6Q484 1234668
A0A0D6Q924 1234668
A0A0D6PXF2 1234669
A0A0D6Q1Q7 1234669
K8E4C4 1234679
T0V5Q2 1234871
T0WML7 1234873
T0TEL2 1234876
T0UH83 1234877
T0VQ16 1234889
M7NF67 1235279
L7XXU4 1235314
S9RWG2 1235457
S9S147 1235457
M5TN19 1235458
M5TTN6 1235458
R9HF08 1235785
R9HSL0 1235785
R9HMT2 1235786
R9HPF9 1235786
R9HUC3 1235787
R9I3D7 1235787
R9I6L9 1235788
R9I8M6 1235788
S0GJC9 1235789
S0GTB4 1235789
S0JF76 1235790
R9JW27 1235792
R9K0N3 1235792
R9K3I2 1235792
R9KY21 1235793
R9LH04 1235795
R9LL54 1235796
R9LZQ1 1235796
R9M9Q2 1235797
R9NFN4 1235798
R9MKH6 1235799
R9MR19 1235800
N1ZQI4 1235801
N2B7W5 1235802
N2BJ53 1235804
N2BMP7 1235804
L8NIQ5 1235808
L8NPP8 1235808
W4P6P9 1235809
W4P914 1235809
U2KGJ2 1235811
U2KN63 1235811
W4PNT0 1235813
W4PQL2 1235813
A0A0D1QVD5 1235825
W6J5S5 1235834
R9LW85 1235835
R9M4C6 1235835
U3U6A8 1235990
M5QYS3 1236481
A0A095Z654 1236504
A0A095Z8M5 1236504
L8PZS6 1236548
M2WH59 1236550
M2XWZ3 1236550
M9SJS4 1236689
S3DI41 1236703
M1QC89 1236903
M9WYV3 1236908
M9WZ13 1236909
W4Q4U0 1236970
W4QIF8 1236971
W4QMN9 1236973
V9G3H9 1236974
W7YER6 1236976
A0A0E9M165 1236989
K0IIY5 1237085
L8JQ37 1237149
L8K0G1 1237149
W6ZXP4 1237626
W7A055 1237626
W7A0C2 1237626
W7A4V7 1237626
W7A5F6 1237626
W7AA74 1237626
W7ADR8 1237626
W7AQA4 1237626
W7AVY8 1237626
W7J3C5 1237627
W7J9E6 1237627
W7J9E9 1237627
W7J9N8 1237627
W7JAE2 1237627
W7JBA2 1237627
W7JBJ1 1237627
W7JE51 1237627
W7JEF5 1237627
W7JFK6 1237627
W7JGX1 1237627
W7JI97 1237627
W7JIM6 1237627
W7JJN0 1237627
W7JJU5 1237627
W7JNI2 1237627
W7JPP5 1237627
W7JQM9 1237627
W7JSM7 1237627
W7JUR7 1237627
W7JUV9 1237627
W7JVL2 1237627
W7JVS6 1237627
W7K4S2 1237627
W7K4X5 1237627
W7K546 1237627
W7K5A4 1237627
T0JMY4 1237896
T0JX77 1237896
T0KAD7 1237896
T0KE22 1237896
T0KQJ0 1237896
T0KS19 1237896
T0KWI2 1237896
T0L0H4 1237896
T0LIQ5 1237896
T0LYK8 1237896
A0A0B8UTW9 1238
A0A0B8V9P7 1238
K9HPL0 1238182
X7HUE8 1238212
A0A0E2PLT7 1238214
Z2EGK8 1238219
A0A0E2KFF8 1238224
S7J6P5 1238236
S7KDR6 1238237
U1PFX3 1238424
U1MWK6 1238425
U1NLU6 1238426
U1NXL0 1238427
U4DTZ9 1238441
W0I1Q8 1239307
R0LRY3 1239787
R0LDM2 1239789
R0N860 1239792
R0P659 1239793
M7Y2A8 1239962
M7CN87 1239989
R0DIE3 1240348
R0EPD6 1240348
L0MWL8 1240471
A0A0D7CQ80 1240678
M6FEK3 1240687
A0A0E1GHW8 1240980
A0A0E1GMI2 1240980
N6WSR5 1242690
S9PAN5 1242864
S9QG07 1242864
S9QV91 1242864
U2F2Y1 1242965
U2GTP4 1242965
U2EVE9 1242966
U2G5W1 1242966
U2EYQ2 1242967
U2G8Z6 1242967
U2FK41 1242968
U2GRF6 1242968
U2EME4 1242969
U2F7C8 1242969
A0A0E2ILY1 1242989
M6E0C5 1242991
M6D4G2 1242992
M6DP24 1242992
A0A0C7D8M2 1242993
U2FGJ9 1243032
U2GI55 1243032
M5IL65 1244083
S4G6Z5 1244140
S4F7J9 1244142
U6RZP7 1244143
S4FKA8 1244144
T2PFC9 1244145
S4F264 1244150
S4GAF5 1244152
S4DZ33 1244154
S4F6K0 1244155
U5XXL9 1244528
U5Y1S3 1244528
A0A076FAF1 1244531
A0A076FBF1 1244531
M2Z9R0 1244869
M2ZPJ4 1244869
M4Z0L5 1245469
M4Z3T6 1245469
S6AWE0 1245471
M3HMY2 1245528
M3IQD0 1245528
M3J318 1245528
M3J4V3 1245528
M3JDS7 1245528
M3JVM8 1245528
M3K036 1245528
M3K0A9 1245528
M3K0E3 1245528
A0A0A2V923 1245745
A0A0A2VF51 1245745
A0A0A2VF58 1245745
A0A0A2VGS7 1245745
A0A0A2VT06 1245745
A0A0A2VXL4 1245745
A0A0A2VZS6 1245745
A0A0A2W0G6 1245745
A0A0A2W9Y9 1245745
A0A0C7MKP4 1245769
A0A0C7MQH6 1245769
A0A0C7MSF0 1245769
A0A0C7MVF0 1245769
A0A0C7MWK0 1245769
A0A0C7N061 1245769
A0A0C7N190 1245769
A0A0C7N5I1 1245769
A0A0C7N6H6 1245769
A0A0C7NCS9 1245769
A0A0C7ND36 1245769
A0A0A7UVQ8 1245910
A0A0A7UVX9 1245910
A0A0C1SZW7 1245923
A0A0C1TEL5 1245923
A0A0C1TEP0 1245923
A0A0C1W979 1245923
A0A0C1WC34 1245923
A0A0C2KTZ6 1245935
A0A0C2L5E6 1245935
A0A0C2LPB4 1245935
A0A0C2LSI5 1245935
T1X8N1 1246301
T1XBW3 1246301
N1UYT9 1246476
L5MSC3 1246477
L5N4D3 1246484
A0A0F4X7Y1 1246595
A0A0F4X899 1246595
A0A0F4X8N9 1246595
A0A0F4X8R8 1246595
A0A0F4X9F4 1246595
A0A0F4XA11 1246595
A0A0F4XA53 1246595
A0A0F4XB65 1246595
A0A060LUX8 1246626
L0RY99 1246955
L8K2Y1 1246994
L8K903 1246994
U5VS92 1246995
A0A0E2XEF3 1247
Q4A3D4 1247
U3TKP1 1247189
M1PC06 1247379
X4ZKR3 1247649
A0A022LA65 1247714
A0A022LBX1 1247714
L1KCY2 1247725
W0PE14 1247726
A0A0G2HSA4 1247875
A0A0G2HVH9 1247875
A0A0G2I758 1247875
A0A0G2I7N6 1247875
A0A0G2IA85 1247875
A0A0G2IBR3 1247875
A0A0G2J1Y8 1247875
A0A0G2J2M2 1247875
A0A0G2J398 1247875
A0A0G2J6P6 1247875
A0A0G2J8Y2 1247875
V5F0T1 1248232
V5H4C5 1248232
K8YLC9 1248420
M4ZLT8 1248725
M5A4F1 1248725
M4ZQK2 1248726
M5A8B0 1248726
S6BXW0 1248727
S6CER8 1248727
A0A023YSA7 1248823
A0A023YUL6 1248823
A0A0F5KGR0 1249470
A0A0F6GBA5 1249472
K7SCS7 1249480
K7SP27 1249480
A0A022KY72 1249481
R8ZZN7 1249483
L2E8C8 1249621
L2EPS0 1249621
W9V7C5 1249627
W9VBB2 1249627
W9VSI0 1249627
L0MAU7 1249634
A0A0D5EJ50 1249668
A0A099XX02 1250005
A0A099Y2G0 1250005
S4XKR3 1254432
S4XR24 1254432
A0A0F7H112 125444
L0E0L3 1255043
L0E3J5 1255043
S2UPB0 1256198
S2PJW8 1256200
S2Q6T1 1256202
S2QGC6 1256204
S2QZ21 1256208
S2SS05 1256212
S2SK70 1256213
S2N719 1256221
S2N9U5 1256225
S2LI63 1256230
U2QZF0 1256908
U2RJC7 1256908
X6Q7C9 1256987
A0A0E2Q7K8 1256989
W3YHG7 1256993
A0A0D3LE82 1257021
A0A0D3LET8 1257021
A0A0D3LG41 1257021
N1VS72 1257025
N9D644 1257043
L8GCI0 1257118
L8GLL5 1257118
L8GLM4 1257118
L8GNQ9 1257118
L8GTI6 1257118
L8GUH3 1257118
L8GVJ2 1257118
L8H312 1257118
L8H437 1257118
L8H4V8 1257118
L8H8X3 1257118
L8HCJ2 1257118
L8HFA5 1257118
L8HG44 1257118
L8HGS1 1257118
L8HJD7 1257118
L8HK24 1257118
V6V2M5 1258583
V6V4W3 1258583
M5N7X7 1259812
T2NRZ6 1259824
S4B918 1259825
V9X267 1259844
V9X3Q8 1259844
R4VKG2 1260251
R4VKV5 1260251
S4DAZ5 1260356
S4D0X0 1260357
S4CN34 1260358
T2PCT2 1260359
T2NZ58 1260360
S4CCB1 1260363
S4D256 1260365
A0A0F6TSQ5 1261127
A0A0F6TUH5 1261127
L8Y0I5 1261130
U6B2W2 1261131
U3A2B8 1261545
L0T4J8 1261556
A0A0E1REZ7 1261557
S3MK35 1262350
S3MKT4 1262350
S3MR32 1262350
S3BQN8 1262450
S3BXS9 1262450
S3BYG7 1262450
S3C0V2 1262450
S3CBQ6 1262450
S3CD52 1262450
S3CDB4 1262450
S3CPN3 1262450
S3CS25 1262450
S3CU02 1262450
A0A0A8ERJ3 1262452
M4UFN4 1262456
W0UHG8 1262462
W0UPV2 1262462
M5PUU8 1262666
M5PW72 1262666
M9ULU6 1262673
R5Y0I1 1262684
R5QIZ3 1262685
R5HS00 1262686
R7KCS8 1262688
R5SH68 1262690
R5SH83 1262690
R7E0A6 1262691
R5WEA6 1262692
R6VMT1 1262693
R6Z1T1 1262694
R6YA04 1262695
R5B8Y4 1262696
R5WLE3 1262697
R5I318 1262698
R6QP09 1262699
R5XKN9 1262700
R6J6D7 1262705
R6HS33 1262706
R7EZT6 1262708
R5MIZ0 1262735
R5MWH1 1262735
R5J639 1262737
R5JKJ5 1262737
R5ESC7 1262738
R6NGA7 1262739
R6NU49 1262739
R7CW33 1262740
R7CYZ3 1262740
R6CJ60 1262741
R6CKM1 1262741
R5SBD1 1262742
R5C4G6 1262743
R5CCF9 1262743
R6FD98 1262744
R6FGL0 1262744
R5S0R6 1262746
R5S614 1262746
R5U1B4 1262747
R5UD78 1262747
R6EB92 1262748
R6Y9B2 1262749
R6YXN5 1262749
R6DKR8 1262750
R6E8V6 1262750
R6TYJ1 1262751
R7ADX1 1262752
R7AXW4 1262752
R5AXQ2 1262753
R7NLV9 1262754
R7NT18 1262754
R6KTG9 1262755
R6LVQ1 1262755
R5WYZ7 1262756
R5XNI3 1262756
R7JTB6 1262757
R6G5W3 1262758
R6H595 1262758
R5H3S6 1262759
R5HJI0 1262759
R5LG94 1262760
R6R0F5 1262761
R7GJD6 1262767
R5A3L4 1262768
R5A191 1262769
R5ADI7 1262770
R5ISE6 1262771
R5T9S1 1262772
R5RJU4 1262773
R5RPV5 1262773
R5PBZ8 1262774
R6AFM3 1262775
R5M621 1262776
R5WDU7 1262777
R6BJW5 1262778
R6J1L7 1262779
R6FU95 1262780
R5B5R9 1262781
R6B3P4 1262784
R6C213 1262784
R6LUQ2 1262785
R6M4V4 1262785
R6KPX4 1262787
R7IU52 1262788
R7L5U7 1262789
R7LA19 1262789
R7JYW7 1262790
R7K3D6 1262790
R7FMK5 1262791
R6Z2S8 1262792
R6LZ38 1262793
R6Q7H0 1262794
R6QFT0 1262794
R7GAN6 1262795
R6N081 1262796
R6N426 1262796
R6NFG2 1262796
R6WT53 1262797
R6QU80 1262798
R7F7X1 1262799
R7FD70 1262799
R6YZZ5 1262800
R7A109 1262800
R7LQS9 1262801
R7LUI0 1262801
R7HT41 1262802
R7HTU3 1262802
R6NF04 1262803
R6SJG8 1262804
R7A3A7 1262805
R7AF39 1262805
R6XZZ5 1262806
R7GG05 1262807
R7GJ75 1262807
R6SGR4 1262808
R7KEG7 1262809
R6XS84 1262810
R6Y7D1 1262810
R6U7Z7 1262811
R6VC10 1262811
R7FI58 1262812
R7FIC4 1262812
R5YU11 1262813
R7BBP7 1262814
R6QKQ5 1262815
R6R8U0 1262815
R6RA23 1262815
R6BVL6 1262816
R6BYL6 1262816
R6BNT3 1262817
R6ANP1 1262818
R6GDG4 1262819
R7M824 1262820
R7MCH1 1262820
R5ZL46 1262821
R5XW11 1262822
R5Y796 1262822
R5Y7N1 1262822
R6H6E7 1262823
R6I3E4 1262823
R6RD41 1262824
R5E6R1 1262825
R6CSS9 1262826
R6D6F8 1262826
R7P6D0 1262827
R7C8J1 1262828
R7MGM6 1262829
R5KCE1 1262830
R5KMX8 1262831
R5IW80 1262832
R5T207 1262833
R5DHD8 1262834
R5DJH9 1262834
R7LK38 1262835
R7LPP8 1262835
R5STJ9 1262836
R5T6V0 1262836
R5SV86 1262837
R7I040 1262838
R7I0I7 1262838
R5PVJ9 1262839
R5PY02 1262839
R5QA39 1262839
R5N5R9 1262840
R6XGZ2 1262841
R6YAZ4 1262841
R5G6Z8 1262842
R5GJ82 1262842
R7MC36 1262843
R6VW27 1262845
R6X1Q9 1262845
R7M4M0 1262846
R5KZ78 1262847
R6U2J9 1262848
R5K8Z8 1262849
R5ZN30 1262850
R6Z4M9 1262852
R5R0J2 1262853
R5Q5B6 1262854
R5VF90 1262855
R5VZC8 1262855
R5G1S8 1262856
R7DL08 1262857
R6LD63 1262862
R5JFU0 1262863
R5JPU8 1262863
R7LBA6 1262865
R5WGL4 1262867
R7CNV0 1262869
R6ARE8 1262870
R7PN02 1262871
R5D2C9 1262872
R5DEG7 1262872
R6W7Z7 1262873
R6WMX1 1262873
R6XK13 1262873
R5LIN2 1262878
R5G626 1262879
R5GBW9 1262879
R5ZM03 1262880
R5ME66 1262882
R6FTB7 1262883
R6MSU9 1262884
R6K667 1262885
R6RDU4 1262886
R6L1T0 1262887
R6PDJ9 1262888
R7HD23 1262889
R7NKD7 1262890
R5NMF6 1262891
R7NB86 1262892
R5GTP6 1262893
R7FZX5 1262894
R5E2Y6 1262895
R5FIG8 1262896
R7IC71 1262897
R6Q4Q3 1262898
R7JFG7 1262899
R7LVY1 1262901
R7LVZ1 1262901
R7PZL0 1262903
R7HGE5 1262904
R5Y7I1 1262905
R7NFX5 1262906
R5LR67 1262907
R5M3R6 1262907
R5MC16 1262908
R5NYV0 1262909
R5P2S1 1262909
R6TNW3 1262910
R6GMT6 1262911
R6INR5 1262912
R6IT58 1262912
R7JDR8 1262913
R7JM70 1262913
R6IJN9 1262914
R6HR74 1262915
R5G0I8 1262916
R5AYC9 1262917
R5CIB3 1262918
R5PBS6 1262919
R5PTS2 1262919
R5KL75 1262920
R5M5M8 1262921
R6ECT4 1262922
R6EFM6 1262922
R5CKK3 1262923
R7HM16 1262924
R6Q3B4 1262925
R6Q7A7 1262925
R6VRU2 1262926
R6WUR6 1262926
R5PE88 1262928
R5PMY3 1262928
R6EWP5 1262929
R6F8E8 1262929
R5ZXV7 1262930
R6A406 1262930
R6W3Z4 1262931
R6WGT7 1262931
R6ATP5 1262932
R7P981 1262933
R7PET8 1262933
R6XD39 1262934
R6YNL1 1262934
R5GFL5 1262935
R5GLW9 1262935
R7IZN3 1262936
R7LBV2 1262937
R5FE31 1262938
R5FFQ7 1262938
R7R2L5 1262940
R5UPD6 1262941
R5UQV4 1262941
R7QXF6 1262942
R5YAB8 1262943
R5YD94 1262943
R7IQV1 1262944
R6Z132 1262945
R6VDL7 1262946
R6VPK9 1262946
R6NNF5 1262947
R7E8Q0 1262948
R7EE05 1262948
R5U252 1262949
R5E7U3 1262950
R5N060 1262951
R5N711 1262951
R6I4N7 1262952
R5VIX8 1262953
R7FEJ9 1262954
R7KXU8 1262955
R7ALD7 1262956
R6WBX9 1262957
R7GWC5 1262958
R7H3Y1 1262958
R5XWA5 1262959
R6P5W4 1262960
R6PF51 1262960
R6TAR8 1262962
R6C8E1 1262963
R5I1W4 1262964
R5I410 1262964
R5QFP5 1262966
R7CI16 1262967
R7CL83 1262967
R6UGM3 1262969
R5EYW2 1262974
R7I4E2 1262975
R7BZG0 1262976
R7KJ90 1262977
R5IM95 1262978
R5IQL5 1262978
R7DJT7 1262979
R5BLS9 1262980
R6URS3 1262981
R5YYD9 1262984
R5Z2A5 1262984
R6EJA5 1262985
R6EPZ9 1262985
R5ZTZ4 1262986
R6A9G0 1262986
R5R9E3 1262987
R7MZJ0 1262988
R6Y6Z4 1262989
R5NBW9 1262990
R7BL04 1262991
R5DCF9 1262992
R5CG81 1262993
R5CNS1 1262993
R6EH96 1262994
R6ELE9 1262994
R5R3L9 1262995
R5R8S0 1262995
R5V5V4 1262996
R6GT56 1262997
R5AAE2 1262998
R5B1K6 1262999
R5EXP2 1263000
R5HI34 1263001
R5IEB7 1263002
R5J3U7 1263002
R5RX27 1263003
R6EQH4 1263005
R6LQL8 1263006
R6LXV8 1263006
R5QMT5 1263008
R5QT53 1263008
R5XZA2 1263009
R5Y296 1263009
R6VKD2 1263010
R6VLS4 1263010
R6E681 1263011
R5GV93 1263012
R5HF91 1263012
R6I188 1263013
R7C1I7 1263014
R7C277 1263014
R6TPU1 1263015
R6ZQ65 1263016
R6ZTP7 1263016
R6XJR3 1263017
R7HJ83 1263018
R7BBJ3 1263019
R6XVS5 1263020
R6M878 1263021
R6REL1 1263022
R6RJ00 1263022
R6SG52 1263023
R7IK26 1263024
R6PRB1 1263025
R7BU11 1263026
R6ZEH9 1263027
R7A0Y0 1263027
R5Z7X8 1263028
R6BK61 1263031
R6BNM0 1263031
R5J1T1 1263032
R5J265 1263032
R6LY74 1263033
R6JWS4 1263034
R5UN79 1263035
R7JMW4 1263036
R5UHE8 1263037
R5UTY4 1263037
R6K6D4 1263038
R6KDL7 1263038
R6LNV9 1263039
R6C8E5 1263040
R6CZW9 1263040
R6S9U8 1263041
R6T726 1263041
R6HI81 1263042
R6HTY2 1263042
R5K2W8 1263043
R5K6J9 1263043
R6V0L1 1263044
R6V9F0 1263044
R6T3N3 1263045
R6ZBM7 1263046
R6ZP38 1263046
R5RHK8 1263047
R5RR74 1263047
R7DXS8 1263048
R7E3C2 1263048
R5MSI3 1263049
R6JHH6 1263050
R7AIT2 1263051
R7ANS3 1263051
R5VKY5 1263052
R5VWI2 1263052
R6AKD8 1263053
R7KFU2 1263054
R7EB12 1263055
R7EI89 1263055
R7NYC0 1263056
R7P3V6 1263056
R5BT88 1263061
R5BUB5 1263061
R5C245 1263061
R5C3F0 1263061
R5LES1 1263062
R5Y2R6 1263063
R5F4T8 1263064
R6JM53 1263065
R6JPJ1 1263065
R7PGZ3 1263066
R7PLF5 1263066
R5TI58 1263067
R6N860 1263068
R6PK16 1263069
R6LRZ0 1263070
R6MFD1 1263070
R5VQH7 1263071
R5VSH5 1263071
R5VSW0 1263071
R5TCY3 1263072
R6SJH6 1263073
R7FPE1 1263074
R7G164 1263074
R6U2Y3 1263075
R6URW9 1263075
R6AHJ6 1263077
R6G3D4 1263078
R6GC06 1263078
R6TMB6 1263079
R6UPC8 1263079
R6R5A5 1263080
A0A068RFT8 1263082
A0A068RFZ1 1263082
A0A068RFZ9 1263082
A0A068RHY1 1263082
A0A068RIN9 1263082
A0A068RJU7 1263082
A0A068RJX5 1263082
A0A068RR72 1263082
A0A068RR88 1263082
A0A068RZE3 1263082
A0A068S287 1263082
A0A068S7Z8 1263082
A0A068S867 1263082
A0A068SD56 1263082
A0A068SD78 1263082
R5WJB3 1263083
R5WPD1 1263083
R5YSB3 1263084
R6S4K6 1263085
R6M905 1263086
R7PY24 1263088
R5URA7 1263089
R5UZP1 1263089
R6F7V3 1263090
R6FE29 1263090
R5DEA1 1263091
R6WW36 1263094
R6X3A3 1263094
R5NF19 1263095
R5NFH7 1263095
R5E313 1263099
R5EHB6 1263099
R5JF41 1263100
R6WNG5 1263101
R6BUD1 1263102
R6C2X2 1263102
R7H9F1 1263103
R6AS52 1263104
R6AVC9 1263104
R5HH21 1263105
R5U5Y5 1263106
R7D6N2 1263107
R7D8I9 1263107
R5QDQ5 1263108
R5QU21 1263108
R7MR35 1263109
R5ZTB1 1263110
R5Q8T8 1263111
U1FWG6 1263415
U1G7E9 1263415
U1G8A0 1263415
U1G9V3 1263415
U1GFB1 1263415
U1HI66 1263415
U1HIR8 1263415
U1HVS4 1263415
U1I3F7 1263415
U1I3R8 1263415
A0A034SXQ9 1263550
A0A0F2C993 1263625
A0A0F2CCA7 1263625
W0R2L4 1263832
V4Q643 1263865
M2AEB2 1263867
M2B4L5 1263867
M5SC00 1263868
M5SN60 1263868
M5TXF1 1263870
A0A0F5H0J4 1264554
R0E3W3 1264675
R0E5B4 1264675
R0F737 1265309
A0A095X1N3 1265313
A0A0C5VNH3 1265478
A0A0C5W428 1265478
M9TNY1 1265601
N1ILT3 1265649
N1IMY4 1265649
M5RJC2 1265738
M5RU14 1265738
W7DFS3 1265816
W7CK14 1265817
W7APW9 1265818
W7BXF9 1265819
W7BYS1 1265827
W7CVC5 1265845
W7CY21 1265861
L8ELF9 1265868
M1Z0I9 1266370
M1Z0P1 1266370
M1Z0R3 1266370
M1ZE58 1266370
R9YIB8 1266371
A0A0A8WNB4 1266765
A0A0A8WR87 1266765
S6D4V7 1266844
S6D756 1266844
U5SCU7 1266845
A0A097NSW0 1267000
A0A0E3H7Y2 1267001
A0A0A7RXA8 1267021
A0A0B5KHP8 126738
B1LCI2 126740
S3L2L3 1267512
S3LMU8 1267512
M5JEG5 1267580
M4LLN9 1267753
M4LWR9 1267753
A0A0F7KQW9 1267766
A5K0M3 126793
A5K2C3 126793
A5K451 126793
A5K4B0 126793
A5K528 126793
A5K7V1 126793
A5K9C5 126793
A5KA29 126793
A5KAE1 126793
A5KBZ1 126793
S2F1C2 1268068
S2FPY3 1268068
X4ZG03 1268072
R1GVK0 1268236
N9TYA3 1268237
L8D9G8 1268239
A0A061HH46 1268274
A0A061HIJ1 1268274
A0A061HLQ6 1268274
L8DGZ3 1268303
A0A081B617 1268622
A0A0A1VLJ9 1268622
W0BBE8 1268635
A0A0F3RGD5 1268837
U9XU18 1268975
U9YPG8 1268975
U9XWR5 1268976
U9XY48 1268976
V0R6Y2 1268977
V0S9C5 1268977
U9XUQ8 1268978
U9XV50 1268978
U9YH05 1268979
U9YI62 1268979
V0SDF6 1268982
V0T0A0 1268982
V0T3G3 1268985
V0U2J4 1268985
V0A360 1268986
V0A8Q1 1268986
V0UNF5 1268989
V0VR53 1268989
V0UN95 1268991
V0VBR0 1268991
V0XA54 1268995
V0Y2B2 1268995
V0XZT9 1268996
V0Y463 1268996
V0X8P3 1268997
V0XVU1 1268997
V0Z2G3 1268998
V0Z6C7 1268998
V1AN59 1269003
V1ASP4 1269003
V0AIL3 1269006
V0B604 1269006
V0AA85 1269007
V0ADN1 1269007
L7RC83 1269028
S6G692 1269275
T1IJ97 126957
T1IL79 126957
T1IP98 126957
T1IPH3 126957
T1IPP1 126957
T1ITC8 126957
T1IYI1 126957
T1IYX8 126957
T1J3S1 126957
T1J4D6 126957
T1J4H5 126957
T1J5Q1 126957
T1J974 126957
T1J975 126957
T1JBY4 126957
T1JGW7 126957
T1JHN5 126957
T1JJ41 126957
T1JMB0 126957
T1JMM2 126957
T1JPI8 126957
S2K9V3 1269760
A0A031H4R3 1270
A0A031HHA1 1270
A0A031HPS1 1270
A0A085AZT9 1271528
S5HDS2 1271863
S5HJ95 1271863
S7HS24 1273103
R7WMQ8 1273125
V6DIY0 1273133
W0DAI9 1273266
W0DBP8 1273266
W3AAV4 1273538
V4R1I0 1273539
A0A0A1FRJ7 1273687
A0A075JCW2 1274
A0A075JM31 1274
Q1PCC3 127405
Q1PCC2 127406
W2V5B6 1274403
M5PET9 1274524
U4RPU7 1275966
U4RMF8 1275967
U4S3H7 1275968
U4SAX1 1275971
U4STK9 1275973
A0A0B4EW86 1276135
A0A0B4EWE4 1276135
A0A0B4F1H3 1276135
A0A0B4F3D4 1276135
A0A0B4FK66 1276135
A0A0B4FKY0 1276135
A0A0B4FN15 1276135
A0A0B4G1N5 1276135
A0A0B4GRR5 1276135
A0A0B4GCL0 1276136
A0A0B4GEJ3 1276136
A0A0B4GGQ2 1276136
A0A0B4GVF1 1276136
A0A0B4GYD7 1276136
A0A0B4H9S7 1276136
A0A0B4HG25 1276136
A0A0B4HJU3 1276136
A0A0B4HR30 1276136
A0A0B4I2V7 1276136
A0A0B4G0B0 1276141
A0A0B4G7A8 1276141
A0A0B4G7F7 1276141
A0A0B4G8S6 1276141
A0A0B4GBC0 1276141
A0A0B4GF34 1276141
A0A0B4GGJ5 1276141
A0A0B4GNC1 1276141
A0A0B4H8K4 1276141
A0A0B4HL30 1276141
A0A0B4H1L9 1276143
A0A0B4H9Y8 1276143
A0A0B4HEU7 1276143
A0A0B4HKE0 1276143
A0A0B4HQ18 1276143
A0A0B4I7L8 1276143
A0A0B4I8Q5 1276143
A0A0B4IC45 1276143
A0A0B4IDQ2 1276143
A0A0B4IH92 1276143
S5LTG4 1276220
S5ME51 1276221
R4UGW8 1276227
R4U4Q1 1276229
W6A6K7 1276246
W6A9B2 1276257
V5RIA7 1276258
U5UI86 1276282
R4NI35 1276647
M7PGX1 1276653
M7PRX2 1276653
M7N727 1276920
A0A061H0H2 1277687
A0A061H1A0 1277687
A0A061H3P7 1277687
A0A061H4P4 1277687
A0A061H8Q7 1277687
A0A061HE67 1277687
L7U3C1 1278073
L7U7P5 1278073
L7UC54 1278073
L7UEC6 1278073
M2Y6W4 1278076
M2XAG6 1278077
M2W8E4 1278078
M2X321 1278078
M7NM60 1279009
M7NTH6 1279009
V9CYP7 1279043
V9D112 1279043
V9D142 1279043
V9D327 1279043
V9D545 1279043
V9D9G4 1279043
V9DCV7 1279043
V9DKK3 1279043
V9DKN2 1279043
V9DRJ6 1279043
V9DRQ6 1279043
S0DQ46 1279085
S0DRS8 1279085
S0DUD1 1279085
S0DV34 1279085
S0E088 1279085
S0E178 1279085
S0E187 1279085
S0E4K9 1279085
S0EF84 1279085
A0A077UJT4 1280
A0A077UP35 1280
A0A077V7G6 1280
A0A077VQD1 1280
A0A090LZV2 1280
P45555 1280
W8U5I9 1280
A0A076H092 1280380
A0A076H3H8 1280380
A0A0D8HHD7 1280514
A0A084AGC0 1280523
A0A084AGD0 1280523
A0A084AIY5 1280523
A0A084AKU0 1280523
A0A084ASS5 1280523
A0A084AUL3 1280523
A0A084AZ62 1280523
A0A084B2R7 1280523
A0A084B3M5 1280523
A0A084B6X4 1280523
A0A084B802 1280523
A0A084B9I8 1280523
A0A084BCH0 1280523
A0A084P635 1280524
A0A084P6F4 1280524
A0A084PB86 1280524
A0A084PFF3 1280524
A0A084PJQ4 1280524
A0A084PQ39 1280524
A0A084PRE3 1280524
A0A084PXG4 1280524
A0A084PXT5 1280524
A0A084PY16 1280524
A0A084PZ97 1280524
A0A084Q042 1280524
A0A084Q2D3 1280524
A0A062TTS9 1280941
A0A059DT19 1280944
A0A062U472 1280946
A0A062UQ15 1280947
A0A059DW28 1280948
A0A069E777 1280949
A0A059FTC5 1280950
A0A059G0V0 1280951
A0A059F7F8 1280952
A0A059G8K8 1280953
A0A062VPC4 1280954
T5PJR5 1280961
T5Q0L6 1280961
T5V7U6 1280976
T5VBX6 1280976
V4B6Q2 1280986
V4BK71 1280986
T6ACJ7 1280991
T6AR68 1280991
V2QHE7 1280998
V2R1F6 1280998
T6HW42 1281011
T6I1U5 1281011
T6MD38 1281024
T6MDE6 1281024
T8JC32 1281168
T8JFM3 1281168
A0A0E2L6K8 1281200
A0A0E2L9I4 1281200
T8XSR7 1281204
T8XV91 1281204
T8ZK92 1281210
T9BBZ3 1281210
T9AM90 1281213
T9BB40 1281213
T9DH86 1281218
T9DKP1 1281218
T9H3U5 1281227
T9HKP8 1281227
T9I7H8 1281237
T9JTM3 1281237
V2UUS1 1281241
V2V763 1281241
T9T3P7 1281269
T9TKD4 1281269
M8A239 1281779
M8BG01 1281779
M4K752 1282356
M4KAT9 1282356
A0A0F6E7M8 1282358
A0A0F6EAQ8 1282358
V4P9Q6 1282360
V4MWB2 1282361
V4PET8 1282362
V4QNT9 1282363
M3I6J5 1282664
S4MIR5 1283301
S4MPF1 1283301
M9Y6V3 1283331
M9YF32 1283331
A0A084QA73 1283841
A0A084QBK4 1283841
A0A084QBK5 1283841
A0A084QBY7 1283841
A0A084QCU1 1283841
A0A084QD81 1283841
A0A084QDV4 1283841
A0A084QKS8 1283841
A0A084QVH1 1283841
A0A084QVY9 1283841
A0A084QXY5 1283841
A0A084R1D8 1283841
A0A084R5N7 1283842
A0A084R7Y5 1283842
A0A084R827 1283842
A0A084R837 1283842
A0A084R8X7 1283842
A0A084RAQ2 1283842
A0A084RK61 1283842
A0A084RLD8 1283842
A0A084RM71 1283842
A0A084RNN0 1283842
A0A084RPA8 1283842
A0A084RTP0 1283842
A0A084RZ39 1283842
A0A091UQ89 128390
A0A091UTI0 128390
A0A091UV72 128390
A0A091UVE4 128390
A0A091UXM3 128390
A0A091V065 128390
A0A091V4R9 128390
A0A091V6T6 128390
A0A091VB46 128390
A0A091VGG6 128390
A0A091VPI0 128390
A0A091VRA5 128390
A0A091VVY6 128390
A0A091W7G9 128390
A0A091X528 128390
A0A0A8HPT6 1284
S7ZZ41 1284197
S8A3L5 1284197
S8A445 1284197
S8A573 1284197
S8A8K8 1284197
S8A9B9 1284197
S8AD51 1284197
S8AHQ8 1284197
S8ALG9 1284197
S8ALU8 1284197
S8AMR9 1284197
S8BV62 1284197
W2DV67 1284392
W2DXT6 1284392
W2D902 1284393
W2DBI0 1284393
T2JQY0 1284629
T2JR74 1284629
M4KIP1 1284663
M3D0I9 1284664
A0A095X4M3 1284679
A0A095WT36 1284680
A0A095YS32 1284680
A0A095X3A5 1284686
A0A095Y9A7 1284686
A0A095XA00 1284708
A0A095ZH62 1284708
A0A095Y3Q5 1284775
R9G9Q5 1285582
W5XRE7 1285583
W5XWS9 1285583
R7Z834 1285586
R7ZCD1 1285586
R7WVQ8 1286093
S3ZUI8 1286094
M7NYX0 1286106
W8U770 1286171
M1QEK2 1286404
X5HLZ3 1286528
A0A059KGI1 1286631
W2UMH8 1286632
S0FTP4 1286635
S0FYU5 1286635
M4MN64 1286640
M4MTQ4 1286640
R8B8Z8 1286976
R8BE64 1286976
R8BMU7 1286976
R8BRR0 1286976
R8BSA4 1286976
R8BSL6 1286976
R8BSU8 1286976
R8BT15 1286976
R8BTI1 1286976
R8BU43 1286976
R8BXJ1 1286976
L8XPD1 1287056
A0A0E1C666 1287066
X6KHC5 1287074
X6JWL5 1287085
V7HKK3 1287086
X6JRE7 1287089
X6IYX3 1287094
X6INT2 1287100
X6HVQ4 1287105
X6HVX1 1287106
X6H5E8 1287116
X6FXV3 1287117
V7H1J7 1287120
X6G045 1287182
X6F3V2 1287226
X6FFG5 1287226
X6E6I4 1287232
X6ECD8 1287232
X6DQZ2 1287233
X6ES49 1287240
X6EXS3 1287240
X6CUW0 1287243
X6BWA4 1287256
X6AGU6 1287270
A0A0E2NPX6 1287273
V7G0W0 1287274
X5ZNA6 1287275
X5Y9G8 1287277
X5YAH3 1287281
X5XF87 1287285
A0A0E2NE84 1287287
V7FMV7 1287292
X5VND9 1287294
X5URA6 1287298
V7EUV6 1287321
X5S4Q1 1287322
X5QW32 1287326
X5PLW2 1287334
X5PPL3 1287336
X5PAK3 1287338
A0A095ZCZ4 1287475
A0A096A2B2 1287475
A0A099BTH2 1287488
A0A099BYW3 1287488
R1E7R7 1287680
R1G0N5 1287680
R1G0Y0 1287680
R1G1R8 1287680
R1GDF4 1287680
R1GFB3 1287680
R1GI73 1287680
R1GJC4 1287680
R1GV03 1287680
M7SBC2 1287681
M7SE13 1287681
M7SG20 1287681
M7SNT8 1287681
M7SNV4 1287681
M7SXJ3 1287681
M7SXL8 1287681
M7T484 1287681
M7T603 1287681
M7TD66 1287681
M7TP95 1287681
M7TPM8 1287681
M7TSD7 1287681
A0A066V5P6 1287689
A0A066W4B6 1287689
A0A066W974 1287689
A0A066WDB0 1287689
A0A068E4I8 1288
A0A0E0Z0P4 1288122
A0A0A0HT94 1288298
A0A067Z451 1288313
W1K5U3 1288492
M5DF02 1288494
M5DI61 1288494
A0A0D1DUI4 1288779
A0A0F6LQC3 1288784
A0A0F6M4T4 1288797
M7DCC7 1288826
M7DF95 1288826
R7ZP72 1288963
R7ZUQ0 1288963
W6KPR2 1288970
M1Z8G5 1288971
M1ZGL1 1288971
L0X004 1289135
M7TL99 1290391
M7TLE3 1290391
M7TRD5 1290391
M7TS66 1290391
M7TWQ2 1290391
M7U0B7 1290391
M7U471 1290391
M7U9S4 1290391
M7UCL3 1290391
M7UDJ5 1290391
M7UM47 1290391
M7UNK9 1290391
A0A067LIG1 1291006
S5ZPD9 1291379
A0A0D9NR87 1291518
A0A0D9NTL3 1291518
A0A0D9P1E5 1291518
A0A0D9P2N0 1291518
A0A0D9P8B2 1291518
A0A0D9P9B7 1291518
A0A0D9P9M5 1291518
A0A0D9PCW9 1291518
A0A0D9PDL0 1291518
A0A0D9PH00 1291518
A0A0D9PHW3 1291519
A0A0D9PSY4 1291519
A0A0D9PTK7 1291519
A0A0D9Q2E3 1291519
A0A0D9Q2Z3 1291519
A0A0D9Q441 1291519
A0A0D9Q4U3 1291519
A0A0D9Q689 1291519
A0A0D9Q691 1291519
A0A0D9Q6G0 1291519
A0A059LFE1 1291522
A0A059LGU7 1291522
A0A059LI65 1291522
A0A059LIU1 1291522
A0A059LJA4 1291522
A0A059LJM7 1291522
A0A059LLB0 1291522
A0A059LP07 1291522
A0A059LPE8 1291522
A0A059LPK5 1291522
A0A059LQN5 1291522
A0A059LR40 1291522
M9LTY7 1291534
M9MK57 1291534
A0A022L051 1292020
A0A022LL35 1292022
A0A061LUB6 1292023
A0A061LZM2 1292023
M9WCJ1 1292033
R0EBG9 1292034
U4WVV5 1292040
U4X0T3 1292040
U1G5V9 1292373
W5SET9 1292392
A0A0C5YGY1 1292971
A0A0C5ZK20 1292971
A0A0D3WPF1 1292971
A0A0D3WR86 1292971
A0A0D3ZRL2 1292971
A0A0D3ZS53 1292971
A0A0D3ZU17 1292971
A0A0D4FG68 1292971
A0A0D4JLC7 1292971
A0A0D4JYG9 1292971
A0A0D0SN46 1293
M5E1W4 1293054
A0A0C5YBU1 1293430
A0A0C5Z704 1293430
A0A0D3WQJ7 1293430
A0A0D3WQT8 1293430
A0A0D3ZSW9 1293430
A0A0D3ZT89 1293430
A0A0D3ZTB3 1293430
A0A0D4FH11 1293430
A0A0D4JLF5 1293430
A0A0D4JY32 1293430
A0A0F5QB70 1293439
W5SJA1 1293575
W5SNA2 1293575
K0NS01 1293597
A0A0D8DKR9 1293648
A0A072RIA8 1293911
N8LUN8 1293916
A0A0C5ULZ6 129394
A0A0C5VEA4 129394
U2NSM9 1294142
M4WQE6 1294143
M4XLF4 1294143
M4XLP7 1294143
W4V7I0 1294263
A0A0A3IXV6 1294264
A0A0A3JQF9 1294264
W4RQ00 1294265
W8S010 1294273
A0A091BWD0 1294274
A0A0C5XZE8 1294303
A0A0C5ZUU2 1294303
A0A0D3VI68 1294303
A0A0D3VIC4 1294303
A0A0D3YRE9 1294303
A0A0D3YRK6 1294303
A0A0D3YRQ2 1294303
A0A0D4E4M1 1294303
A0A0D4JBJ3 1294303
A0A0D4S951 1294303
A0A0C5XTT6 1294304
A0A0C5ZVS7 1294304
A0A0D3VJK5 1294304
A0A0D3VLI8 1294304
A0A0D3YSJ9 1294304
A0A0D3YSW0 1294304
A0A0D3YUQ0 1294304
A0A0D4E5J1 1294304
A0A0D4JD15 1294304
A0A0D4SAU2 1294304
A0A0C5ZAK9 1294305
A0A0D3VKQ1 1294305
A0A0D3VMU3 1294305
A0A0D3YTM4 1294305
A0A0D3YTP3 1294305
A0A0D3YW17 1294305
A0A0D4E6Z6 1294305
A0A0D4JDA6 1294305
A0A0D4SAK4 1294305
A0A0C5XUX0 1294306
A0A0C5ZBF5 1294306
A0A0D3VLZ4 1294306
A0A0D3VM41 1294306
A0A0D3YUY4 1294306
A0A0D3YW90 1294306
A0A0D3YX35 1294306
A0A0D4E8C4 1294306
A0A0D4JDL1 1294306
A0A0D4SBE6 1294306
A0A0C5Y572 1294307
A0A0C5ZYI1 1294307
A0A0D3VNC9 1294307
A0A0D3VNJ1 1294307
A0A0D3YW52 1294307
A0A0D3YXN8 1294307
A0A0D3YXZ2 1294307
A0A0D4E9S0 1294307
A0A0D4JCR5 1294307
A0A0D4SD27 1294307
A0A0C5Y200 1294308
A0A0C5ZUC8 1294308
A0A0D3VPK2 1294308
A0A0D3VRK6 1294308
A0A0D3YWS5 1294308
A0A0D3YWZ8 1294308
A0A0D3YYR9 1294308
A0A0D4EBG0 1294308
A0A0D4JFS2 1294308
A0A0D4SCT6 1294308
A0A0C5Y6C4 1294309
A0A0C6A051 1294309
A0A0D3VQU6 1294309
A0A0D3VSQ7 1294309
A0A0D3YXV3 1294309
A0A0D3YY92 1294309
A0A0D3YZZ2 1294309
A0A0D4ECJ1 1294309
A0A0D4JE70 1294309
A0A0D4SDN2 1294309
A0A0C5XYL1 1294310
A0A0C5ZI54 1294310
A0A0D3VVX4 1294310
A0A0D3VXY7 1294310
A0A0D3Z259 1294310
A0A0D3Z2A6 1294310
A0A0D3Z3Q7 1294310
A0A0D4EIJ0 1294310
A0A0D4JEL1 1294310
A0A0D4SGK6 1294310
A0A0C5XZI9 1294311
A0A0C5ZJW4 1294311
A0A0D3VYM9 1294311
A0A0D3W0E5 1294311
A0A0D3Z479 1294311
A0A0D3Z4A1 1294311
A0A0D3Z6T4 1294311
A0A0D4ELG5 1294311
A0A0D4JF64 1294311
A0A0D4SI27 1294311
A0A0C5YAG5 1294312
A0A0C5ZZ77 1294312
A0A0D3W1B0 1294312
A0A0D3W1I8 1294312
A0A0D3Z5G1 1294312
A0A0D3Z7C9 1294312
A0A0D3Z7V8 1294312
A0A0D4EM36 1294312
A0A0D4JFF3 1294312
A0A0D4SLM9 1294312
A0A0C5YB06 1294313
A0A0C6A078 1294313
A0A0D3W2Y5 1294313
A0A0D3W345 1294313
A0A0D3Z623 1294313
A0A0D3Z6I3 1294313
A0A0D3Z6Y7 1294313
A0A0D4EPV7 1294313
A0A0D4JGE9 1294313
A0A0D4SME0 1294313
A0A0C5Y1P9 1294314
A0A0C6AF85 1294314
A0A0D3W281 1294314
A0A0D3W4D4 1294314
A0A0D3Z7D8 1294314
A0A0D3Z7Q9 1294314
A0A0D3Z9W4 1294314
A0A0D4ER72 1294314
A0A0D4JG29 1294314
A0A0D4SL36 1294314
A0A0C5XNL2 1294315
A0A0C6A4L3 1294315
A0A0D3W387 1294315
A0A0D3W5H8 1294315
A0A0D3Z8L9 1294315
A0A0D3ZAG5 1294315
A0A0D3ZAU5 1294315
A0A0D4ES60 1294315
A0A0D4JH18 1294315
A0A0D4SKH4 1294315
A0A0C5Y2R2 1294316
A0A0C5ZP84 1294316
A0A0D3W4C3 1294316
A0A0D3W4H6 1294316
A0A0D3Z9L6 1294316
A0A0D3Z9T0 1294316
A0A0D3ZBX4 1294316
A0A0D4ETZ2 1294316
A0A0D4JHC8 1294316
A0A0D4SLQ9 1294316
A0A0C5YD37 1294317
A0A0C6AB10 1294317
A0A0D3W603 1294317
A0A0D3W651 1294317
A0A0D3ZAA1 1294317
A0A0D3ZAS7 1294317
A0A0D3ZD15 1294317
A0A0D4EUC3 1294317
A0A0D4JHM5 1294317
A0A0D4SQ96 1294317
A0A0C5Y390 1294318
A0A0C5Z7G2 1294318
A0A0D3W6Y5 1294318
A0A0D3W793 1294318
A0A0D3ZD95 1294318
A0A0D3ZDR9 1294318
A0A0D3ZE91 1294318
A0A0D4EWT3 1294318
A0A0D4JIA9 1294318
A0A0D4SMP6 1294318
A0A0C5YE63 1294319
A0A0C5Z8Z2 1294319
A0A0D3WA33 1294319
A0A0D3WAA2 1294319
A0A0D3ZCT1 1294319
A0A0D3ZCW2 1294319
A0A0D3ZER2 1294319
A0A0D4EXT2 1294319
A0A0D4JIN5 1294319
A0A0D4SNW3 1294319
A0A0C5YAF4 1294320
A0A0C5YVR6 1294320
A0A0D3WBD3 1294320
A0A0D3WBL3 1294320
A0A0D3ZDY0 1294320
A0A0D3ZFE7 1294320
A0A0D3ZGC3 1294320
A0A0D4EYP5 1294320
A0A0D4JIK4 1294320
A0A0D4SPN1 1294320
A0A0C5YAV3 1294321
A0A0C5ZAV7 1294321
A0A0D3WAH2 1294321
A0A0D3WAM2 1294321
A0A0D3ZF06 1294321
A0A0D3ZGX7 1294321
A0A0D3ZHG1 1294321
A0A0D4EZY0 1294321
A0A0D4JJ39 1294321
A0A0D4SR88 1294321
A0A0C5YXE1 1294322
A0A0D3WEI5 1294322
A0A0D3WEP7 1294322
A0A0D3ZFZ2 1294322
A0A0D3ZG18 1294322
A0A0D3ZIM1 1294322
A0A0D4F2G6 1294322
A0A0D4JJ79 1294322
A0A0D4JQ01 1294322
A0A0C5YGI3 1294323
A0A0C5ZP43 1294323
A0A0D3WDA2 1294323
A0A0D3WEX8 1294323
A0A0D3ZHM4 1294323
A0A0D3ZIL6 1294323
A0A0D3ZJH8 1294323
A0A0D4F2P9 1294323
A0A0D4JJG7 1294323
A0A0D4JQN3 1294323
A0A0C5YCH3 1294324
A0A0C5ZPW1 1294324
A0A0D3WG57 1294324
A0A0D3WGB0 1294324
A0A0D3ZHV3 1294324
A0A0D3ZK29 1294324
A0A0D3ZKQ9 1294324
A0A0D4F5B8 1294324
A0A0D4JJY6 1294324
A0A0D4JRF1 1294324
A0A0C5Y7F5 1294325
A0A0C5ZER5 1294325
A0A0D3WFV7 1294325
A0A0D3WHJ9 1294325
A0A0D3ZJE9 1294325
A0A0D3ZJM8 1294325
A0A0D3ZLC9 1294325
A0A0D4F6P9 1294325
A0A0D4JM58 1294325
A0A0D4JS52 1294325
A0A0C5XUI5 1294326
A0A0C5ZL95 1294326
A0A0D3WGZ4 1294326
A0A0D3WH46 1294326
A0A0D3ZKQ8 1294326
A0A0D3ZMB8 1294326
A0A0D3ZMH0 1294326
A0A0D4F6W4 1294326
A0A0D4JKG1 1294326
A0A0D4JU65 1294326
A0A0C5YE56 1294327
A0A0C5ZSN7 1294327
A0A0D3WJX1 1294327
A0A0D3WK25 1294327
A0A0D3ZLN8 1294327
A0A0D3ZMZ0 1294327
A0A0D3ZNU1 1294327
A0A0D4F9J1 1294327
A0A0D4JJV1 1294327
A0A0D4JTH2 1294327
A0A0C5YES9 1294328
A0A0C5ZHS3 1294328
A0A0D3WJD9 1294328
A0A0D3ZMW4 1294328
A0A0D3ZPH8 1294328
A0A0D3ZPJ3 1294328
A0A0D4FAY4 1294328
A0A0D4JK49 1294328
A0A0D4JUC9 1294328
A0A0C5Y9F4 1294329
A0A0C5ZHD8 1294329
A0A0D3WMD0 1294329
A0A0D3WMI5 1294329
A0A0D3ZNA5 1294329
A0A0D3ZNV0 1294329
A0A0D3ZP52 1294329
A0A0D4FBE7 1294329
A0A0D4JKC3 1294329
A0A0D4JV21 1294329
A0A0C5YA65 1294330
A0A0C5Z4D6 1294330
A0A0D3WM43 1294330
A0A0D3WM91 1294330
A0A0D3ZPB5 1294330
A0A0D3ZPY8 1294330
A0A0D3ZSA5 1294330
A0A0D4FCJ3 1294330
A0A0D4JKL5 1294330
A0A0D4JYG1 1294330
A0A023ZBK7 1294331
A0A023ZD33 1294331
A0A023ZD73 1294331
A0A023ZEG7 1294331
A0A023ZEM2 1294331
A0A023ZFU3 1294331
A0A023ZG84 1294331
A0A023ZGB8 1294331
A0A023ZI64 1294331
A0A023ZLW8 1294331
A0A0C5XXF9 1294332
A0A0C5ZR45 1294332
A0A0D3WN14 1294332
A0A0D3WQW0 1294332
A0A0D3ZQL7 1294332
A0A0D3ZR45 1294332
A0A0D3ZSJ4 1294332
A0A0D4FDZ0 1294332
A0A0D4JL25 1294332
A0A0D4JWA6 1294332
A0A0C5YHY9 1294333
A0A0C5ZND7 1294333
A0A0D3WRX5 1294333
A0A0D3WUM0 1294333
A0A0D3ZTT9 1294333
A0A0D3ZUJ5 1294333
A0A0D3ZWC5 1294333
A0A0D4FID5 1294333
A0A0D4JM02 1294333
A0A0D4JZV5 1294333
A0A0C5YCR8 1294334
A0A0C6AC06 1294334
A0A0D3WTC6 1294334
A0A0D3WVQ9 1294334
A0A0D3ZUX6 1294334
A0A0D3ZVD4 1294334
A0A0D3ZVI9 1294334
A0A0D4FJE7 1294334
A0A0D4JM99 1294334
A0A0D4JZQ6 1294334
A0A0C5YNV5 1294335
A0A0C5ZS04 1294335
A0A0D3WW73 1294335
A0A0D3WWF2 1294335
A0A0D3ZW44 1294335
A0A0D3ZWE8 1294335
A0A0D3ZWM8 1294335
A0A0D4FLG5 1294335
A0A0D4JQ73 1294335
A0A0D4K2L9 1294335
A0A0C5YDT7 1294336
A0A0C6AKG1 1294336
A0A0D3WW28 1294336
A0A0D3WXE1 1294336
A0A0D3ZXL5 1294336
A0A0D3ZYP9 1294336
A0A0D3ZZ88 1294336
A0A0D4FMV8 1294336
A0A0D4JMP9 1294336
A0A0D4K1Y9 1294336
A0A0C5YQ17 1294337
A0A0C6AEW6 1294337
A0A0D3WZA6 1294337
A0A0D3WZF7 1294337
A0A0D3ZYH9 1294337
A0A0D3ZZX4 1294337
A0A0D4A0K0 1294337
A0A0D4FN62 1294337
A0A0D4JMY8 1294337
A0A0D4K2R3 1294337
A0A0C5YQN1 1294338
A0A0C6A7P5 1294338
A0A0D3X032 1294338
A0A0D3X0K2 1294338
A0A0D3ZZ45 1294338
A0A0D3ZZI8 1294338
A0A0D4A1N2 1294338
A0A0D4FPR8 1294338
A0A0D4JPI9 1294338
A0A0D4K3C0 1294338
A0A0C5YFI5 1294339
A0A0C5ZVX3 1294339
A0A0D3WZG3 1294339
A0A0D3X187 1294339
A0A0D4A0R6 1294339
A0A0D4A1U6 1294339
A0A0D4A2J2 1294339
A0A0D4FS47 1294339
A0A0D4JPU6 1294339
A0A0D4K311 1294339
A0A0C5Y2Y9 1294340
A0A0C6AP88 1294340
A0A0D3X2J2 1294340
A0A0D3X2P4 1294340
A0A0D4A1R5 1294340
A0A0D4A243 1294340
A0A0D4A2X6 1294340
A0A0D4FTU6 1294340
A0A0D4JPN6 1294340
A0A0D4K3U3 1294340
A0A0C5YGM2 1294341
A0A0C6AIQ9 1294341
A0A0D3X1U0 1294341
A0A0D3X1Z0 1294341
A0A0D4A2U8 1294341
A0A0D4A369 1294341
A0A0D4A3Z3 1294341
A0A0D4FTF5 1294341
A0A0D4JP70 1294341
A0A0D4K5P6 1294341
A0A0C5YNC0 1294342
A0A0C6ABL3 1294342
A0A0D3X372 1294342
A0A0D3X511 1294342
A0A0D4A3Q1 1294342
A0A0D4A441 1294342
A0A0D4A5P3 1294342
A0A0D4FUV4 1294342
A0A0D4JPI1 1294342
A0A0D4K741 1294342
A0A0C5YTX0 1294343
A0A0D3X6T3 1294343
A0A0D3X6Z0 1294343
A0A0D4A4X7 1294343
A0A0D4A6C9 1294343
A0A0D4A6V9 1294343
A0A0D4FXT7 1294343
A0A0D4K980 1294343
A0A0D4RDC8 1294343
A0A0D4SR85 1294343
A0A0C5YIY0 1294344
A0A0D3X813 1294344
A0A0D3X869 1294344
A0A0D4A5J9 1294344
A0A0D4A5X2 1294344
A0A0D4A7Z4 1294344
A0A0D4FYQ8 1294344
A0A0D4K8C0 1294344
A0A0D4RE19 1294344
A0A0D4SS91 1294344
A0A0C5YV18 1294345
A0A0D3X727 1294345
A0A0D3X782 1294345
A0A0D4A6X5 1294345
A0A0D4A749 1294345
A0A0D4A7D2 1294345
A0A0D4G048 1294345
A0A0D4KAN3 1294345
A0A0D4RDZ9 1294345
A0A0D4STL1 1294345
A0A0C5YQJ3 1294346
A0A0D3X887 1294346
A0A0D3X8C7 1294346
A0A0D4A7N3 1294346
A0A0D4A9R0 1294346
A0A0D4AA29 1294346
A0A0D4G1G8 1294346
A0A0D4KA09 1294346
A0A0D4RE84 1294346
A0A0D4SU58 1294346
A0A0C5YKK8 1294347
A0A0D3X9D9 1294347
A0A0D3XB63 1294347
A0A0D4A8R7 1294347
A0A0D4A930 1294347
A0A0D4AB45 1294347
A0A0D4G200 1294347
A0A0D4K9Z1 1294347
A0A0D4REQ9 1294347
A0A0D4SUZ6 1294347
A0A0C5Y7Q1 1294348
A0A0D3XCI1 1294348
A0A0D3XCU8 1294348
A0A0D4A9X3 1294348
A0A0D4ABV0 1294348
A0A0D4AC74 1294348
A0A0D4G4M1 1294348
A0A0D4KAF7 1294348
A0A0D4RET1 1294348
A0A0D4SWE5 1294348
A0A0C5YLN2 1294349
A0A0D3XBW6 1294349
A0A0D3XC58 1294349
A0A0D4AAR7 1294349
A0A0D4AB92 1294349
A0A0D4ADA7 1294349
A0A0D4G6M4 1294349
A0A0D4KB73 1294349
A0A0D4RFH6 1294349
A0A0D4SWV9 1294349
A0A0C5Y8X2 1294350
A0A0D3XCZ3 1294350
A0A0D3XDH8 1294350
A0A0D4AC64 1294350
A0A0D4ACE7 1294350
A0A0D4ACK6 1294350
A0A0D4G734 1294350
A0A0D4KE88 1294350
A0A0D4RIL6 1294350
A0A0D4T0U6 1294350
A0A0C5YYB7 1294351
A0A0D3XEB5 1294351
A0A0D3XEG5 1294351
A0A0D4AD40 1294351
A0A0D4ADH0 1294351
A0A0D4AEY9 1294351
A0A0D4G7L6 1294351
A0A0D4KF12 1294351
A0A0D4RG22 1294351
A0A0D4SYP1 1294351
A0A0C5YTZ5 1294352
A0A0D3XFF8 1294352
A0A0D3XFL3 1294352
A0A0D4AE25 1294352
A0A0D4AEQ0 1294352
A0A0D4AES5 1294352
A0A0D4G9V2 1294352
A0A0D4KEM2 1294352
A0A0D4RGD8 1294352
A0A0D4SZR2 1294352
A0A0C5YNV3 1294353
A0A0D3XH13 1294353
A0A0D3XH68 1294353
A0A0D4AF34 1294353
A0A0D4AFJ3 1294353
A0A0D4AHG2 1294353
A0A0D4GBK3 1294353
A0A0D4KEW4 1294353
A0A0D4RG58 1294353
A0A0D4T0Z5 1294353
A0A0C5YPD0 1294354
A0A0D3XHZ2 1294354
A0A0D3XI43 1294354
A0A0D4AG51 1294354
A0A0D4AGP7 1294354
A0A0D4AHX0 1294354
A0A0D4GCY9 1294354
A0A0D4KH30 1294354
A0A0D4RGY4 1294354
A0A0D4T1H3 1294354
A0A0C5YVJ5 1294355
A0A0D3XJ88 1294355
A0A0D3XLQ0 1294355
A0A0D4AH78 1294355
A0A0D4AHM7 1294355
A0A0D4AHS8 1294355
A0A0D4GEC5 1294355
A0A0D4KGD6 1294355
A0A0D4RHB6 1294355
A0A0D4T5H9 1294355
A0A0D3XKK8 1294356
A0A0D3XKQ9 1294356
A0A0D4AIR8 1294356
A0A0D4AJ48 1294356
A0A0D4AK18 1294356
A0A0D4GEM1 1294356
A0A0D4KHL4 1294356
A0A0D4RGY2 1294356
A0A0D4T3D9 1294356
A0A0C5YR95 1294357
A0A0D3XNX2 1294357
A0A0D3XP41 1294357
A0A0D4AJD2 1294357
A0A0D4AK72 1294357
A0A0D4AL64 1294357
A0A0D4GFZ5 1294357
A0A0D4KJE8 1294357
A0A0D4RHW2 1294357
A0A0D4T4B5 1294357
A0A0C5YR89 1294358
A0A0D3XPX5 1294358
A0A0D3XQ60 1294358
A0A0D4AKP6 1294358
A0A0D4AL07 1294358
A0A0D4AM65 1294358
A0A0D4GI96 1294358
A0A0D4KIJ5 1294358
A0A0D4RID0 1294358
A0A0D4T5D1 1294358
A0A0C5YSE4 1294359
A0A0D3XP54 1294359
A0A0D3XPA9 1294359
A0A0D4ALK1 1294359
A0A0D4AN85 1294359
A0A0D4ANW4 1294359
A0A0D4GJZ8 1294359
A0A0D4KID7 1294359
A0A0D4RHW7 1294359
A0A0D4T677 1294359
A0A0C5Z3L1 1294360
A0A0D3XQM1 1294360
A0A0D3XQS6 1294360
A0A0D4AN11 1294360
A0A0D4APB3 1294360
A0A0D4APG1 1294360
A0A0D4GMD7 1294360
A0A0D4KJ31 1294360
A0A0D4RI94 1294360
A0A0D4T740 1294360
A0A0C5YTI2 1294361
A0A0D3XRN6 1294361
A0A0D3XU71 1294361
A0A0D4ANR1 1294361
A0A0D4AP98 1294361
A0A0D4AQU1 1294361
A0A0D4GL64 1294361
A0A0D4KM83 1294361
A0A0D4RJ32 1294361
A0A0D4T983 1294361
A0A0D3XT69 1294362
A0A0D3XTB0 1294362
A0A0D4AQ69 1294362
A0A0D4AQB1 1294362
A0A0D4ARE0 1294362
A0A0D4GN02 1294362
A0A0D4KLW1 1294362
A0A0D4RM39 1294362
A0A0D4T903 1294362
A0A0C5YFS2 1294363
A0A0D3XWL3 1294363
A0A0D3XWT0 1294363
A0A0D4AQU8 1294363
A0A0D4AR08 1294363
A0A0D4AST4 1294363
A0A0D4GQK6 1294363
A0A0D4KNP2 1294363
A0A0D4RMD0 1294363
A0A0D4TAC5 1294363
A0A0C5YG27 1294364
A0A0D3XVK7 1294364
A0A0D3XY29 1294364
A0A0D4ARY8 1294364
A0A0D4ASQ4 1294364
A0A0D4ATM3 1294364
A0A0D4GRP7 1294364
A0A0D4KLV3 1294364
A0A0D4RJY4 1294364
A0A0D4TDK3 1294364
A0A0C5YGN6 1294365
A0A0D3XWN6 1294365
A0A0D3XWW4 1294365
A0A0D4AT36 1294365
A0A0D4ATT2 1294365
A0A0D4AU27 1294365
A0A0D4GRU8 1294365
A0A0D4KQ61 1294365
A0A0D4RJR7 1294365
A0A0D4TCR8 1294365
A0A0C5Z6K4 1294366
A0A0C6AS29 1294366
A0A0D3XY05 1294366
A0A0D3XY82 1294366
A0A0D4AUU7 1294366
A0A0D4AV93 1294366
A0A0D4AVN2 1294366
A0A0D4GUQ6 1294366
A0A0D4KPM6 1294366
A0A0D4RKS2 1294366
A0A0C5Z280 1294367
A0A0C6ALE6 1294367
A0A0D3XZ87 1294367
A0A0D3XZD9 1294367
A0A0D4AV34 1294367
A0A0D4AVS3 1294367
A0A0D4AW12 1294367
A0A0D4GW49 1294367
A0A0D4KQK1 1294367
A0A0D4RNL0 1294367
A0A0C5YXC4 1294368
A0A0C6AEB4 1294368
A0A0D3Y2Y6 1294368
A0A0D3Y341 1294368
A0A0D4AWV7 1294368
A0A0D4AWV9 1294368
A0A0D4AXY7 1294368
A0A0D4GWQ0 1294368
A0A0D4KPN9 1294368
A0A0D4RKJ2 1294368
A0A0C5YX19 1294369
A0A0C6A225 1294369
A0A0D3Y1N2 1294369
A0A0D3Y1U8 1294369
A0A0D4AY81 1294369
A0A0D4AYE3 1294369
A0A0D4AYT3 1294369
A0A0D4GYV7 1294369
A0A0D4KRR3 1294369
A0A0D4RLK4 1294369
A0A0C5YYA9 1294370
A0A0C6AFR4 1294370
A0A0D3Y5F0 1294370
A0A0D3Y5K7 1294370
A0A0D4AZ22 1294370
A0A0D4AZ80 1294370
A0A0D4AZT6 1294370
A0A0D4H0A6 1294370
A0A0D4KSR0 1294370
A0A0D4RPH6 1294370
A0A0C5Z4I6 1294371
A0A0C6AKT9 1294371
A0A0D3Y4A2 1294371
A0A0D3Y4D2 1294371
A0A0D4H078 1294371
A0A0D4KRX4 1294371
A0A0D4RPS0 1294371
A0A0E3H6Z4 1294371
A0A0E3KM26 1294371
A0A0E3N426 1294371
A0A0C5YZB4 1294372
A0A0C6AXR7 1294372
A0A0D3Y5G3 1294372
A0A0D3Y5L8 1294372
A0A0D4AZT5 1294372
A0A0D4B037 1294372
A0A0D4B0S2 1294372
A0A0D4H353 1294372
A0A0D4KSU4 1294372
A0A0D4RMC0 1294372
A0A0C5ZAK3 1294373
A0A0C6AML4 1294373
A0A0D3Y6U2 1294373
A0A0D3Y999 1294373
A0A0D4B0T0 1294373
A0A0D4B197 1294373
A0A0D4H493 1294373
A0A0D4KTC6 1294373
A0A0D4RQB2 1294373
A0A0C5YLK0 1294374
A0A0C6ANL3 1294374
A0A0D3Y7Z9 1294374
A0A0D3Y820 1294374
A0A0D4B1N7 1294374
A0A0D4B290 1294374
A0A0D4B2T4 1294374
A0A0D4H536 1294374
A0A0D4KUB2 1294374
A0A0D4RQP8 1294374
A0A0C5Z6R2 1294375
A0A0C6ATN7 1294375
A0A0D3Y9A5 1294375
A0A0D3YBH4 1294375
A0A0D4B2R0 1294375
A0A0D4B2T3 1294375
A0A0D4B3V4 1294375
A0A0D4H6D7 1294375
A0A0D4KV32 1294375
A0A0C5Z0T0 1294376
A0A0C6AUK4 1294376
A0A0D3YAA8 1294376
A0A0D3YCV3 1294376
A0A0D4B498 1294376
A0A0D4B4F0 1294376
A0A0D4B4R3 1294376
A0A0D4H9P5 1294376
A0A0D4KVG7 1294376
A0A0D4RMV6 1294376
A0A0C5Z196 1294377
A0A0C6AVP3 1294377
A0A0D3YBN6 1294377
A0A0D3YDL8 1294377
A0A0D4B4C2 1294377
A0A0D4B5I0 1294377
A0A0D4B5U1 1294377
A0A0D4H9Y0 1294377
A0A0D4KWI6 1294377
A0A0D4RNY7 1294377
A0A0C5YNM7 1294378
A0A0C6AN45 1294378
A0A0D3YCX6 1294378
A0A0D3YD71 1294378
A0A0D4B5S1 1294378
A0A0D4B6K7 1294378
A0A0D4B6X6 1294378
A0A0D4HAH8 1294378
A0A0D4KWW8 1294378
A0A0D4RP87 1294378
A0A0C5Z921 1294379
A0A0C6B4G7 1294379
A0A0D3YG61 1294379
A0A0D3YGA6 1294379
A0A0D4B6Z0 1294379
A0A0D4B716 1294379
A0A0D4B7H1 1294379
A0A0D4HBE4 1294379
A0A0D4KYX7 1294379
A0A0D4RPI4 1294379
A0A0C5Z3P2 1294380
A0A0C6AYE5 1294380
A0A0D3YHV9 1294380
A0A0D3YI09 1294380
A0A0D4B814 1294380
A0A0D4B840 1294380
A0A0D4B8L2 1294380
A0A0D4HF41 1294380
A0A0D4KYC8 1294380
A0A0D4RP32 1294380
A0A0C5ZA60 1294381
A0A0C6B6D2 1294381
A0A0D3YJ09 1294381
A0A0D3YJ90 1294381
A0A0D4B8I9 1294381
A0A0D4B9U7 1294381
A0A0D4BA60 1294381
A0A0D4HGK2 1294381
A0A0D4L1Q9 1294381
A0A0D4RPC1 1294381
A0A0C5YQG3 1294382
A0A0C6ARR4 1294382
A0A0D3YHX7 1294382
A0A0D3YI15 1294382
A0A0D4BAN4 1294382
A0A0D4BAT4 1294382
A0A0D4BB86 1294382
A0A0D4HHX2 1294382
A0A0D4KZT5 1294382
A0A0D4RQD9 1294382
A0A0C5ZFV7 1294383
A0A0C6B867 1294383
A0A0D3YJ49 1294383
A0A0D3YL20 1294383
A0A0D4BBS6 1294383
A0A0D4BBT2 1294383
A0A0D4BC72 1294383
A0A0D4HJ39 1294383
A0A0D4L253 1294383
A0A0D4RPV7 1294383
A0A0C5YRE4 1294384
A0A0C6AXN5 1294384
A0A0D3YKJ1 1294384
A0A0D3YKP3 1294384
A0A0D4BC99 1294384
A0A0D4BCS1 1294384
A0A0D4BCZ6 1294384
A0A0D4HKF6 1294384
A0A0D4L1B6 1294384
A0A0D4RTG3 1294384
A0A0C5Z644 1294385
A0A0C6AGU1 1294385
A0A0D3YLT7 1294385
A0A0D3YP64 1294385
A0A0D4BDC8 1294385
A0A0D4BE14 1294385
A0A0D4BEF3 1294385
A0A0D4HJW6 1294385
A0A0D4L3D0 1294385
A0A0D4RRB5 1294385
A0A0C5YSE1 1294386
A0A0C6AZL4 1294386
A0A0D3YMS7 1294386
A0A0D3YN19 1294386
A0A0D4BF09 1294386
A0A0D4BF33 1294386
A0A0D4BFG6 1294386
A0A0D4HLA2 1294386
A0A0D4L4B8 1294386
A0A0D4RQS8 1294386
A0A0C5ZD70 1294387
A0A0C6AIP2 1294387
A0A0D3YP57 1294387
A0A0D3YR58 1294387
A0A0D4BF02 1294387
A0A0D4BG02 1294387
A0A0D4BGN2 1294387
A0A0D4HPQ2 1294387
A0A0D4L3I3 1294387
A0A0D4RUA2 1294387
A0A0C5YSW4 1294388
A0A0C6BCQ2 1294388
A0A0D3YSC3 1294388
A0A0D3YSF4 1294388
A0A0D4BGL6 1294388
A0A0D4BH47 1294388
A0A0D4BHN9 1294388
A0A0D4HP97 1294388
A0A0D4K684 1294388
A0A0D4RS60 1294388
R9T8S1 1295009
A0A0B9GHD3 1295392
U2QEH1 1295527
A0A023CMA0 1295642
W4VTW4 12957
W4VVN5 12957
W4VZE1 12957
W4W1V1 12957
W4W5Q1 12957
W4W672 12957
W4WA52 12957
W4WHZ9 12957
W4WI00 12957
W4WJ60 12957
W4X601 12957
T2F9L9 1295826
Y1QJR4 1295827
A0A0D0XAY9 1296101
A0A0D0XBZ7 1296101
A0A0D0XGP1 1296101
A0A0D0Z2M0 1296101
A0A0D0Z9P4 1296101
A0A0D0ZFT4 1296101
A0A0D0ZIJ0 1296101
A0A0D2J6C0 1296102
A0A0D2J9E7 1296102
A0A0D2JKK0 1296102
A0A0D2KF42 1296102
A0A0D2KKP4 1296102
A0A0D2KKU3 1296102
A0A0D2KZU7 1296102
A0A0D2LG58 1296102
A0A0D0W330 1296103
A0A0D0WVD3 1296103
A0A0D0X2V3 1296103
A0A0D0X3J6 1296103
A0A0D0XYX7 1296103
A0A0D0Y851 1296103
A0A0D0YAD8 1296103
A0A0D0YFT9 1296103
A0A0D2ILU4 1296104
A0A0D2JXN4 1296104
A0A0D2L1Y4 1296104
A0A0D2L551 1296104
A0A0D2L9K7 1296104
A0A0D2LDD7 1296104
A0A0D2M6W4 1296104
A0A0D0WPJ3 1296105
A0A0D0XC23 1296105
A0A0D0YJU7 1296105
A0A0D0YN68 1296105
A0A0D0YS66 1296105
A0A0D0YTC4 1296105
A0A0D0YUZ8 1296105
A0A0D0Z1K6 1296105
A0A0D0S534 1296106
A0A0D0S9G3 1296106
A0A0D0TRN9 1296106
A0A0D0TT28 1296106
A0A0D0TTH4 1296106
A0A0D0U4Y6 1296106
A0A0D0U779 1296106
A0A0D0VNW2 1296107
A0A0D0WE00 1296107
A0A0D0WKE7 1296107
A0A0D0WM70 1296107
A0A0D0WP99 1296107
A0A0D0XL15 1296107
A0A0D0XTL2 1296107
A0A0D2TLP7 1296108
A0A0D2TYN8 1296108
A0A0D2UYI9 1296108
A0A0D2VCJ6 1296108
A0A0D2WB54 1296108
A0A0D2WEK8 1296108
A0A0D2WG56 1296108
A0A0D2WSN0 1296108
A0A0D0TUB3 1296109
A0A0D0UQF2 1296109
A0A0D0VC39 1296109
A0A0D0VFG8 1296109
A0A0D0VIP7 1296109
A0A0D0VJI1 1296109
A0A0D0VLS6 1296109
A0A0D0VP84 1296109
A0A0D0T474 1296110
A0A0D0T5E7 1296110
A0A0D0UUB4 1296110
A0A0D0UW39 1296110
A0A0D0V2U2 1296110
A0A0D0V7D0 1296110
A0A0D0VB62 1296110
A0A0D0VDI0 1296111
A0A0D0WEN1 1296111
A0A0D0WK40 1296111
A0A0D0WL69 1296111
A0A0D0WNX7 1296111
A0A0D0X7R1 1296111
A0A0D0XCM8 1296111
A0A0D0XEN8 1296111
A0A0D0UT39 1296112
A0A0D0UXD5 1296112
A0A0D0V2L4 1296112
A0A0D0V4Z0 1296112
A0A0D0VYB0 1296112
A0A0D0W469 1296112
A0A0D0WAH3 1296112
A0A0D0WB75 1296112
A0A0D0SGS2 1296117
A0A0D0SJV3 1296117
A0A0D0TF68 1296117
A0A0D0UCS3 1296117
A0A0D0UIP3 1296117
A0A0D0ULK0 1296117
A0A0D0UWP9 1296117
A0A0C5IEU7 1296266
A0A0C5IF62 1296266
A0A0C5IGG9 1296266
A0A0C5IJV8 1296266
A0A0C5IMN3 1296266
A0A0C5IPE4 1296266
A0A0C5IPL3 1296266
A0A0C5IS43 1296266
A0A0C5ITE4 1296266
A0A0C5IXV5 1296266
U6FXH1 1296619
U3LNF6 1296663
D8LW78 12968
D8LWT2 12968
D8LWV9 12968
D8LY22 12968
D8M160 12968
D8M1N7 12968
D8M3X4 12968
D8M7F4 12968
D8M8C1 12968
W5YDJ2 1296990
W5YJ58 1296990
M5EWK3 1297569
M5F230 1297570
M8D8I6 1297581
M4X7E3 1297582
U2RYK4 1297742
U2SDR0 1297742
U2TMV5 1297742
U2U0U2 1297742
C8CBM4 129788
M5E6P6 1298593
W4VEF8 1298598
A0A034THH9 1298599
A0A034TXE1 1298600
X0QKT3 1298607
X0R2R0 1298607
X0Q5B0 1298608
X0QLC3 1298608
X0QW40 1298609
X0RGH7 1298610
X0RGJ1 1298610
A0A010P4U5 1298865
A0A0G2LBW0 1298917
A0A0G2LFF6 1298917
R9ABA5 1299270
R9ABF2 1299270
R9AH83 1299270
R9AHY4 1299270
R9AI31 1299270
R9ALE3 1299270
R9ARE5 1299270
R9ARI1 1299270
U2SFT4 1299319
U2SG15 1299319
X8DTT3 1299321
X8ETN2 1299322
X7ZNC3 1299326
X7Z0V7 1299327
X7Y5Z4 1299328
X8CSJ7 1299331
A0A0A1S3U9 1300143
A0A0A1S8H4 1300143
A0A0A1SAV1 1300143
V5XRE2 1300150
A0A023M9Y0 1300221
M8D3D0 1300222
S5AE47 1300253
S5C7W8 1300258
A0A0A2GWP5 1300343
A0A0A2WLV2 1300345
A0A0A2WPM0 1300345
A0A073ILS8 1300350
M2W3B3 130081
M2X049 130081
M2X3G2 130081
M2X682 130081
M2X7Z4 130081
M2XL87 130081
M2XNM9 130081
M2XVS8 130081
M2XYK2 130081
M2Y3P6 130081
M2Y506 130081
M2Y615 130081
M2Y691 130081
M2Y6Y4 130081
M2Y9Q2 130081
M2Y9T1 130081
A0A0D6QFK6 1300915
A0A0D6QGR7 1300915
N1LT97 1301086
N1MB67 1301088
A0A024HPE9 1301098
A0A024HPV9 1301098
A0A0F5MLG3 1302
W4UDF8 1302244
A0A021WNG2 1302616
A0A021WUN3 1302616
A0A091CD18 1302648
A0A091C1M4 1302649
S5YRJ4 1302858
S5ZGL9 1302858
N0C5Q7 1302863
A0A081QWJ5 1303
A0A081R7A1 1303
D4FPG0 1303
R4USZ7 1303024
K9YQ28 13035
K9YTH3 13035
K9YVG5 13035
K9YVX6 13035
K9YX61 13035
S0EXD1 1303518
S0F033 1303518
N0CQA3 1303692
G6CID6 13037
G6CS20 13037
G6CW20 13037
G6D0I5 13037
G6D2N3 13037
G6D5I4 13037
G6D6K7 13037
G6D742 13037
G6DH37 13037
G6DKL2 13037
G6DN27 13037
G6DP28 13037
G6DQU8 13037
G6DRS5 13037
M6BJB7 1303729
A0A074JIK8 1304
A0A084IJB6 1304275
A0A084IJS5 1304275
R1CE67 1304284
A0A0C1TX11 1304833
A0A0C1UDR0 1304833
A0A0C1UQ44 1304833
A0A0C1XQQ3 1304833
A0A0C1XUQ5 1304833
A0A010YZJ4 1304866
A0A011A6N8 1304866
A0A0E3ZNG1 1304873
M4TRB8 1304892
M4TW21 1304892
A0A0B7GSZ5 1305
A0A0F3HYQ3 1305
A0A0F3I3E0 1305
T1CR52 1305617
S4NHA7 1305618
R9NWY3 1305764
R9NXU1 1305764
R9NY17 1305764
R9NY71 1305764
R9P174 1305764
R9P1E1 1305764
R9P2L4 1305764
R9P685 1305764
R9P795 1305764
R9P9S0 1305764
R9PDL5 1305764
R9PEB9 1305764
R9PHE7 1305764
S5V7K6 1305849
N1NLK0 1306162
V6AN12 1306165
A0A0D2K5T7 1306947
R0ES90 1306952
A0A0F7FL09 1307
W7KUE3 1307436
N6VVB3 1307437
V5WHW0 1307761
Q0IL75 1307956
A0A0F7K541 1308
N4WB60 1308866
A0A0F7JM73 1309411
R0JKP0 1310164
A0A062BBV5 1310568
A0A009Z7D2 1310601
A0A010QNG4 1310603
A0A009F650 1310604
A0A009FTC3 1310605
A0A009QAE4 1310607
A0A009H5I5 1310608
A0A009GF44 1310609
A0A009IRT7 1310613
A0A009J640 1310615
A0A009GXS3 1310618
A0A009KDC1 1310619
A0A009S5G1 1310621
A0A009L6L5 1310623
A0A062CZ82 1310625
A0A062DHQ8 1310625
A0A009TD33 1310630
A0A062G564 1310631
A0A062FU11 1310633
A0A009RJG8 1310637
A0A009K9U1 1310638
A0A009NEP0 1310639
A0A009KZP2 1310641
A0A062DW78 1310642
A0A009KVL7 1310645
A0A009M3N4 1310646
A0A009K0V0 1310647
A0A009MSX4 1310651
A0A009MNB4 1310652
A0A009RY89 1310653
A0A010F7H2 1310657
A0A010GAA9 1310659
A0A010FPI3 1310660
A0A062F3F5 1310661
A0A062F9F5 1310668
A0A062G6E8 1310669
A0A010GUQ6 1310670
A0A062H0A1 1310673
A0A062BPV1 1310678
A0A010JD04 1310680
A0A010IUM8 1310681
A0A010K2T8 1310683
A0A010JWM2 1310684
A0A062GMS3 1310685
A0A010KYZ2 1310689
A0A010MJA9 1310695
A0A022IAB3 1310696
A0A062HNK2 1310697
A0A062HP08 1310697
A0A062IBT4 1310697
A0A011JPS7 1310705
A0A062MGP0 1310709
A0A011JZU4 1310711
A0A011IEF1 1310719
A0A022KKC6 1310720
A0A022J843 1310723
A0A011CI99 1310724
A0A011BXX9 1310728
A0A022JDM3 1310733
A0A011FPC8 1310734
A0A062IRE4 1310736
A0A011J909 1310740
A0A013KG75 1310756
A0A013RXI7 1310759
A0A013UKB6 1310761
A0A013SUL4 1310764
A0A013JMD8 1310772
A0A013R4T2 1310773
A0A013JE11 1310776
A0A013IHU7 1310782
A0A013NTR7 1310783
A0A013S6L3 1310788
A0A013UEY9 1310791
A0A013JP96 1310795
A0A013P0Z5 1310798
A0A022IJ07 1310800
A0A010T3V0 1310813
A0A062L5W4 1310816
A0A062A1Q1 1310824
A0A062JFK7 1310826
A0A062ND36 1310833
A0A010UX34 1310834
A0A013ZL41 1310902
A0A062T608 1310903
A0A014CZA8 1310905
A0A014DV31 1310906
A0A014CGA2 1310907
A0A014CDF5 1310908
A0A014BK16 1310910
A0A014EAB7 1310911
A0A014C7H2 1310912
A0A062T1T2 1310913
A0A014DKA3 1310914
A0A062TWF7 1310931
A0A014S589 1310949
A0A076YY60 1311
A0A0E1EKC3 1311
A0A062RGR2 1311135
R4PXW8 1311573
R4PZY5 1311573
V6MN27 1312367
A0A062XZT1 1312852
A0A062XZZ4 1312852
A0A062Y0A9 1312852
A0A098Z1X2 1313
A0A0B7L1W1 1313
A0A0B7LCY6 1313
A0A0B7LVM9 1313
A0A0B7ME39 1313
A0A0D6J9I9 1313
A0A0E7T0X5 1313
A0A0E8B620 1313
A0A0E8IST8 1313
A0A0E8SVE1 1313
A0A0E8TCZ7 1313
A0A0E8ZBI2 1313
A0A0E9A0T0 1313
A0A0E9H195 1313
A0A0F7YEY9 1313
A0MSU1 1313
V8D687 1313067
M5A1Z7 1313172
M5A660 1313172
M5AMT7 1313172
A0A0E1BXD2 1313291
A0A0E1C265 1313291
W5SVJ1 1313292
W5SW17 1313292
W5SN62 1313293
W5SNL5 1313293
W5SS14 1313294
W5SW60 1313294
U7DBS7 1313304
A0A0C6FX35 1314
P0C0B5 1314
A0A0D7AWA3 1314674
A0A0D7AWT2 1314674
A0A0D7AWT8 1314674
A0A0D7BAI7 1314674
A0A0D7BAK6 1314674
A0A0D7BB69 1314674
A0A0D7BF27 1314674
A0A0D7BI04 1314674
A0A0D7BNE0 1314674
A0A0D7BNJ9 1314674
A0A0D7BNU1 1314674
A0A0D7BP71 1314674
A0A0D7BQM7 1314674
A0A0D7BWK7 1314674
A0A067TY66 1315272
A0A067U1W8 1315272
A0A0B2JGB7 1315273
A0A0B2JMX5 1315273
S2W3F3 1315308
R4G569 1315967
R8AN85 1315976
T0T330 1316254
T0TS78 1316408
T0UL39 1316409
T0UJM6 1316410
T0U177 1316411
T0TZP8 1316412
T0VGE8 1316414
U3QDS8 1316444
A0A0E2ISI4 1316583
U7SZ69 1316586
U7TTS8 1316587
A0A059Y9K2 1316930
M9WY02 1316932
S9SD86 1316936
W2VUK1 1317063
W2VWJ1 1317063
W2VZU0 1317063
W2W058 1317063
W2W0D4 1317063
W2W1P9 1317063
W2W3I9 1317063
W2W5J8 1317063
W2WEM2 1317063
W2WKU1 1317063
W2WNH7 1317063
W2WP06 1317063
W2WS31 1317063
W2WSC0 1317063
W2WSH8 1317063
W2X894 1317063
W2XAT2 1317063
W2XB61 1317063
W2XJN9 1317063
W2XL35 1317063
W2XMD7 1317063
W2XW84 1317063
W2Y4U6 1317064
W2Y879 1317064
W2Y9F3 1317064
W2YB86 1317064
W2YB89 1317064
W2YBL2 1317064
W2YCG2 1317064
W2YGS0 1317064
W2YQ40 1317064
W2YU84 1317064
W2YYR2 1317064
W2Z159 1317064
W2Z1A4 1317064
W2Z2A1 1317064
W2Z566 1317064
W2ZIX7 1317064
W2ZKU0 1317064
W2ZNW6 1317064
W2ZUB5 1317064
W2ZUV0 1317064
W2ZVT3 1317064
W3A4U7 1317064
V9DYA2 1317065
V9E139 1317065
V9E2N5 1317065
V9E4G6 1317065
V9E518 1317065
V9E603 1317065
V9E848 1317065
V9EA60 1317065
V9EKV2 1317065
V9EPG6 1317065
V9ETF2 1317065
V9EVA7 1317065
V9EVH6 1317065
V9EVN4 1317065
V9EX62 1317065
V9FCT6 1317065
V9FGG9 1317065
V9FIG1 1317065
V9FPA3 1317065
V9FQW3 1317065
V9FR75 1317065
V9FZK1 1317065
A0A080YZY3 1317066
A0A080Z4G5 1317066
A0A080Z5L4 1317066
A0A080Z806 1317066
A0A080Z807 1317066
A0A080Z8S0 1317066
A0A080Z9A7 1317066
A0A080ZC19 1317066
A0A080ZMN5 1317066
A0A080ZR24 1317066
A0A080ZVW7 1317066
A0A080ZVW8 1317066
A0A080ZZ13 1317066
A0A080ZZ80 1317066
A0A080ZZR5 1317066
A0A081AGI8 1317066
A0A081AJ53 1317066
A0A081AJ54 1317066
A0A081ARJ9 1317066
A0A081ASW3 1317066
A0A081ASW4 1317066
A0A081B392 1317066
W4HHB6 1317118
W4HJY3 1317118
A0A023BSG4 1317122
A0A023BXP2 1317122
A0A085TVH5 1317124
A0A0F3H2Y8 1318
A0A090MAM6 1318460
A0A090MH98 1318460
A0A090N571 1318460
A0A090N5D4 1318460
A0A097ST39 1318617
R8B374 1318628
R8B3T6 1318628
A0A0E0Z8P3 1318634
S4ZP58 1318635
U7VCC3 1319815
U7VEV4 1319815
V5ZEN7 1320309
V5ZHZ4 1320309
A0A061JHQ3 1321371
A0A0A8X5G7 1321606
U1S9P9 1321772
U1WMJ3 1321773
U2UM74 1321774
U2V519 1321774
U2WFT9 1321774
U1QWL6 1321775
U2EC44 1321778
U2RIF8 1321779
U2TAR2 1321781
U2U7C0 1321782
U2JHM1 1321784
U2KZI3 1321784
U2KK85 1321786
V1DBF5 1321814
U2K3S9 1321815
U1Q1P0 1321817
U1QWV2 1321818
U2C1I8 1321819
U2E0Q0 1321819
U2QK57 1321820
U2LBD9 1321822
R4Q6I4 1321939
R4QFB2 1321939
R4Q9J0 1321940
R4QE49 1321940
M1WL86 1322246
M1WYN2 1322246
V7PFB8 1323249
V7PFK9 1323249
V7PHV6 1323249
V7PJP2 1323249
V7PMT4 1323249
V7PP56 1323249
V7PS55 1323249
V7PT88 1323249
V7PUG3 1323249
V7PUZ5 1323249
V7PW06 1323249
W4NK28 1323664
W4NMP4 1323664
W4NSU3 1323664
A0A081HYR0 1324269
A0A0A1YRU9 1324332
A0A0A1Z7C2 1324332
A0A0F4XK91 132476
A0A0F4XR52 132476
G1K0A5 13249
R4FL09 13249
R4FMM3 13249
R4FNQ3 13249
R4G4S3 13249
R4G4T4 13249
R4G8F2 13249
R4G8K7 13249
T1HAF7 13249
T1HH27 13249
T1HJG3 13249
T1HSB5 13249
T1HSY5 13249
T1IBC2 13249
T1ICH6 13249
T1ICK1 13249
T1IDF2 13249
T1IEU4 13249
T1IG94 13249
T1IGB1 13249
A0A0F6X9I1 1324932
A0A0F6ZYT9 1324932
A0A0F7A901 1324932
V4HLE4 1324957
T0PUG5 1324960
A0A0F6JFF5 1324966
T1CZ93 1325130
T1D1N6 1325130
U1MW36 1325472
A0A098GRK8 1327958
A0A098GWD0 1327958
R9X2Z5 1327988
S7UBF8 1327994
S5RSJ4 1328306
S5SDL9 1328306
W7QLR6 1328313
A0A0C4WIW9 1328314
A0A0C4WJZ6 1328314
W7QLD7 1328323
A0A0F6D4S0 1328324
A0A0F6D5Q0 1328324
V3JTD9 1328376
V3LHW0 1328376
V3D693 1328397
V3EAE7 1328397
A0A0E2R7W8 1328430
A0A0E2RAF5 1328430
X7PQR8 1328434
X7PU05 1328434
V5EJI1 1328863
A0A091CH38 1328869
A0A069CT88 1329250
A0A0A0DZ84 1329640
A0A0E2M7Z9 1329823
V3PVK5 1329828
Y1GSF0 1329841
V3I3I4 1329845
V3E3A0 1329856
V8MFL9 1329901
V8MMT8 1329901
S9Y5V9 1329905
T0ICZ3 1329909
S6GHM7 1330036
S7Y6J5 1330047
A0A0F6F0I9 1330457
A0A0F6F3Y2 1330457
S2JYF9 1330531
S2K5C2 1330531
U4R5H4 1330534
R9PTL5 1331007
V4MP82 1331042
A0A0G2P3S3 1331043
A0A0G2P9L3 1331043
T0HQJ1 1331060
A0A058YYP8 1331202
A0A038K511 1331212
A0A063UAK0 1331242
A0A052IMA6 1331257
A0A052IA24 1331258
V9BJX2 1331279
R9V6U4 1331671
R9VA92 1331671
A0A0F5PA25 133190
U2NLM1 1332069
U2NRK2 1332070
U2LPC6 1332071
R4PV36 1332188
U5D2S6 13333
U5D3F7 13333
U5D5T6 13333
U5DDS8 13333
U5DJ14 13333
W1NE70 13333
W1NED3 13333
W1NEZ1 13333
W1NY24 13333
W1NY29 13333
W1NZF0 13333
W1P0A6 13333
W1P0T8 13333
W1PAH0 13333
W1PC24 13333
W1PC41 13333
W1PEK9 13333
W1PF12 13333
W1PFB7 13333
W1PI62 13333
W1PLY7 13333
W1PPW3 13333
W1PSI7 13333
W1PSM2 13333
W1PUU6 13333
W1PW88 13333
W1Q0A0 13333
R4W7H8 1333523
R4W8V2 1333523
A0A0F7CJC3 1333534
A0A0F7FB02 1333534
A0A0F7FFR1 1333534
S6DXY7 1333698
S6DY26 1333698
S6DZP4 1333698
S6EBE5 1333698
S6ECV3 1333698
S6EQQ2 1333698
S6F5C1 1333698
S6F7B2 1333698
S6F9J6 1333698
A0A023V8Q8 1333848
A0A023VA56 1333848
A0A068H4P6 1333852
A0A068H8X3 1333852
T5KFR5 1333853
T5L6B6 1333853
U3H2S1 1333854
U3HR70 1333856
T5KAC4 1333857
T5KJZ7 1333857
S9SDL9 1333865
A0A081B6S8 1333998
T2BKG3 1334187
A0A0A7U124 1334191
A0A0D0XQ59 1334442
A0A0D0XY63 1334442
A0A0D0XZM2 1334442
A0A0D0YGG6 1334442
A0A0D0ZMN0 1334442
A0A0D0ZVU7 1334442
A0A0D0ZZW0 1334442
W0SML9 1334564
A0A0F6XRB9 1334629
A0A0F6XST0 1334629
A0A0F7BJR3 1334629
A0A0F7E2K2 1334629
A0A0E2JXE7 1334630
U2HAJ2 1335308
X7SFN5 1335421
A0A0D0Y364 1335616
U5T3W4 1335757
U5T4U7 1335757
W1L6E9 1336745
S7ICE3 1336752
A0A099XTS2 1336803
A0A099XWX9 1336803
U2Z0Y2 1337093
A0A095FJX4 13373
A0A0D5E073 13373
T2SVF6 1337390
T2T1A4 1337390
T2SRG9 1337391
T2T4W5 1337391
T2SLA4 1337392
T2SN04 1337392
T2SQU9 1337393
T2T7X2 1337393
T2SEQ7 1337394
T2SRG1 1337394
T2SCQ0 1337395
T2SGF4 1337395
U4VBR0 1337887
U2X1U3 1337888
H1AB88 1338
A0A077EGR4 1338011
A0A077EJY7 1338011
S5IQM8 1338034
A0A0F6CFP2 1338035
A0A0F6CFS2 1338035
Q9P9B5 133822
A0A0B2AFL1 1338436
A0A0B2AKI0 1338436
S6G299 1338518
A0A059N1E8 1338519
M1G0L0 133901
A0A062XQ56 1339247
T0HXM5 1339256
T0J9R9 1339256
A0A016CG41 1339269
A0A016DCE8 1339269
A0A015WCW0 1339271
A0A015WDW5 1339271
A0A016BEE4 1339273
A0A016BHV7 1339273
A0A015V9C3 1339276
A0A015WAE1 1339276
A0A016GA00 1339279
A0A016I154 1339279
A0A015YB62 1339280
A0A016ADM4 1339280
A0A015TGJ7 1339283
A0A015WXI3 1339283
A0A015Q288 1339284
A0A015S217 1339284
A0A015SCT2 1339284
A0A078PN23 1339286
A0A078Q5Y3 1339286
A0A015SG96 1339287
A0A015SJZ9 1339287
A0A015TSB7 1339289
A0A015TW07 1339289
A0A0E2SHL0 1339299
A0A0E2SLK4 1339299
A0A0E2RMX0 1339308
A0A0E2S258 1339308
A0A0E2T5I1 1339310
A0A0E2T8H0 1339310
A0A016ALJ8 1339314
A0A016E998 1339314
A0A015ULA6 1339315
A0A015VZ04 1339315
A0A015U2Y7 1339316
A0A015XA55 1339316
A0A017NDI2 1339318
A0A017NX45 1339318
A0A017PSD7 1339318
A0A015X7T4 1339327
A0A015YAU7 1339327
A0A017N6F8 1339329
A0A017NCM5 1339329
A0A0E2SU02 1339335
A0A0E2SVG9 1339335
A0A016EGE6 1339337
A0A016EJ35 1339337
A0A069S2B6 1339341
A0A069SCH7 1339341
A0A078SFD4 1339344
A0A078TL51 1339344
A0A078PPD8 1339346
A0A078QT38 1339346
A0A078S073 1339349
A0A078S0G7 1339349
A0A078RAE7 1339350
A0A078RBM7 1339350
A0A069SBV0 1339352
A0A069SUP1 1339352
W6KG50 134006
W6KHU3 134006
W6KM18 134006
W6KPK7 134006
W6KPM5 134006
W6KPV0 134006
W6KQ60 134006
W6KQ93 134006
W6KSD0 134006
W6KSP4 134006
W6KTC5 134006
W6KTS0 134006
W6L1I5 134006
W6KXN5 134013
W6KY08 134013
W6KY41 134013
W6L073 134013
W6L2B2 134013
W6L4P5 134013
W6L9K2 134013
W6L9N5 134013
W6L9Q5 134013
W6LB74 134013
W6LG90 134013
S7YI91 1340484
S7Z3I3 1340485
S7YVB1 1340486
R9WI94 1340495
U5UG92 1340847
V6RY10 1341154
V6S418 1341154
V6S702 1341155
V6SGC3 1341155
A0A011VSX0 1341156
W7UD06 1341157
V6SQC5 1341181
V6SQH1 1341181
V2UEL8 1341679
V2UEU8 1341683
U5RV34 1341692
U5RWY5 1341692
J3TYJ3 134287
W3SVE5 1343073
S5SQT6 1343076
A0A060Q8H8 1343158
A0A0A0NTA7 1343740
A0A076GR03 1344042
A0A024S1U7 1344414
A0A024S5H8 1344414
A0A024S7T2 1344414
A0A024SDQ2 1344414
A0A024SE16 1344414
A0A024SHJ7 1344414
A0A024SHZ7 1344414
A0A024SI64 1344414
A0A024SL44 1344414
A0A024SL70 1344414
A0A0C1YM06 1344582
U2XMH6 1344956
A0A0E2MYD3 1344987
U1LLH0 1345023
A0A0D5V4C9 134537
A0A0D5VEH0 134537
U5MNK2 1345695
U5MQV1 1345695
S5Z7Q7 1345697
T2L4K4 1346287
T2LH38 1346287
U2HYW1 1346330
U2JAR5 1346330
S5ECA0 1346614
S5ENZ6 1346614
G8S3E3 134676
W1KSA0 1346790
T0KEM1 1346791
A0A068LMJ9 1346829
A0A068RDI1 1347341
T2KJ28 1347342
T2KKM8 1347342
A0A0E2LDU4 1347420
A0A0D9ND80 1347790
A0A0D9NDI9 1347790
A0A0E2UCJ3 1348
A0A0A4GJW7 1348058
A0A0A4GTZ9 1348058
A0A0A7ELU2 1348114
A0A0B2A4C6 1348253
U7QBX6 1348334
U7QCA9 1348334
U7QDQ4 1348334
U7QF35 1348334
U7QKI0 1348334
U7QPB8 1348334
S7W442 1348338
X0NSJ9 1348563
X0NUK3 1348563
W7RHA2 1348578
A0A0A7K7C6 1348584
A0A0A7KBL5 1348584
A0A0B6AMM7 1348623
T0ALN0 1348657
T0AZU9 1348657
S4YDX9 1348660
S4YMV7 1348660
U3GYY5 1348662
U3GZD8 1348662
A0A066YZP6 1348663
A0A0B2ARN8 1348852
A0A0B2B4D2 1348852
A0A0B2B687 1348852
A0A0B2BNZ0 1348852
A0A0B1ZQF7 1348853
E6ZFE6 13489
E6ZFF7 13489
E6ZHJ2 13489
E6ZJ12 13489
A0A072NML6 1348973
A0A0A6S5T2 1349
A0A0C1IXX0 1349421
A0A0C1L7N1 1349421
W0V1H9 1349767
U2A8K6 1349820
U5CEC2 1349822
A0A066ZBE1 1351
S6F4E5 1351754
S6EYF6 1351755
T0E137 1351836
A0A099RAW8 1352
T0DSW5 1352343
T0EP67 1352343
U4RJG6 1352344
U4RJW2 1352344
T0DQC4 1352345
T0DXF9 1352345
U4RCJ8 1352346
U4RE84 1352346
T1U8Y7 1352356
T1UBA6 1352356
T2S9M7 1352357
T2SB44 1352357
V6JZ66 1352936
A0A0F7P440 1352940
A0A0F7P5V9 1352940
A0A0F7P6H3 1352940
V6JSA4 1352941
A0A0C2Y4L2 1353
A0A0E2KAH0 1353275
A0A074J6V2 1353528
A0A074KFI8 1353528
T0SUB5 1353529
T0T3G9 1353530
A0A074JJ51 1353532
V4HAI0 1353533
V1D9Z8 1353536
A0A074JDB6 1353537
W0BMQ6 1354030
T0PKL0 1354301
W0A1E6 1354302
U4T5G4 1354303
U4T6Q0 1354303
X5J7V9 1354314
A0A0C2UPZ7 135461
W8KFJ8 1354791
W8KJE0 1354791
A0A0F5AEF2 1354891
A0A0B2ANB2 1355015
A0A0C1T0D6 1355015
W0VGB3 1355161
W0VGL6 1355161
W0VH80 1355161
W0VL08 1355161
W0VMS4 1355161
W0VPF0 1355161
W0VRH0 1355161
W0VRY9 1355161
W0VS17 1355161
W0VTK1 1355161
W0VU96 1355161
W0VV64 1355161
W0VY59 1355161
W0W1R1 1355161
W0W1W0 1355161
W0W317 1355161
W0W4C8 1355161
W0W4R7 1355161
T0NAC6 1355388
T0NNZ3 1355388
T0PWI2 1355388
A0A0E4BPI8 1355477
T0E3H1 1355528
T0F289 1355528
U4R8C6 1355529
U4RAS8 1355529
T0E3V2 1355530
T0FA37 1355530
T0F1A4 1355531
T0G7W4 1355531
A0A099UDV4 135569
A0A099UI67 135569
V5FNP6 1356009
V5FP72 1356009
V5FQT5 1356009
V5FUI6 1356009
V5FVA8 1356009
V5G0K6 1356009
V5G564 1356009
V5G617 1356009
V5GC19 1356009
V5HZA5 1356009
V5I0B7 1356009
A0A0F3I8R5 1356405
G0M891 135651
G0MBR3 135651
G0MN17 135651
G0MPQ7 135651
G0MPZ7 135651
G0MV63 135651
G0MY50 135651
G0N2B2 135651
G0N3E9 135651
G0N4S6 135651
G0NFQ8 135651
G0NNZ4 135651
G0NNZ7 135651
G0NPH3 135651
G0P6Q7 135651
G0PB66 135651
G0PLM1 135651
A0A076HNT2 1356852
A0A076HTW6 1356852
T0C8U7 1356854
U1EL72 1357269
W0MM30 1357279
W0N1K8 1357279
U1DTU1 1357296
U1E112 1357296
X7RU83 1357398
V8CGY4 1357399
V8CH02 1357399
V8C742 1357400
V8C8J1 1357400
A0A089ZG58 1358
U2TCX3 1358026
S5NBA4 1358027
A0A0C2VX32 135826
U1TX46 1358411
U1W0K2 1358412
U2WMY7 1358413
A0A0F0JAM1 1358420
A0A081PDQ3 1358423
A0A081PFC9 1358423
S7WD96 1358809
S7XKX6 1358809
Q93Q66 1359
A0A0F3NA36 1359152
A0A0F3PZ47 1359155
A0A0F3Q8Z7 1359157
A0A0F3NLG7 1359161
A0A0F3NNU3 1359163
A0A0F3N0W0 1359164
A0A0F3QXW5 1359166
A0A0F3R484 1359166
A0A0F3N726 1359167
A0A0F3MJT2 1359168
A0A0F3RI10 1359174
A0A0F3RI15 1359174
A0A0F3PBX7 1359175
A0A0F3P2J7 1359176
A0A0F3MFE6 1359184
A0A0F3MFH0 1359185
A0A0F3MKK2 1359186
A0A0F3QAG7 1359193
A0A0F3QGK7 1359194
A0A0F3MTD0 1359196
A0A0F3PN28 1359197
A0A0F3PH19 1359199
A0A0F3QMA0 1359203
W8ZH20 1359206
W9AAR1 1359206
A0A0A7T2T8 1360
A0A0B8QPT3 1360
A0A0B8QVM3 1360
A0A067QM26 136037
A0A067QSP8 136037
A0A067R276 136037
A0A067R2E0 136037
A0A067R2R5 136037
A0A067R3R7 136037
A0A067R4V0 136037
A0A067R694 136037
A0A067R8R7 136037
A0A067RFL1 136037
A0A067RH82 136037
A0A067RJC0 136037
A0A067RJF9 136037
A0A067RMC9 136037
A0A067RPD9 136037
F6U4I4 13616
F6WXC1 13616
F6XA66 13616
F6XCX6 13616
F6XKF1 13616
F6YTG5 13616
F6YWF2 13616
F6Z1Q5 13616
F7B234 13616
F7CB96 13616
F7CT32 13616
F7DKI6 13616
F7E9S8 13616
F7EG70 13616
F7F675 13616
F7F6V0 13616
F7G0J3 13616
F7G145 13616
F7GDZ8 13616
F7GGY5 13616
F7GH19 13616
F7GLY9 13616
H9H7N4 13616
K7E0X9 13616
K7E4Q6 13616
A0A0A6VPK8 136273
A0A098CYA7 1363
D3AVT1 13642
D3AY37 13642
D3AYN3 13642
D3AYV5 13642
D3B1P7 13642
D3B3C2 13642
D3BAN3 13642
D3BAT4 13642
D3BEC0 13642
D3BLH2 13642
D3BUD0 13642
D3BVC9 13642
A0A0B1YCN3 1365108
W6PR89 1365484
W6PS09 1365484
W6PT96 1365484
W6PYV2 1365484
W6PZA4 1365484
W6Q7Q5 1365484
W6Q8U0 1365484
W6Q8W6 1365484
W6QLB0 1365484
W6QLJ6 1365484
W6QNA6 1365484
W6QNX5 1365484
W6R0M5 1365484
T0EQQ5 1365636
T0EZ63 1365636
A0A0E2UVX3 1365656
A0A0E2UVY4 1365656
A0A059HNZ0 1365662
A0A059HPF9 1365662
A0A059HQC1 1365662
A0A059I506 1365662
U4V208 1366046
U3QPL3 1366050
U3QRH1 1366050
U3QX49 1366050
U5LFV7 1367477
T2LJL6 1367491
T2LL75 1367491
S5YE41 1367847
S5YF48 1367847
A0A0D8KCV2 1368418
A0A0D8KGR8 1368418
T5HFC6 1368424
E9IE66 13686
E9IEB0 13686
E9IEW0 13686
E9IPQ1 13686
E9IUR5 13686
E9IY21 13686
E9J573 13686
E9JCY6 13686
A0A031JJC4 13689
A0A085KB97 13690
U5EQ11 1370023
U5ESS3 1370023
U5EUF7 1370023
U5EV74 1370023
U5EWB7 1370023
U5EWC1 1370023
U5EWC5 1370023
U5EXV9 1370023
U5EYA9 1370023
U5EYH9 1370023
U5EYK6 1370023
U5EYP5 1370023
K7EX40 13735
K7F258 13735
K7F9P1 13735
K7F9P3 13735
K7FBK6 13735
K7FGU0 13735
K7FJ70 13735
K7FKA7 13735
K7FKZ1 13735
K7FPT9 13735
K7FRX9 13735
K7FS01 13735
K7G3G7 13735
K7G3H6 13735
K7G458 13735
K7G4A2 13735
K7G9C9 13735
K7GEA4 13735
K7GHA8 13735
K7GJI9 13735
A0A0D8DHY3 137584
A0A0D1KKE9 137591
A0A0D1LU64 137591
D3NQJ9 137722
A0A0E2LZA8 1378069
V2XVN8 1378168
A0A023NQ22 1379159
A0A023NR81 1379159
A0A077QDV6 1379677
T0LHD2 1379698
U6EEQ6 1379702
A0A0D1BWH5 1379739
A0A0D1BYR7 1379739
A0A073CXE1 1379740
V2RIT2 1379858
V2RJG1 1379858
A0A0E3V7X3 1379870
A0A0E4A068 1379870
A0A068YVT5 138074
A0A015KVI5 1380763
V6JP58 1380770
V4FB01 1380771
V8AQQ3 1380772
V5UC92 1380774
A0A0D1BJ05 1381082
A0A0D1ARZ5 1381085
A0A0D0ZWW9 1381091
U2I9J1 1381111
T5I2G7 1381122
U2HFT5 1381124
Q24SS4 138119
V2WLV4 1381753
V2X6I7 1381753
V2XH05 1381753
V2XIJ4 1381753
V2XJR7 1381753
V2XU64 1381753
V2XXL7 1381753
V2Y0E3 1381753
V2YAQ9 1381753
V2YXU1 1381753
A0A060QHU7 1382230
A0A060QK11 1382230
T5JVU8 1382301
W6MHB9 1382522
W6MKJ5 1382522
W6MLJ5 1382522
W6MMJ6 1382522
W6MMT0 1382522
W6MN90 1382522
W6MP34 1382522
W6MSQ0 1382522
W6MT72 1382522
W6MUM0 1382522
W6MVJ5 1382522
T2RSL9 1382595
A0A0F8TX97 138278
A0A0F8U586 138278
A0A0F8U7X3 138278
A0A0F8V1P8 138278
A0A0F8VNN1 138278
A0A0F8WNG6 138278
A0A0F8WPK7 138278
A0A0F8WQ03 138278
A0A0F8WUM7 138278
A0A0F8X3T7 138278
A0A0F8X4Q0 138278
A0A0F8XC74 138278
A0A0D7W6C1 1382798
X2HRV7 1382921
X2HU40 1382921
X2IDA5 1382925
X2ILE1 1382925
W7AAQ2 138298
W7AE05 138298
W7AH69 138298
W7AIW0 138298
W7AKH7 138298
W7APS2 138298
W7B3F9 138298
W7B4C0 138298
W7B739 138298
U0F0X5 1384040
A0A0A3I1E0 1384049
A0A091BJF0 1384054
A0A091C058 1384054
A0A091B2U7 1384056
A0A091BR71 1384056
A0A0A3II37 1384057
A0A0C5RQK3 1384061
A0A0C5SG86 1384061
A0A0A8JYP7 1384459
A0A0A8K784 1384459
A0A074VFT5 1385367
A0A0D2T780 1385368
W9H6U6 1385369
A0A073A5J6 1385420
A0A0A5ICL5 1385510
A0A0A5FUZ2 1385511
A0A0A5G717 1385512
A0A0A2UVF9 1385513
A0A0A2TGA5 1385514
A0A0A0M7Z1 1385515
A0A0A0MBB0 1385515
A0A0A0EXY9 1385517
A0A0A0F462 1385517
A0A0A0JJR5 1385518
A0A0A0JWX6 1385519
A0A0A0JDR5 1385520
A0A0A0JPG8 1385521
V4J5R9 1385624
V4JG90 1385624
V4KTK1 1385624
V4JRZ5 1385625
V4LHN5 1385625
A0A0A7LH51 1385664
A0A0A7LJ26 1385664
A0A0F5MAJ7 1385719
U9VQ85 1385935
U9VU49 1385935
U9VWL8 1385935
U9VYE6 1385935
U9W108 1385935
U1XWN7 1386079
U1YHN1 1386080
U1ZBW0 1386080
U2AI14 1386080
A0A0A0BKK3 1386082
V6L673 1386083
V6L999 1386083
A0A0C1MF00 1386084
A0A0C1PZW2 1386084
A0A0A8F3H2 1386087
A0A0A8F5V5 1386087
W9GBI9 1386089
A0A089GB97 1386967
A0A089GD93 1386967
U6ZTS8 1387231
U6ZW60 1387231
A0A038D0X6 1387330
A0A038D827 1387330
Y5PGZ1 1388318
A0A0A8HU01 1388749
A0A0A8HY91 1388749
A0A0A8H9M5 1388751
A0A0A8HBV3 1388751
A0A0A8GSM4 1388753
A0A0A8GV09 1388753
U5CYJ3 1388761
V7DC98 1388762
V7DHH8 1388762
A0A088P5A2 1388763
A0A088P5D7 1388763
U1AJG0 1388764
A0A017S3E6 1388766
A0A017SAQ8 1388766
A0A017SDQ2 1388766
A0A017SGH1 1388766
A0A017SIL9 1388766
A0A017SJ26 1388766
A0A017SK88 1388766
A0A017SLZ9 1388766
A0A017SMC1 1388766
A0A017SNP9 1388766
A0A017SQ34 1388766
U7R227 1389415
S5DJQ1 1389454
S5DM50 1389454
S5DNL5 1389454
S5DQP2 1389454
U3P9B6 1389489
U3P9R0 1389489
A0A0D7XDI5 1390
A0A0D7XPY7 1390
U6ETK0 1390360
U1XEQ1 1390361
U1U3W3 1390370
U1SRQ1 1390371
U1TYH0 1390371
A0A0F7H021 1390594
U7U1V7 1391465
U7S1J4 1391468
U7S3P2 1391469
X6RQE0 1391474
X6RTF3 1391475
X6ST26 1391478
X6T2E4 1391480
A0A093XGG9 1391699
A0A093XP79 1391699
A0A093XRK3 1391699
A0A093Y521 1391699
A0A093YFT1 1391699
A0A093YL37 1391699
A0A093YSY6 1391699
A0A093ZNX7 1391699
A0A094ARM4 1391699
W3VDQ1 1391700
W3VDQ8 1391700
W3VMW2 1391700
W3VND4 1391700
W3VNQ1 1391700
W3VQC2 1391700
W3VT74 1391700
W3VTB3 1391700
W3VU24 1391700
U3B150 1391729
U7PNT0 1391915
U7PTH9 1391915
U7PUP8 1391915
U7PUW4 1391915
U7PVK8 1391915
U7PVR5 1391915
U7PX33 1391915
U7PY45 1391915
U7Q341 1391915
U7Q4K1 1391915
U7Q697 1391915
V7L3L4 1391991
V7LGF2 1391992
A0A0B5T7C2 1392
A0A0F7R6K2 1392
Q81LS3 1392
A0A076PER5 1392005
A0A076PRN6 1392005
V7HY05 1392007
A0A0D9MN65 1392242
A0A0D9MT20 1392242
A0A0D9MT83 1392242
A0A0D9MTT3 1392242
A0A0D9N295 1392242
A0A0D9N2S1 1392242
A0A0D9N3C7 1392242
A0A0D9N3L8 1392242
A0A0D9N5J2 1392242
A0A0D9N9Q6 1392242
V5E4U1 1392244
V5E8W1 1392244
V5EBE7 1392244
V5EGH1 1392244
V5EQY8 1392244
V5ERK9 1392244
V5ETT0 1392244
V5EZF9 1392244
V5GMN6 1392244
A0A0A1XZH7 1392505
A0A0A1XVP7 1392507
A0A0A1Y280 1392508
V2T8R1 1392540
A0A062VAR3 1392998
A0A081RWP4 1393735
A0A022PP59 1393736
A0A084U2X6 1394179
V5RRE9 1394710
V5RVU2 1394711
V5V2B4 1394889
V5V754 1394889
V5V7E5 1394889
V5V7E7 1394889
U2KQF5 1395125
U2LFN7 1395125
V6J0N4 1395513
V8R8R6 1395516
V8RFJ2 1395516
A0A0A1YPG9 1395571
X0MYN4 1395572
W7NZX9 1395580
A0A0A2U9M6 1395587
A0A0C5WKG8 1395589
A0A0A3WMC7 1396
A0A0B5ZSF6 1396
A0A0E1M961 1396
A0A0A3A5J8 1396510
A0A0A2Y3V3 1396514
V6UG60 1396518
V4ZUP9 1396830
U7G028 1396858
U7G9Y5 1396858
U7NRM2 1396859
U7P5E8 1396859
A0A0F2LQU7 1397361
A0A0F2LR06 1397361
A0A0F2M190 1397361
A0A0F2M3Q6 1397361
A0A0F2M5L4 1397361
A0A0F2M772 1397361
A0A0F2M927 1397361
A0A0F2MCS9 1397361
A0A0F2MEA4 1397361
A0A0F2MGQ1 1397361
A0A0F2MH94 1397361
A0A0F2MJU9 1397361
A0A0F2MJZ5 1397361
U7GMD9 1397525
U7H2K2 1397525
U7HZM5 1397526
U7FWI1 1397527
U7P867 1397528
U7FS80 1397530
U7GGL1 1397530
U7NHI4 1397532
U7NQZ4 1397532
U7GTS9 1397533
U7HAX3 1397533
U2WSX9 1397666
A0A060Q5D6 1397850
A0A077N0Y2 1397852
A0A0C5C7A6 1398
A0A0A0D6M9 1398085
A0A0C2EM78 1398154
A0A0C2F2B9 1398154
A0A0C2F4Z9 1398154
A0A0C2F9C6 1398154
A0A0C2FA45 1398154
A0A0C2FDB2 1398154
A0A0C2FIU2 1398154
A0A0C2ING9 1398154
A0A0C2IQ42 1398154
A0A0C2ISA9 1398154
A0A0C2J2Q2 1398154
A0A0C2J4L1 1398154
A0A077NXG5 1398200
A0A077NJH1 1398201
A0A077P6Q9 1398202
A0A077PP86 1398203
A0A077PYJ7 1398204
A0A077QPN8 1398559
A0A077QUT4 1398559
A0A077R0M4 1398559
A0A077R1J6 1398559
A0A077R3I9 1398559
A0A077R3Z4 1398559
A0A077R7K4 1398559
A0A077RBY9 1398559
A0A077RCG5 1398559
U6B700 1399115
U6B7R4 1399115
U5PMY0 1399116
V6J6W4 1399145
V6JJA8 1399145
V5AW30 1399146
W6TV90 1399147
A0A024KLN3 1400022
A0A024KT19 1400022
U5Q4K4 1400053
X7I8L8 1400136
X7IDM5 1400136
X7HQU0 1400137
X7HX36 1400137
A0A0F6JV58 1400138
A0A0F6JW55 1400138
Z5D3Q9 1400171
Z5DCN7 1400171
V2Q109 1400346
W6TCD1 1400520
X5NXS9 1400521
A0A073BM43 1400822
A0A073BNN9 1400823
A0A073BQY1 1400824
W6LSW0 1400861
W6LTN3 1400861
W6M550 1400863
W6MBX2 1400863
W7S9M9 1400869
A0A098YSH3 1401062
A0A095YB26 1401063
A0A096AIQ8 1401063
A0A095ZT68 1401064
A0A096A0D2 1401064
A0A095Z8N1 1401065
A0A096CE25 1401066
A0A096D331 1401066
A0A096CRP9 1401067
A0A096A5Q9 1401068
A0A096ABX2 1401068
A0A096B2I7 1401070
A0A096BLK8 1401070
A0A096DGM6 1401073
A0A095ZQT6 1401074
A0A096AR49 1401075
A0A096CXD5 1401075
A0A096A8G4 1401077
A0A096BIF4 1401077
X8IRT7 1401079
W0X0Y4 1401243
W0X9H5 1401243
A0A060HDW3 1401256
A0A060HL20 1401256
Z4WNY4 1401257
Z4WP18 1401257
A0A090NNW5 1401327
A0A090NYV5 1401327
V9TTA7 1401328
A0A0E1PNR6 1401639
A0A0C1V8T0 1401651
V5U2T3 1401659
A0A073J2X0 1402135
U8LH11 1402545
X6YFN3 1402581
W3U1U7 1402976
A0A0F0I1A9 1403190
A0A0F0I1Q4 1403190
A0A0F0I536 1403190
A0A0F0I5X4 1403190
A0A0F0I959 1403190
A0A0F0I9Y3 1403190
A0A0F0IEE9 1403190
A0A0F0ILC6 1403190
A0A0F0INL5 1403190
A0A0A8B171 1403312
U5NFN6 1403316
A0A0E1DZT2 1403449
A0A017RTP9 1403537
A0A0D4DTJ1 1403539
W7Q2V2 1403540
W7Q7U1 1403540
W1UMI7 1403937
W1VID6 1403939
W1UMA2 1403940
W1U5T1 1403941
W1VS98 1403942
W1W278 1403943
W1WN48 1403943
W1TWS2 1403945
W1TVV0 1403946
W1V7W5 1403947
W1TN16 1403948
W1UWH6 1403949
A9LLZ9 1404
X5DQ73 1404245
X5EAR7 1404245
A0A076WB59 1405
A0A090YQJ1 1405
A0A0B5S0E2 1405
A0A0D6SPA3 1405
V8FAX6 1405293
V8FDG5 1405293
A0A061JCW6 1405296
U7PH30 1405498
A0A074LBB9 1406
A0A074LVC8 1406
A0A0F0GA70 1406
A0A084SIU2 1406225
A0A0A2LTR2 1406840
A0A0A2LYV2 1406840
A0A098L026 1406857
A0A0E1AGT2 1406863
U5PGF1 1406864
A0A0F5APD2 1406902
A0A0A8KVP9 1407052
V6AVH9 1407055
V5NM27 1407463
V5NR29 1407463
A0A063Z874 1408
A0A0C2TA04 1408
A0A0C2TFR1 1408
W8R1P4 1408
A0A0F4YLM2 1408163
A0A0F4YM58 1408163
A0A0F4YPE0 1408163
A0A0F4YQU5 1408163
A0A0F4YZ30 1408163
A0A0F4Z1B7 1408163
A0A0F4Z2C9 1408163
A0A0F4Z3F5 1408163
A0A0F4Z6K9 1408163
A0A0F4Z7S0 1408163
V4YGA0 1408164
A0A059I8Q9 1408177
V5P2D4 1408186
A0A072BXL2 1408223
A0A072BYQ6 1408223
A0A072BWD1 1408224
A0A072CPK9 1408224
V6Q5L4 1408226
A0A0A0B6B5 1408250
V6MD06 1408254
V6V9E4 1408282
A0A0E1KUW0 1408283
A0A0B4W6D7 1408284
V4XP49 1408443
W6NL43 1408889
V7EQ00 1408890
A0A090AMC2 1410383
A0A0A7V2L0 1410606
A0A083ZWZ5 1410619
A0A083ZYG3 1410619
A0A021X2U4 1410620
A0A021X514 1410620
V7ZND0 1410655
V7UU02 1410920
V7V3I7 1410920
V7R9H1 1410932
V7REQ9 1410932
V7VQ37 1410936
V7VX52 1410936
W2CAQ4 1410950
W2CQ98 1411021
W2CFC3 1411022
W1AIN6 1411646
W2UDF9 1411685
W2UF35 1411685
W2UI94 1411685
X4VBQ6 1412471
X4VKK0 1412471
X4IMZ9 1412482
X4IXI9 1412482
X3PYY6 1412488
X3XP90 1412489
X4J345 1412517
X3WU35 1412525
A0A0E1CPS1 1412570
A0A0E1D0I1 1412570
V4ZJS0 1412871
V4Y594 1412872
V4ZXW2 1412873
V5A5Q4 1412874
A0A0E4GZK8 141349
A0A033UZH3 1413510
W4RZL8 1414836
W4S1U5 1414836
V8G636 1414851
A0A0E2PIJ3 1415161
W5TN79 1415166
A0A084A9N9 1415168
A0A0F5VN99 1415558
A0A0E1B4S8 1415629
V9QQR1 1415630
V9R3V9 1415630
A0A068DSM2 1415657
A0A0E2P890 1415759
V8II44 1415761
V8I6M5 1415765
V8IE13 1415766
V9R9G7 1415773
A0A0A7FHT4 1415774
A0A0A7FIW1 1415774
A0A0A7FSW8 1415775
V8M022 1415776
U5ZPX8 1415784
V5ASJ0 1416333
V5AY81 1416333
V5B5S8 1416333
V5B662 1416333
V5B9C2 1416333
V5BF66 1416333
V5BFK5 1416333
V5BGE9 1416333
V5BJD6 1416333
V5BKH0 1416333
V5BN17 1416333
V5BUD6 1416333
V5D3L3 1416333
V5DAA3 1416333
V5DAC5 1416333
W8HXX9 1416753
W8I527 1416753
V5PNV6 1416914
A0A059IMU5 1417296
A0A059IQ03 1417296
V5TKH3 1417673
V5TMH7 1417673
V8KA47 1417796
V8KSZ1 1417796
W4SCN8 1418095
W4SF09 1418095
A0A0C1U2D2 1418104
A0A0B4WXP8 1418105
A0A0B4WYB3 1418105
X5HPF2 1418110
A0A031DB23 1418240
A0A063AZG2 1419324
A0A059L1Z7 1419583
A0A059L6U2 1419583
A0A024DCI6 1419814
W9BVQ2 1419876
A0A0E1CJL5 1420012
W8UPN8 1420013
W8V5F5 1420013
V5L3R0 1420594
V5L3X4 1420594
A0A093YWM7 1420901
A0A093Z243 1420901
A0A093Z373 1420901
A0A093Z4D6 1420901
A0A093ZQ38 1420901
A0A094A9P7 1420901
A0A094AQ04 1420901
A0A094AU00 1420901
A0A094CC22 1420901
A0A093YW18 1420902
A0A093YZ53 1420902
A0A093Z4M8 1420902
A0A093ZE00 1420902
A0A093ZF05 1420902
A0A093ZLS2 1420902
A0A094BA86 1420902
A0A094BU63 1420902
A0A094BYE6 1420902
A0A094C0I1 1420902
A0A094C5L4 1420902
A0A094AEM5 1420906
A0A094AG23 1420906
A0A094ALP6 1420906
A0A094AN96 1420906
A0A094AQJ0 1420906
A0A094ASE4 1420906
A0A094AUU9 1420906
A0A094AWG7 1420906
A0A094C8Y1 1420906
A0A094CIZ8 1420906
A0A094D8B1 1420906
A0A094AVN1 1420907
A0A094B287 1420907
A0A094BAI9 1420907
A0A094BEJ6 1420907
A0A094BJG7 1420907
A0A094BLI2 1420907
A0A094BLK8 1420907
A0A094C073 1420907
A0A094CH96 1420907
A0A094ECN2 1420907
A0A094BCC7 1420908
A0A094BCC8 1420908
A0A094BE61 1420908
A0A094BHU5 1420908
A0A094BZK5 1420908
A0A094C427 1420908
A0A094CCB6 1420908
A0A094CL99 1420908
A0A094DV84 1420908
A0A094C6L7 1420909
A0A094C6X6 1420909
A0A094C794 1420909
A0A094CYP0 1420909
A0A094DI14 1420909
A0A094DYV2 1420909
A0A094EYG0 1420909
A0A094FRA0 1420909
A0A094G508 1420909
A0A094CW47 1420910
A0A094D272 1420910
A0A094D556 1420910
A0A094D942 1420910
A0A094DIQ6 1420910
A0A094DWZ9 1420910
A0A094F5D8 1420910
A0A094F658 1420910
A0A094FR42 1420910
A0A094EEH5 1420911
A0A094EPG0 1420911
A0A094F9M3 1420911
A0A094FDV2 1420911
A0A094G1W2 1420911
A0A094IJQ0 1420911
A0A094IKQ1 1420911
A0A094IN74 1420911
A0A094IR91 1420911
A0A094E486 1420912
A0A094EAN5 1420912
A0A094EE67 1420912
A0A094EGV0 1420912
A0A094ELH6 1420912
A0A094EM24 1420912
A0A094ESP8 1420912
A0A094ETW0 1420912
A0A094ETY0 1420912
A0A094EZC9 1420912
A0A094GQ56 1420912
A0A094EV68 1420913
A0A094F0C5 1420913
A0A094F0C9 1420913
A0A094F156 1420913
A0A094F5K6 1420913
A0A094F8N1 1420913
A0A094F8P4 1420913
A0A094FXK5 1420913
A0A094G8F4 1420913
A0A094GB61 1420913
A0A094GLA7 1420914
A0A094GW71 1420914
A0A094GYG6 1420914
A0A094HCU6 1420914
A0A094HDY1 1420914
A0A094HGT8 1420914
A0A094HRM1 1420914
A0A094HZU9 1420914
A0A094JBX3 1420914
A0A094JS59 1420914
A0A094KDB7 1420914
A0A094GNX4 1420915
A0A094HGF1 1420915
A0A094HGW8 1420915
A0A094I0R2 1420915
A0A094I515 1420915
A0A094I6K5 1420915
A0A094I9R8 1420915
A0A094IE79 1420915
W5YRT0 1420917
W5YTR9 1420917
O69269 1421
W9EAC6 1421016
X5GQP5 1421338
A0A024EMW9 1421551
A0A024EN83 1421551
A0A087LFJ3 1422
Q45552 1422
A0A085C7S1 1423
A0A0A0TXB7 1423
A0A0D5CY60 1423
A0A0F0A3Y1 1423
V9WN88 1423144
A0A084HDG1 1423321
A0A0C1EZH9 1423323
A0A0C1F365 1423323
A0A074RTA1 1423351
A0A074S062 1423351
A0A074S0K9 1423351
A0A074S0X1 1423351
A0A074S140 1423351
A0A074S5E4 1423351
A0A074S8W9 1423351
A0A074SAG8 1423351
A0A074SHD0 1423351
A0A074SQL5 1423351
A0A074SWZ0 1423351
X0PHE5 1423734
X0PFN3 1423743
I7KMP5 1423751
C0XLK5 1423757
I7KG91 1423758
S4NIT6 1423780
I7KLY7 1423790
C2EES0 1423799
A0A023CV86 1423806
C2ES60 1423814
V9R8M8 1423892
V8QM92 1424334
A0A0C1P3D9 142461
Q9KWS6 1426
A0A060PPA4 1426844
A0A060PR99 1426844
A0A0A8FH81 1427366
A0A0F0HU61 1427391
A0A0A8L221 1427455
A0A0A8L2Q8 1427455
A0A0A8L3W0 1427455
A0A0A8L414 1427455
A0A0A8L4A0 1427455
A0A0A8L4I6 1427455
A0A0A8L5M0 1427455
A0A0A8L648 1427455
A0A0A8L7C6 1427455
A0A0A8L862 1427455
A0A0A8L8T2 1427455
A0A0A8LD78 1427455
W1JC78 1427517
W1IY54 1427518
W8GN68 1427984
A0A0B5NJ59 1428
V8G253 1428454
V8G5M4 1428454
A0A0D2HSX3 1429043
A0A0D2K1L2 1429043
W4ABY4 1429046
V5WZF1 1429244
V5X0N9 1429244
W4LJ20 1429438
W4LM48 1429438
W4LP39 1429438
W4LPP8 1429438
W4M2E5 1429439
W4M4C5 1429439
A0A095AND2 1429888
W3RNE9 1429916
A0A093U3Q6 1430331
V6F3T7 1430440
W8YHA9 1431339
V8EJF6 1431713
A0A0A8G6J4 1432049
A0A0A8G9F2 1432049
A0A060HR61 1432050
A0A060I2N4 1432050
A0A070A8S7 1432055
A0A070AAM8 1432055
W0Q0D8 1432056
A0A076I9K8 1432059
A0A076IE44 1432059
A0A076IE77 1432060
A0A076IIM6 1432060
A0A098ZYA7 1432097
A0A015IAI4 1432141
A0A015IPC2 1432141
A0A015J2K4 1432141
A0A015JG89 1432141
A0A015JJW7 1432141
A0A015JNE4 1432141
A0A015JQB6 1432141
A0A015JTS4 1432141
A0A015K5D1 1432141
A0A015KBK4 1432141
A0A015KF91 1432141
A0A015KGC9 1432141
A0A015KGE0 1432141
A0A015KVS0 1432141
A0A015KYY2 1432141
A0A015L192 1432141
A0A015LLQ7 1432141
A0A015MI28 1432141
A0A015MY23 1432141
W9C472 1432307
W9C812 1432307
W9CB09 1432307
W9CCR2 1432307
W9CHY0 1432307
W9CHZ6 1432307
W9CJL6 1432307
W9CKX9 1432307
W9CPC8 1432307
W9CY17 1432307
W1B4A7 1432547
W1BBA8 1432547
W1BDM4 1432547
W1BIZ3 1432548
W1BPS4 1432548
W1DFD3 1432552
W1DUK0 1432552
W1E1J7 1432553
W1EL86 1432554
W1F458 1432555
W1F5L7 1432555
W1FQY6 1432557
W1H3S1 1432558
W1G8W6 1432559
W1HCL3 1432560
W1HK56 1432560
W1HNE4 1432561
W6TJH0 1432657
A0A060RDM2 1433126
V6E5E5 1433131
V6EFJ3 1433131
W0QBX8 1433287
A0A0E2Q476 1433289
A0A0E2QKD7 1433289
A0A0E3QB16 1434099
A0A0E3NV95 1434100
A0A0E3NQZ9 1434102
A0A0E3NQL5 1434103
A0A0E3SRY0 1434104
A0A0E3R2T3 1434106
A0A0E3WWR2 1434107
A0A0E3LN59 1434108
A0A0E3QL29 1434109
A0A0E3SBQ9 1434110
A0A0E3S1V7 1434111
A0A0E3RZW8 1434113
A0A0E3RUV9 1434114
A0A0E3RA27 1434115
A0A0E3PX92 1434117
A0A0E3PMF8 1434118
A0A0E3PDJ9 1434119
A0A0E3P3Y7 1434120
A0A0E3H9W8 1434121
A0A0E3LH61 1434123
W0QHS0 1434214
W0QK35 1434215
H6S468 143451
A0A0A3K6K6 1434929
A0A0C9Q8G4 1435038
A0A0A8FQF2 1435056
W8F6M2 1435057
W8F7N9 1435057
V9V3B0 1435058
V9V5C1 1435058
A0A0D7W767 1435349
V9XED5 1435356
A0A0F6LAR1 1435370
W4I6C1 1436723
A0A0E2RY01 1436725
A0A0E1ELL3 1437007
A0A093X326 1437433
A0A093XA08 1437433
A0A093XCV3 1437433
A0A093XHZ0 1437433
A0A093XKN9 1437433
A0A093XUM8 1437433
A0A093Y7R0 1437433
A0A093ZN95 1437433
A0A0F7VWJ6 1437453
A0A087CPT6 1437610
W8X3I2 1437824
A0A0A8LQQ9 1437825
A0A0A8P1Q0 1437826
A0A064TMS0 1438695
A0A064TWY6 1438695
A0A066P579 1439317
A0A064DF44 1439318
A0A064E688 1439318
A0A064D476 1439319
A0A064DK07 1439319
A0A066PD56 1439331
W9SYI2 1439940
W0ANN0 1440052
W0APG2 1440052
A0A0D0HSM9 1441
A0A0F3RMX3 1441384
W0H0H3 1441629
W0HBK0 1441629
A0A064AJF0 1441736
A0A0E2V5T6 1441737
W0LFF2 1441930
Z2DLY1 1441931
A0A0D2DDW7 1442368
A0A0D2DRH2 1442368
A0A0D2EQP3 1442368
A0A0D2ET79 1442368
A0A0D2FEE1 1442368
A0A0D2G6G8 1442368
A0A0D2GLC5 1442368
A0A0D2GQX1 1442368
A0A0D2H5A8 1442368
A0A0D2H7M0 1442368
A0A0D2H8D0 1442368
A0A0D2FZX4 1442369
A0A0D2GSF3 1442369
A0A0D2HCT0 1442369
A0A0D2I1Z4 1442369
A0A0D2I381 1442369
A0A0D2I5F5 1442369
A0A0D2IEF2 1442369
A0A0D2IZY0 1442369
A0A0D2JKZ5 1442369
A0A0D2FQS2 1442370
A0A0D2GI55 1442370
A0A0D2H7N2 1442370
A0A0D2HFZ7 1442370
A0A0D2HGC7 1442370
A0A0D2HLT4 1442370
A0A0D2HUQ8 1442370
A0A0D2HW99 1442370
A0A0D2I6B3 1442370
A0A0D2I8P8 1442370
A0A0D2IJX8 1442370
A0A0D2GUE1 1442371
A0A0D2GZ47 1442371
A0A0D2ID58 1442371
A0A0D2JMV1 1442371
A0A0D2K0S8 1442371
A0A0D2KB92 1442371
A0A0D2KF24 1442371
A0A0D2KJX4 1442371
A0A0D2KN48 1442371
A0A0D2L0V3 1442371
A0A031KPR1 1442606
A0A031L5P9 1442607
A0A080K345 1443104
A0A080K497 1443104
A0A072YA03 1443109
W8UJN1 1443113
A0A0A0IPG4 1443115
A0A072XBU7 1443117
A0A072YNB8 1443122
A0A072XD34 1443125
A0A072X133 1443126
A0A0A0IHF7 1443128
A0A062XR97 1444037
A0A062YEC5 1444037
A0A070HBI5 1444039
A0A070HP50 1444039
A0A073VH94 1444046
A0A073VSE4 1444046
A0A073UHH6 1444047
A0A073UTU4 1444047
A0A070P799 1444053
A0A070PI89 1444053
A0A029NYJ6 1444065
A0A029PRI7 1444065
A0A070S4J7 1444067
A0A070SIH1 1444067
A0A070PUM8 1444081
A0A070PXW7 1444081
A0A080ENM2 1444091
A0A080EYU7 1444091
A0A073HAW9 1444102
A0A073HZT9 1444102
A0A080FAJ3 1444116
A0A080FIG3 1444116
A0A080GV05 1444123
A0A080GVC7 1444123
A0A079F2G2 1444126
A0A079FAD6 1444126
A0A071BVK0 1444127
A0A071CF22 1444127
A0A029MZ05 1444134
A0A029N3N3 1444134
A0A029L5B6 1444135
A0A029LTF3 1444135
A0A071D7C9 1444137
A0A071DHC8 1444137
A0A070KN13 1444150
A0A070L350 1444150
A0A070UXV1 1444151
A0A070V0P6 1444151
A0A074I1B9 1444153
A0A074I7T8 1444153
A0A071ALB1 1444155
A0A071AM24 1444155
A0A079H1W7 1444156
A0A079H865 1444156
A0A073W6D0 1444157
A0A073WA91 1444157
A0A017IGG4 1444161
A0A017IPZ6 1444161
A0A080I279 1444163
A0A080J9I7 1444163
A0A073GXL9 1444165
A0A073H3Z0 1444165
A0A074IQW9 1444179
A0A074J689 1444179
A0A070SLF3 1444180
A0A070T3A1 1444180
A0A070YH79 1444181
A0A070YI99 1444181
A0A079FKH4 1444184
A0A079FWQ3 1444184
A0A071CCQ4 1444185
A0A071CLQ3 1444185
A0A029LE81 1444191
A0A080ICN6 1444212
A0A080IPV0 1444212
A0A017K581 1444215
A0A017KBM2 1444215
A0A074I8L0 1444219
A0A074IB90 1444219
A0A079XZL1 1444220
A0A079YNW7 1444220
A0A073GII4 1444223
A0A073H156 1444223
A0A069YYJ1 1444224
A0A069Z1I4 1444224
A0A029IXA4 1444228
A0A029J470 1444228
A0A070SX92 1444231
A0A070UDD9 1444231
A0A079D512 1444235
A0A079DKW0 1444235
A0A069X8A3 1444251
A0A069XEY3 1444251
A0A069XER1 1444252
A0A069XLM5 1444252
A0A029I6I7 1444258
A0A029IFH5 1444258
A0A073G0X0 1444266
A0A073G3F4 1444266
A0A080G9C9 1444275
A0A080G9S9 1444275
A0A073TAE8 1444279
A0A073TPT2 1444279
A0A0A0I8W2 1444289
A0A0A0IP85 1444290
A0A021W7N0 1444315
A0A021WDF1 1444315
A0A078LB58 1444712
Z9JJP5 1444770
A0A0C5VTB9 1445510
A0A080KEW4 1445512
A0A010QFX9 1445577
A0A010QKK5 1445577
A0A010QN70 1445577
A0A010QTX1 1445577
A0A010QVA3 1445577
A0A010QYH8 1445577
A0A010R2M0 1445577
A0A010RB11 1445577
A0A010RI66 1445577
A0A010SCV2 1445577
W4UUA2 1445607
W4UZU1 1445607
A0A031QWU2 1445865
H5SR38 1446466
A0A025FI10 1446502
A0A025G1N7 1446502
A0A027U3E6 1446533
A0A027U4Y2 1446533
A0A028DMZ4 1446549
A0A028E1J5 1446549
A0A026RUS0 1446551
A0A026S4E6 1446551
A0A0E2TMR6 1446560
A0A0E2U8B9 1446560
A0A028BP92 1446580
A0A028BUB8 1446580
A0A070F8C2 1446581
A0A070FGS4 1446581
A0A070CE43 1446583
A0A070DE81 1446583
A0A025C8I0 1446596
A0A025CK72 1446596
A0A070DFF8 1446599
A0A070DKA9 1446599
A0A027YQW6 1446698
A0A027YU74 1446698
A0A026UW96 1446704
A0A026V798 1446704
A0A026GZD6 1446735
A0A026H0C0 1446735
A0A0E2U6P7 1446741
A0A0E2UAJ7 1446741
A0A028AH89 1446753
A0A028AVX9 1446753
A0A0A7I7N3 1447715
A0A0F3FZD7 1448143
X7EHG7 1449350
X7F6V6 1449351
X7R8F0 1449358
M9MWD4 1450
A0A011P778 1450449
A0A022N9U5 1450511
A0A063CW77 1450514
A0A081T6D8 1450518
A0A069SZV1 1450519
A0A069T0J9 1450519
X0RSE4 1450694
A0A064BU24 1451188
A0A064BVY2 1451188
W5WPB6 1451189
W5WX49 1451189
A0A011SLU4 1451261
A0A011TYP4 1451261
Z5XPE1 1452721
A0A0B5R6R3 1452729
A0A0B6LL39 1453495
A0A097R634 1453496
A0A095U1B6 1453498
A0A085L1S1 1453500
A0A028VBF7 1453503
A0A0D2JJ43 145388
A0A0D2JXE2 145388
A0A0D2K5M9 145388
A0A0D2LKJ7 145388
A0A0D2LU46 145388
A0A0D2M058 145388
A0A0D2MAU6 145388
A0A0D2MEX5 145388
A0A0D2MK93 145388
A0A0D2MLH9 145388
A0A0D2MUK0 145388
A0A0A8I6M5 1453988
A0A0A8I8T3 1453988
A0A080M4F7 1453999
A0A011Q4T2 1454000
A0A011QAC8 1454000
A0A011NXN5 1454001
A0A080LUP0 1454002
A0A011PR48 1454003
A0A011QIN6 1454004
A0A011PR35 1454005
A0A011RJ23 1454005
A0A0C5WNZ9 1454006
A0A070AZE7 1454008
W8VTU6 1454201
A0A0B7JE03 1454202
A0A0B7JIT1 1454202
A0A037ZMH6 1454373
A0A0B6F994 1454377
A0A0C5B8H8 145458
A0A0C5BS59 145458
A0A0D5WIA1 1454590
A0A0D5WLU6 1454590
A0A0C2TH75 1455
A0A028IMA5 1455315
A0A0A0F6U9 1455601
A0A0A0F8G0 1455601
A0A063XTT0 1455607
A0A014PQ27 1455696
A0A075FQ64 1455892
A0A075G751 1455952
A0A075G7Q8 1455958
A0A075G939 1455968
A0A075H589 1456130
A0A075H6V2 1456166
A0A075HA59 1456208
A0A075HG76 1456209
A0A075HP39 1456265
A0A075HQ83 1456288
A0A075HU27 1456296
A0A075HVI7 1456326
A0A075HX60 1456336
A0A075I1P1 1456359
A0A075I3R3 1456384
A0A075I6H0 1456386
A0A075ID94 1456397
A0A075I936 1456414
A0A075HU44 1456510
A0A075HM76 1456512
A0A075HV60 1456513
A0A075HQ58 1456521
A0A075HQS6 1456523
A0A075I5V0 1456549
A0A075I1X6 1456553
A0A084XUX2 1457154
A0A084XVR0 1457154
A0A014NGV9 1457173
A0A014QDK8 1457173
A0A0F6D1D4 1457392
A0A063X4A7 1457393
A0A063XA16 1457393
A0A075FPI5 1457761
A0A075FXQ9 1457775
A0A075FVN3 1457802
A0A075FXR8 1457806
A0A075GBP0 1457869
A0A075GLV9 1457909
A0A075GMY3 1457914
A0A075GI73 1457922
A0A075GRA3 1457934
A0A075GS66 1457953
A0A084GUR3 1458122
A0A016XJD6 1458275
A0A038H747 1458357
A0A060NIN5 1458425
A0A060NMK9 1458426
X5MD30 1458461
A0A0C1S652 1458464
A0A0C1V8X3 1458464
A0A0D7KIS4 1458845
A0A075N122 1459636
A0A010PLU4 1459804
A0A010Q7U0 1459804
A0A069CPC5 1460083
A0A069CSK3 1460083
A0A024YN49 1460244
A0A061NJE1 1460634
A0A061NUX1 1460635
A0A061P5A4 1460636
W7YWG7 1460639
W7ZA25 1460640
W8A9T1 1460641
A0A061PPI5 1460648
A0A061N8W1 1460649
A0A066ZYH3 1460691
A0A067A0L8 1460691
A0A0C2NS52 1461322
A0A0C2P622 1461322
A0A0C2JFY8 1461323
A0A0C2K175 1461323
A0A078MPH3 1461581
A0A078M173 1461582
A0A078M165 1461583
A0A078MPE8 1461584
A0A078MPI5 1461584
A0A058ZML8 1461693
A0A0A0EIR3 1461694
A0A013WVF5 1461752
Z9JY80 1461766
A0A0D8BX48 1462
A0A024QAQ1 1462526
A0A067ADN2 1462938
A0A0C1KS16 1463156
W8XJX1 1463164
W8Y2V2 1463164
W8XE75 1463165
W8XMR2 1463165
A0A066PQ78 1464546
A0A066PYY0 1464546
A0A0F7C0N0 1465
A0A0F7EEK1 1465
A0A0D5LIR4 1468409
A0A031ITC9 1468410
A2BNE3 146891
A2BT48 146891
A0A0A1H3J6 1469502
A0A095CTH6 1469613
A0A022MI60 1470557
A0A069I2I8 1470558
A0A069II18 1470558
A0A031FWG5 1470589
A0A031G7V8 1470589
A0A031H1F5 1470590
A0A031H787 1470590
A0A031HUD7 1470591
A0A031IL82 1470592
A0A031IR20 1470593
A0A031J5U5 1470593
A0A0B8MYF1 1472165
A0A0B0I2P9 1472719
A0A087N2R2 1473546
A0A084BCZ4 1476192
A0A084BD48 1476192
A0A084BDS3 1476192
A0A084BHM6 1476192
A0A084BHY6 1476192
A0A084BN25 1476192
A0A084BP42 1476192
A0A084BR54 1476192
A0A084BTV0 1476192
A0A084BV59 1476192
A0A084BZS3 1476192
A0A0A7P9M1 1476577
A0A016QLY2 1476583
A0A098F198 1476857
A0A0D6JQL1 1476858
A0A098FHL5 1478
A0A0C1K9K8 1478174
A0A0C1JUS5 1478175
A0A0C1MYG2 1479485
A0A0C1NC66 1479485
A0A0C1QM20 1479485
A0A0C1QWN5 1479485
A0A0C1QX37 1479485
A0A062VUE5 1479651
A0A062VW70 1479651
A0A098R1C3 1480694
A0A067B4L1 1481663
A0A0B8P2E7 1481914
A0A0B8Q7Q9 1481919
A0A0B8PBF1 1481922
A0A0B8PQ62 1481926
A0A063YRC2 1482739
A0A0F8EHG8 1483596
A0A0F8EQM9 1483597
A0A0F8D4Z0 1483598
A0A0F8FJR8 1483599
A0A0F8C0S5 1483600
A0A0F8NDZ5 1483601
A0A0F8SDC8 1483602
A0A0A1B7V2 1484157
A0A0A0Z1D9 1484158
A0A069EUA2 1484479
A0A072CXE5 1485002
A0A085DUM0 1485007
A0A098VML7 1485682
A0A098VMV0 1485682
A0A098VP07 1485682
A0A098VTH1 1485682
A0A098VUF1 1485682
A0A098VUH5 1485682
A0A098VUK7 1485682
A0A098VVB6 1485682
A0A098VZ78 1485682
A0A0D5LLY1 1486262
A0A0D5LMN8 1486262
A0A085L8S1 1487582
A0A086YUZ5 1487582
A0A069JT78 1487711
A0A099S5Z9 1487921
A0A099RNI4 1487922
A0A099S7M1 1487923
A0A099SAZ8 1487923
A0A0C1RLU5 1487949
A0A0C1RNE0 1487949
A0A088QY99 1487956
A0A087EP30 148814
A0A0C3A3I7 148814
A0A0B4N1G2 1489308
A0A072NBI4 1489678
A0A0A2HGN0 1491
A0A0C2N7R5 1491
A0A0C2NY69 1491
A0A0E1QHG3 1491
A0A0A6PZF9 1492
A0A061QH12 1492281
A0A085EHM1 1492737
A0A085EIB0 1492737
A0A066WKI3 1492738
A0A066WVJ2 1492738
A0A0A1CTH3 1494608
A0A084C7D1 1495066
A0A084C7R8 1495066
A0A063ZFZ5 1495067
A0A063ZDC3 1495314
A0A080UQG0 1495315
A0A0B4NRN5 149539
A0A0B4NUG7 149539
A0A078KH62 1495769
A0A069IQ11 1495854
A0A031WJ01 1496
A0A081GMK0 1496688
A0A098TM23 1497020
A0A099WKZ6 1497679
A0A0F7GZT4 1498489
A0A091F8A2 1499107
A0A091FG08 1499107
A0A0A2BGD9 1499498
A0A0A2BL70 1499498
A0A0A2BUP2 1499499
A0A0A2CPW8 1499502
A0A0A2CVI0 1499502
A0A078M1W5 1499686
A0A098EL34 1499687
A0A081BTX6 1499967
A0A081BV89 1499967
A0A081C5W7 1499967
A0A081C713 1499967
A0A081C8L0 1499967
A0A081C8T2 1499967
A0A069DA27 1499968
A0A0D6BAX6 1500686
A0A0D6BBF2 1500686
A0A0D6BU42 1500687
A0A0D6BUT9 1500687
A0A0A8GWI7 1500960
A0A0A8H024 1500960
A0A081P726 1501230
A0A081P8X6 1501230
A0A089P1C7 1501268
A0A089PCC5 1501268
A0A089P9N1 1501269
A0A089PB90 1501269
A0A0B0BSV6 1501391
A0A087S935 1502289
A0A087RM04 1502291
A0A081S589 1502292
A0A081RQF5 1502293
A0A087RWT3 1502295
A0A0D8BN93 1502723
A0A085FB48 1502724
A0A081YCS0 1502784
A0A081YDE5 1502784
A0A095D8C3 1502850
A0A085FN03 1502851
A0A085F909 1502852
D0M6R0 150340
A0A0D0EZX9 1503925
A0A0D0FT48 1503925
A0A0A1GH80 150396
A0A074TRS0 1504156
A0A074UMZ6 1504156
A0A094Q146 1504316
A0A094RR04 1504316
A0A094P064 1504317
A0A094P4B4 1504317
A0A094PK21 1504318
A0A094RZ12 1504318
A0A094Q217 1504319
A0A094P7U5 1504320
A0A094Q5H2 1504320
A0A094RQ72 1504320
A0A068YHQ2 1504672
A0A068YS45 1504672
A0A0D5M8W1 1504981
A0A0A1SE99 1505
A0A0A8WA04 1505
A0A0C7GXZ6 1505
A0A0C7HY56 1505
A0A0C7LHZ8 1505
A0A0C7P1M2 1505
A0A0C7QIG9 1505
A0A0E3Y663 1505596
A0A0E3U3U3 1505597
A0A068BGC4 1505930
A0A068BBU7 1505931
A0A068BBV2 1505932
A0A090DJA1 1505932
A0A068BCR1 1505933
A0A090FQY6 1505933
A0A068BGB5 1505934
A0A068BDU3 1505935
A0A068BGD1 1505936
A0A068BA89 1505937
A0A068BCP8 1505938
A0A068BBU0 1505939
A0A068BGC0 1505941
A0A068BDU8 1505942
A0A068BA94 1505943
A0A068BCQ4 1505944
A0A068BDW0 1505945
A0A068BDV4 1505946
A0A090F2M4 1505946
A0A068BAA1 1505947
A0A084DL83 1506588
U2EUN8 1507
A0A098YLJ8 1507807
A0A0B2WKH3 1507808
A0A0B5ASH5 1508404
A0A0A3W687 1509403
A0A081MM81 1509404
A0A081MXQ6 1509404
A0A081MDQ7 1509405
A0A081MSM8 1509405
A0A098RS64 1510041
A0A098RW12 1510041
A0A0C1TSE0 1510391
A0A0C1U809 1510391
A0A0F4PYT4 151081
A0A0B3BNG0 1511746
A0A0B3RQY3 1515334
A0A0A7PRF3 1515612
A0A0A2E4D8 1515613
A0A0A2F153 1515615
A0A094JCS4 1515746
A0A094J7Y6 1517416
A0A084T9B0 1517681
A0A084T9K2 1517681
A0A0A2EPQ9 1517682
A0A086F5L3 1517683
A0A086FA20 1517683
A0A098U597 1519190
A0A098U7K3 1519190
A0A081SEL3 1519464
A0A081SEU9 1519464
A0A081SEV1 1519464
A0A0B5Q7G1 1520
A0A0B5Q9C5 1520
A0A0B5QT81 1520
A0A081D5Z8 1520703
A0A0C3R246 1521167
A0A099I0M7 1522
A0A0F5Y1W3 1522060
A0A087NCK9 1522072
A0A0A1PQ56 1522316
A0A098YEE7 1522368
A0A0C6E2Y3 1522671
A0A0C6EQF2 1522671
A0A0F4W1T2 1523154
A0A0F4VMQ8 1523155
A0A0F4WXY6 1523156
A0A098RZE8 1524460
A0A087KNJ4 1524467
A0A087KXA3 1524467
H5SMA3 152509
A0A085BXW7 1525218
A0A099GCY5 1525716
A0A099GEZ4 1525716
A0A099GIS2 1525717
A0A099GKS9 1525717
A0A099G909 1525718
A0A087K8X6 1525753
A0A086WUX4 1526762
A0A0B4RAM1 1526927
A0A086CFW4 1527444
A0A077FPQ4 1528098
A0A086DZY4 1529318
A0A0A8BAM2 1531429
A0A0A1SNN2 1531966
A0A0A1SYT0 1531966
A0A0A1SZC9 1531966
A0A0A1T0C7 1531966
A0A0A1TAE4 1531966
A0A0A1TBH4 1531966
A0A0A1TBK9 1531966
A0A0A1TGJ9 1531966
A0A0A1TIY8 1531966
A0A0A1TPI8 1531966
A0A095V4K6 1532557
A0A095V9X6 1532558
A0A0B0QP02 1532906
A0A0B0QQZ8 1532906
A0A0B0QRE2 1532906
A0A0B0QSE1 1532906
A0A0C1DVU0 1534409
A0A087LT73 1535287
A0A099L5W3 1535421
A0A099KQA6 1535422
A0A094JPC7 1535751
A0A0A2TM71 1536651
A0A0A2TNA6 1536651
A0A0A2HUH2 1536652
A0A0A2HYE6 1536652
A0A0A2HZM2 1536652
A0A0A2I5A0 1536652
A0A089JAR0 1536769
A0A089JKS9 1536770
A0A089K821 1536771
A0A089KPE2 1536772
A0A089L2E9 1536773
A0A089HU25 1536774
A0A089I3L2 1536774
A0A089I6V1 1536774
A0A089IQ43 1536775
C3SA38 15368
I1GKT8 15368
I1GMH2 15368
I1GMH3 15368
I1GPZ3 15368
I1GYK6 15368
I1GZF0 15368
I1H6J7 15368
I1H7Y3 15368
I1H7Y5 15368
I1HDR3 15368
I1HFM3 15368
I1HGG4 15368
I1HGX8 15368
I1HGY2 15368
I1HGY6 15368
I1HLK7 15368
I1HMM7 15368
I1HP91 15368
I1HQR0 15368
I1HWT5 15368
I1HZX2 15368
I1I1C7 15368
I1I592 15368
I1I6T3 15368
I1I7T3 15368
I1I8K2 15368
I1IAI0 15368
I1IC81 15368
I1IC82 15368
I1ICS9 15368
I1ICT0 15368
I1ICT1 15368
I1IDM2 15368
I1IFF1 15368
I1IFF2 15368
I1IGI0 15368
I1II75 15368
I1IMJ9 15368
I1IPP4 15368
I1IRD5 15368
I1IU19 15368
I1IU21 15368
I1IWM0 15368
L0AVR8 1537102
L0AW09 1537102
L0AWN4 1537102
L0AX29 1537102
L0AZ96 1537102
L0B1H0 1537102
L0B346 1537102
L1LE67 1537102
L1LEU9 1537102
L1LGN1 1537102
A0A098LCM5 153721
A0A098LHH0 153721
A0A098LK87 153721
A0A0A2DSM3 1537504
A0A087M9X6 1537915
A0A087MBP7 1537915
A0A091AGJ8 1537917
A0A091AM23 1537917
A0A0A0DVA3 1538295
A0A0F8VHI1 1538547
A0A099I0W3 1538552
A0A0A6R423 1538553
A0A094K1R4 1538639
A0A091AFJ2 1538640
A0A088EWR2 1538644
A0A088EZP2 1538644
A0A0C2UNX7 1539062
A0A0C2ZEX4 1539062
A0A0C2UYW1 1539063
A0A0C2YVT1 1539063
A0A0C2VTM7 1539064
A0A0C2ZIX2 1539064
A0A0C2VE73 1539065
A0A0C2VP59 1539065
A0A0C2ZFU7 1539066
A0A0C2ZRC9 1539066
A0A0A0WZH7 1539298
A0A0A0X1S6 1539298
A0A0A0X5E1 1539298
F9ZD70 153948
F9ZHF9 153948
A0A088T228 1541959
A0A094IFF6 1541960
A0A0D0FY73 1542965
A0A099CX06 1543381
A0A099CXB6 1543381
A0A0B0D4M4 1543706
A0A0F7JU89 1543721
A0A0F7JWX3 1543721
A0A0D1D160 1544796
A0A0D8J7W9 1544798
A0A089Y1F2 1545702
A0A0E9ZFJ0 1546029
A0A0E9ZG82 1546029
A0A098T8S8 1547437
A0A097ENB2 1547445
A0A097EQS3 1547445
A0A0C3M8Q2 1547597
A0A0C3MDT2 1547597
A0A0E3M7F3 1548
A0A0E3M821 1548
A0A099B6T9 1548018
A0A099B9M7 1548018
A0A099BQD0 1548147
A0A099BQX9 1548147
A0A099TIZ5 1548148
A0A099TR41 1548148
A0A099THV6 1548149
A0A099TKT7 1548149
A0A099VT12 1548150
A0A099VUP9 1548150
A0A099VVK2 1548150
A0A099TQY5 1548151
A0A099TSM8 1548151
A0A099DNY2 1548152
A0A099DQ27 1548152
A0A0B0HUT3 1548750
A0A097EGI7 1549858
A0A0D1MAC3 1549858
A0A0D8IVT1 1550024
A0A0C1UDH0 1550399
A0A0C1RE32 1550400
A0A0C1UKQ4 1550400
A0A0C1UDF1 1550401
A0A0C1RCY9 1550402
A0A0C1RJ54 1550402
A0A098LZ55 1550645
A0A098M0K4 1550645
A0A098M0L0 1550645
A0A098M0L6 1550645
A0A098M0M0 1550645
A0A098M0M4 1550645
A0A098M0M6 1550645
A0A098M0N0 1550645
A0A098M0N1 1550645
A0A098M0N7 1550645
A0A098M0W4 1550645
A0A099WAM4 1552123
A0A099PZE0 1552758
A0A099Q0U7 1552758
A0A0A2XVQ3 155515
A0A0A2XLB1 155517
M1Q1D0 155900
Q3RDJ3 155919
Q3RID6 155919
A0A060H327 155920
A0A060HF37 155920
A0A0F3FM83 1561
A0A0B0KPW3 1561068
A0A0B1TTV8 1562888
A0A0B1U012 1562888
A0A098BZQ7 1562970
A0A098C3S3 1562970
A0A0A1RGE8 1563222
A0A0A1RQT2 1563222
A0A0F5RRX5 1565146
A0A0B0Q5G5 1565314
A0A0B0Q8P5 1565314
A0A0C5J7I6 1565605
A0A0C5JL47 1565605
A0XY77 156578
Q26AZ4 156586
A0A077J7B1 1565991
A0A0C1G826 1566023
A0A0C1GJH7 1566023
A0A0D3V5J5 1566358
A0A0D3VHG2 1566358
A0A0D1M9T8 1566387
A0A0D1N421 1566387
A0L4Z3 156889
A0A0B8WE45 1569284
A0A0B8WEV9 1569284
A0A0B8WRN7 1569284
A0A0C2HDZ9 1569354
A0A076NHV4 156978
A0A076NQ18 156978
A0A0E1LQ24 1570330
A0A024T7J5 157072
A0A024TB93 157072
A0A024TBB8 157072
A0A024TEV2 157072
A0A024TFH0 157072
A0A024THV0 157072
A0A024TPX8 157072
A0A024TRR8 157072
A0A024TSG4 157072
A0A024TTN6 157072
A0A024TTZ0 157072
A0A024TV71 157072
A0A024TY62 157072
A0A024U3W7 157072
A0A024U8S4 157072
A0A024UAX6 157072
A0A024UBC0 157072
A0A024UBG7 157072
A0A024UBN2 157072
A0A024UF30 157072
A0A024UG31 157072
A0A024UGC0 157072
A0A024UH75 157072
A0A024UVW6 157072
A0A024UX48 157072
A0A0D8E3R7 1571773
A0A0C1VT89 1571774
A0A0B1YEH6 1571920
A0A0B2JEC9 1572646
A0A0B2JNM5 1572646
A0A0B2BWV8 1572751
A0A0C3MZ72 1572758
A0A0D7D0L7 1573406
A0A0C1SWF8 1574475
A0A0C1W2Y8 1574475
A0A0C1W3U1 1574475
A0A0C1W4V3 1574475
A0A0C1V609 1574623
A0A0C1Y455 1574623
A0A0C1Y518 1574623
A0A0C1YHJ1 1574623
A0A0C1Y1E0 1576605
A0A0A7LCJ4 1577791
A0A0B3W1X9 1577792
A0A0A7JG63 157782
A0A0A7JSI1 157782
A0A089Y8P0 157783
A0A089YBX2 157783
A0A0C1GVR9 1577895
A0A0B4BPI5 1577896
A0A0C1IJT1 1577902
A0A0C1GDW4 1577903
A0A0C1J0K1 1577903
A0A0C1H0U1 1577904
A0A0C1JBK7 1577904
A0A0B4C0J6 1577905
A0A0D6JBR8 1578971
A0A0B5HQH0 1579370
A0A0B3AXP1 1579371
A0A0B3AY69 1579371
A0A0B5HU69 1579373
A0A0B3AZL1 1579376
A0A0B3B2S8 1579379
A0A0C1PVH7 1580
A0A0D5C5Q2 1580092
A0A0G2DV97 158046
A0A0G2E2M9 158046
A0A0G2E6L2 158046
A0A0G2E7D4 158046
A0A0G2E947 158046
A0A0G2ESY5 158046
A0A0G2EUA2 158046
A0A0G2EXY0 158046
A0A0G2F2D5 158046
A0A0G2GQ55 158046
A0A0G2GX17 158046
A0A0A7KVF7 1580580
A0A0D9LV70 1581124
A0A0D9M5Z0 1581124
A0A0F6A3J3 1581149
A0A0D6EWT1 1581557
A0A0B7IVU1 1581680
F0RS16 158189
G8QRM5 158190
A0A0B8TYX6 1582
A0A0C5BWJ8 1582439
A0A061BNJ3 1585
A0A061BUH4 1585
A0A031K6X3 158500
A0A0D8KWV8 1585697
A0A0D8L0U4 1585697
A0A0C1I829 1586081
A0A0C1KT84 1586081
A0A0D0QEZ8 1586646
A0A0D5MJ93 1587
A0A0F7H5I2 1587
A0A0D0K2Y9 1587522
A0A0D0K7D7 1587523
A0A0D0K7E1 1587523
A0A0D0LQM1 1587524
A0A0D0M3S4 1587524
A0A087DI02 158787
A0A089PWM0 158822
A0A089RIF6 158822
A0A089V429 158822
A0A089VV95 158822
A0A089VZS7 158822
A0A0D0QFE3 1588629
A0A0D0RB69 1588630
P63970 158878
P63971 158879
A0A0D1I665 1589899
A0A0C2UMP0 1590651
A0A0C2UMU1 1590651
A0A0C2UJQ4 1590652
Q47EC2 159087
Q47HK3 159087
A0A0B5GP08 1592728
A0A0B5GXM7 1592728
A0A068JNI8 159290
A0A068JNS5 159290
A0A0A6Q9Y3 159450
A0A0A6QDK8 159450
A0A0D6Y8N9 1594576
A0A0D6YFB1 1594576
A0A0D6YLE0 1594576
A0A0D6YNB6 1594576
A0A0D6YPZ4 1594576
A0A0D7WZ02 159743
A0A0D7X6I6 159743
K0QZU0 159749
K0RCD2 159749
K0RGG4 159749
K0RXI9 159749
K0S4Q3 159749
K0S9D0 159749
K0SDK6 159749
K0SIC3 159749
K0SJV7 159749
K0SU06 159749
K0SW87 159749
K0SWI4 159749
K0T5G3 159749
K0T783 159749
K0T887 159749
K0TMW5 159749
A0A073JRS7 1598
Q4JLB4 1598
A0A095ADS8 1599
O87778 1599
A0A0D6A2Q4 1600
A0A0D0HDC8 1602171
A0A0D0HG13 1602171
A0A0E9LHU7 1603291
A0A0E9LMG0 1603291
A0A0D6T965 1603292
A0A0D6TAY6 1603292
A0A0D6TI37 1603293
A0A0F7PCA8 1604004
A0A0G2HL96 1604020
A0A0G2HMF2 1604020
A0A0G2IX12 1604020
A0A0D6S033 1604021
A0A0D6SJ18 1604021
A0A0D6RZ58 1604022
A0A0E9KAC2 1604132
Q88DH7 160488
Q88DU3 160488
Q9PB06 160492
Q9PBB1 160492
A0A062XCR1 1605
A0A0B8R897 1605283
A0A094MRD6 160660
A0A094NKY5 160660
A0A094Q9A4 160660
A0A089LFK8 160799
A0A060UQL1 160808
A0A060USS1 160808
A0A0E4H725 1608583
A0A0F4JYF4 1609133
A0A0F4KIR8 1609134
A0A0F4IP23 1609135
A0A0F0HFK4 1609137
A0A0D1CJC9 1609758
A0A0F0CQN0 1609969
A0A0F0CRZ1 1609969
A0A0F2J6H3 1609970
A0A0F0C9D7 1609975
A0A0F0CFL2 1609975
A0A0C5L1U9 1609977
A0A0F5KTY7 1609979
A0A0D6E9E9 1610576
A0A0D6EE06 1610576
A0A0D1AVK5 1610703
A0A0C5EE89 1611770
A0A0C5EEQ1 1611770
A0A0F4HFY6 1613
A0A0C1PRZ1 1614
A5P7I6 161528
A6CQZ8 161544
A0A0F2SVS0 1615590
A0A0F2T1K3 1615590
A0A0D7NVX1 1615890
A0A0D6ACC0 1615909
A0A0F2HZP0 1616781
A0A0D8CD78 1616823
A0A0F2JKC8 1617025
A0A0D6ARB7 1617448
A0A0D6AW62 1617448
A0A0D8ZS36 1618023
A0A0D8ZSZ4 1618023
A0A0D8ZT18 1618023
A0A0D4BY44 1618207
A0A0D4C013 1618207
A0A0G0YWN1 1618341
A0A0G0Z4K3 1618341
A0A0G0E245 1618350
A0A0G1IHE2 1618351
A0A0G1V3G4 1618355
A0A0G0Y9D0 1618356
A0A0G1RID1 1618357
A0A0G1SE49 1618360
A0A0G1UWP4 1618362
A0A0G1PH50 1618363
A0A0G1S066 1618364
A0A0G1XKJ5 1618365
A0A0G1EBX0 1618369
A0A0G1GPP2 1618376
A0A0G1BAL8 1618378
A0A0G1PJ33 1618381
A0A0G1JNT0 1618384
A0A0G1HZF8 1618387
A0A0G1D4P5 1618390
A0A0G1KP61 1618392
A0A0G1HGS1 1618404
A0A0G0R9S8 1618405
A0A0G0TMC5 1618405
A0A0G0TT02 1618408
A0A0G0UA87 1618409
A0A0G0UH01 1618409
A0A0G0VVA4 1618411
A0A0G1J1W7 1618413
A0A0G0VRJ0 1618415
A0A0G0FEC0 1618417
A0A0G0KIX0 1618418
A0A0G0WTB2 1618419
A0A0G1D0C5 1618420
A0A0G0JIC3 1618422
A0A0G0NVZ9 1618423
A0A0G0U2Z0 1618424
A0A0G1DET8 1618425
A0A0G0ENP9 1618426
A0A0G0V279 1618428
A0A0G0YP82 1618429
A0A0G0YQX1 1618429
A0A0G0TV56 1618430
A0A0G0T4N0 1618431
A0A0G0KIC3 1618432
A0A0G1CG39 1618436
A0A0G1KWQ8 1618437
A0A0G1TH63 1618438
A0A0G1WZU1 1618439
A0A0G0UHT9 1618440
A0A0G0YYZ7 1618441
A0A0G1C8U8 1618442
A0A0G1DK69 1618443
A0A0G1CN64 1618446
A0A0G1JKA6 1618447
A0A0G0PX80 1618450
A0A0G1BP34 1618451
A0A0G0GE51 1618452
A0A0G0M067 1618453
A0A0G0NG80 1618454
A0A0G0NLF3 1618455
A0A0G0GRY5 1618456
A0A0G0R6I1 1618458
A0A0G0UIE7 1618458
A0A0G0WMZ7 1618459
A0A0G0V3G3 1618460
A0A0G0EX90 1618461
A0A0G0HEX3 1618463
A0A0G0PI71 1618464
A0A0G0VN78 1618465
A0A0G0RGQ5 1618466
A0A0G0T9D1 1618468
A0A0G1NCK6 1618469
A0A0G0LKL5 1618472
A0A0G0UZI8 1618474
A0A0G0DY87 1618477
A0A0G0EEY0 1618478
A0A0G0FI53 1618479
A0A0G0GQP5 1618480
A0A0G0HIT9 1618481
A0A0G0WBB2 1618482
A0A0G0G090 1618483
A0A0G0B138 1618484
A0A0G0BEI8 1618485
A0A0G0GH60 1618486
A0A0G0XBT6 1618487
A0A0G0LB94 1618488
A0A0G0M4C9 1618490
A0A0G0J7B0 1618491
A0A0G0JPC7 1618492
A0A0G1KUD7 1618493
A0A0G1TE51 1618495
A0A0G1UDD9 1618496
A0A0G0QKF8 1618498
A0A0G0R9J1 1618498
A0A0G0SRJ8 1618499
A0A0G1JTD3 1618500
A0A0G1NY89 1618501
A0A0G1QPD7 1618502
A0A0G1SR43 1618502
A0A0G0W2T1 1618504
A0A0G1K3G1 1618505
A0A0G1LPD4 1618506
A0A0G1STC2 1618507
A0A0G0C3J7 1618508
A0A0G0JD26 1618510
A0A0G0IFG0 1618512
A0A0G0IQQ5 1618512
A0A0G0MID0 1618514
A0A0G0PQ37 1618515
A0A0G0PFZ7 1618516
A0A0G0YKB3 1618518
A0A0G0XGF9 1618519
A0A0G1EXW9 1618520
A0A0G1GB47 1618521
A0A0G1G771 1618522
A0A0G1NHL6 1618525
A0A0G1NVI8 1618526
A0A0G1P1Z3 1618527
A0A0G1P4B3 1618528
A0A0G1U7J2 1618535
A0A0G1GAZ8 1618537
A0A0G1NMI2 1618538
A0A0G1P6G8 1618540
A0A0G1WG43 1618541
A0A0G0A0V1 1618543
A0A0G0HHC5 1618545
A0A0G0KWS4 1618546
A0A0G0P3N5 1618547
A0A0G0Q2P3 1618548
A0A0G0M160 1618549
A0A0G0Q7R1 1618549
A0A0G0N8C3 1618550
A0A0G0NDD2 1618551
A0A0G0NMY0 1618551
A0A0G0RJA2 1618551
A0A0G0X0E5 1618556
A0A0G1D037 1618557
A0A0G1I8C4 1618558
A0A0G1MVQ5 1618559
A0A0G1MVY1 1618559
A0A0F9ZCV9 1618560
A0A0F9ZTQ9 1618561
A0A0G0WDA1 1618562
A0A0G0SY06 1618563
A0A0G1J4F2 1618564
A0A0F9ZYX8 1618566
A0A0G0K4U1 1618569
A0A0G0L4V5 1618570
A0A0G0LCJ9 1618570
A0A0G0PB29 1618571
A0A0G0LM69 1618572
A0A0G0M6V1 1618574
A0A0G0UBW5 1618577
A0A0G1GEY4 1618578
A0A0G1QMF6 1618581
A0A0G0INJ2 1618583
A0A0G1ETM8 1618584
A0A0F9YIV4 1618586
A0A0G0C5T0 1618587
A0A0G0RZC6 1618588
A0A0G1NAF2 1618589
A0A0G1V044 1618590
A0A0G0I6X4 1618592
A0A0G0RIB8 1618595
A0A0G0EDU3 1618596
A0A0G0YZ55 1618597
A0A0G0V0Y2 1618601
A0A0G0BTE9 1618603
A0A0G1QVT2 1618604
A0A0G0ZBU3 1618609
A0A0G1KCZ6 1618610
A0A0G1MLK6 1618610
A0A0G0LWA2 1618611
A0A0G1EL73 1618613
A0A0G0Z6E4 1618615
A0A0G1PNT6 1618617
A0A0G1NJS9 1618619
A0A0G1Q760 1618623
A0A0G0QWB6 1618634
A0A0G0KBJ2 1618637
A0A0G0K4H0 1618638
A0A0G0JDJ0 1618639
A0A0G0Q3S0 1618642
A0A0G1ESI0 1618643
A0A0G1ILJ9 1618645
A0A0G1IY72 1618646
A0A0G1LBY1 1618652
A0A0G1RJI4 1618654
A0A0G1NIR2 1618658
A0A0G1WUK0 1618661
A0A0G1QD36 1618663
A0A0G1W981 1618665
A0A0G1X7S9 1618666
A0A0G0ZQL5 1618667
A0A0G1PU00 1618696
A0A0G0JS87 1618697
A0A0G0I1F7 1618698
A0A0G0R4M5 1618699
A0A0G0E1Y8 1618703
A0A0G0EK34 1618704
A0A0G0HVH3 1618705
A0A0G0EVB6 1618712
A0A0G0EHN7 1618713
A0A0G0HKT3 1618718
A0A0G0FJ55 1618721
A0A0G0HW96 1618723
A0A0G0TDD1 1618730
A0A0G1DS77 1618731
A0A0G0W4C0 1618734
A0A0G0VWX7 1618736
A0A0G0HAC0 1618741
A0A0G0QFB6 1618743
A0A0G1EI74 1618746
A0A0G0D3F6 1618752
A0A0G0FRZ7 1618753
A0A0G0NXT1 1618754
A0A0G0XFM4 1618755
A0A0G0ZFX0 1618756
A0A0G1IEY0 1618757
A0A0G0BB23 1618761
A0A0G0DQ14 1618765
A0A0G0THA6 1618766
A0A0G0BI19 1618767
A0A0G0AUE2 1618768
A0A0G0GZY1 1618769
A0A0G0B179 1618771
A0A0G0DZA6 1618774
A0A0G0GIN0 1618775
A0A0G1EPK3 1618778
A0A0G0LYA8 1618780
A0A0G0RUZ3 1618784
A0A0G1J3D0 1618788
A0A0G1Y6B1 1618801
A0A0G0IK68 1618811
A0A0G0RQ57 1618816
A0A0G1FEU4 1618826
A0A0G1JK59 1618829
A0A0G1H385 1618830
A0A0G1LAA1 1618832
A0A0G1RMF7 1618841
A0A0G1TCS0 1618846
A0A0G1W7K6 1618849
A0A0G1YI64 1618854
A0A0G1ERG1 1618871
A0A0G1HAX7 1618872
A0A0G1QAI1 1618879
A0A0G1XVD3 1618886
A0A0G0DC27 1618893
A0A0G0GDW0 1618894
A0A0G0J168 1618897
A0A0G0KCZ9 1618898
A0A0G0QRQ0 1618902
A0A0G0R508 1618903
A0A0G0XTF7 1618905
A0A0G1BV47 1618906
A0A0G1FN40 1618907
A0A0G1CWF8 1618908
A0A0G1HR14 1618910
A0A0G1J2F0 1618912
A0A0G1KX96 1618913
A0A0G1L6U0 1618914
A0A0G1X001 1618917
A0A0G0KWS2 1618920
A0A0G0MXH8 1618922
A0A0G1JQ86 1618929
A0A0G1Q222 1618932
A0A0G0IAU4 1618941
A0A0G1CEE7 1618945
A0A0G0J3S3 1618949
A0A0G0P1N2 1618950
A0A0G0SS15 1618955
A0A0G1X9J0 1618959
A0A0F6QXJ8 161896
A0A0F6QXN0 161896
A0A0G0KR75 1618960
A0A0G0MI15 1618962
A0A0G1WZY7 1618976
A0A0G0UA96 1618977
A0A0G1XMQ1 1618980
A0A0G0Z7J9 1618981
A0A0G0VYK3 1618982
A0A0G0VDS8 1618983
A0A0G0VM41 1618984
A0A0G0UCH9 1618985
A0A0G0URG6 1618988
A0A0B6EXI3 161899
A0A0B6F789 161899
A0A0G1MK93 1618993
A0A0G1Q641 1618994
A0A0G0RX07 1618996
A0A0G0YD17 1618997
A0A0G0W7C4 1618998
A0A0G0YEL2 1618999
A0A0G1MIT2 1619000
A0A0G1PI32 1619001
A0A0G0QR54 1619013
A0A0G1JIJ3 1619017
A0A0G1HSZ5 1619021
A0A0G1WIM8 1619022
A0A0G1IZV2 1619024
A0A0G1MN13 1619025
A0A0G1L3I6 1619026
A0A0G0QA86 1619032
A0A0G0QV63 1619033
A0A0G1F0W5 1619035
A0A0G0ZY86 1619039
A0A0G1A7U3 1619039
A0A0G1D5V7 1619039
A0A0G1IR58 1619040
A0A0G1QH64 1619041
A0A0G1P3N0 1619042
A0A0G1YDU4 1619044
A0A0G0GE24 1619046
A0A0G0RFA5 1619047
A0A0G0RH11 1619047
A0A0G0ZT61 1619049
A0A0G1E2W4 1619051
A0A0F9ZG80 1619054
A0A0G1F9N0 1619056
A0A0G1JVD6 1619057
A0A0G1VPP9 1619058
A0A0G1Y1S8 1619060
A0A0F9ZQP4 1619061
A0A0G1Y8P2 1619063
A0A0F9Z2A5 1619065
A0A0G0R6A3 1619067
A0A0G1DWX0 1619068
A0A0G1VA51 1619071
A0A0G0G0X2 1619072
A0A0F9Y2T8 1619073
A0A0G0V748 1619075
A0A0G1E2A3 1619076
A0A0F9XZ18 1619077
A0A0F9YSQ0 1619078
A0A0F9YW10 1619079
A0A0G0CP49 1619080
A0A0G0J9B9 1619083
A0A0G0HZ42 1619084
A0A0G1DVW0 1619085
A0A0G1ILB4 1619086
A0A0G0AEG0 1619088
A0A0F9ZXH9 1619089
A0A0G0DI46 1619090
A0A0G0I4X9 1619091
A0A0G0FRC7 1619092
A0A0G0B8E8 1619093
A0A0F9ZMD1 1619096
A0A0G0FFD6 1619098
A0A0G0MYL6 1619100
A0A0G0HIX6 1619102
A0A0G1ABC3 1619103
A0A0G1RPT6 1619107
A0A0G1QUP4 1619111
A0A0G0WU07 1619112
A0A0G1LMK9 1619116
A0A0G1RKS6 1619117
A0A0G1R2T8 1619122
A0A0G0YSW8 1619123
A0A0D7PF02 1619232
A0A0D7QH36 1619233
A0A0F1HDB1 1619239
A0A0F1BS22 1619244
A0A0F0XHC2 1619247
A0A0F1BCQ9 1619248
A0A0F0TZV9 1619249
A0A0F1A921 1619251
A0A0F0ETY7 1619947
A0A0F0DKT8 1619948
A0A0F0DL53 1619948
A0A0F0DLT8 1619948
A0A0F0EKL3 1619949
A0A0F0ELW8 1619949
A0A0F0F158 1619950
A0A0F0F6Q8 1619950
A0A0F0DD22 1619951
A0A0F0E7N7 1619951
A0A0F0F3P1 1619952
A0A0F0FGU6 1619952
A0A0F0FU81 1619952
A0A0F0FUF0 1619952
A0A0B7GUY6 162
A0A0F7M6I6 1620392
A0A0G1KVY2 1620410
A0A0F7PRZ7 1620421
A0A0D5A2T1 1620696
A0A0D5A3N0 1622208
A0A089QH69 1624
A0A0B4CWU5 162426
A0A0B4CYY5 162426
Q53HX2 1625
A0A0F3LYF4 1628190
A0A0F3LDC5 1628191
A0A0D9A5E5 1628833
A0A0D9A5N8 1628833
A0A0F2QWU5 1629708
A0A0F2R4B5 1629708
A0A0F2RXH3 1629709
A0A0F2R9X1 1629710
A0A0F2QBC8 1629711
A0A0F2NF66 1629713
A0A0F2NF77 1629713
A0A0F2NGM4 1629713
A0A0F2NIA5 1629713
A0A0F2NKL3 1629713
A0A0F2S8N9 1629714
A0A0F2PB90 1629715
A0A0F2PCZ3 1629715
A0A0F2N8I3 1629716
A0A0F2PSS8 1629717
A0A0F2S8W6 1629718
A0A0F2QAR9 1629719
A0A0F2QDH8 1629719
A0A0F2NS91 1629721
A0A0F2NZE5 1629721
A0A0F2P974 1629722
A0A0F7CZA7 163034
A0A0E9P1T9 1630648
Q73IV4 163164
A0A0E9MD88 1632857
A0A0E9MFB5 1632857
A0A0F5YD77 1637645
A0A0F5YGU4 1637645
A0A0F5YI74 1637645
A0A0F5YIL2 1637645
A0A0E3YS16 1637999
A0A0E3YT99 1637999
A0A0B8RG58 1639
A0A0F2FKK0 1639
A0A0F5YXW9 1640
A0A0F6U1W2 1641812
A0A0F6U2L9 1641812
H3G5W1 164328
H3G867 164328
H3GA03 164328
H3GA13 164328
H3GFL5 164328
H3GHC2 164328
H3GKQ1 164328
H3GM33 164328
H3GMB5 164328
H3GPM5 164328
H3GQE7 164328
H3GTA3 164328
H3GTM8 164328
H3H0Y3 164328
H3H5Y1 164328
H3H6B8 164328
H3HB68 164328
H3HBW7 164328
H3HCP1 164328
B3R6G6 164546
Q05646 1648
I6V8J0 165482
Q4BX98 165597
Q4C5L3 165597
A0A024LQ11 165694
X4QN25 1661
W0GS07 166314
W0GV24 166314
G4FNR4 166318
G4FQ91 166318
H5SF21 166587
Q7VEJ6 167539
A2BTV5 167542
A0A0A1ZSG3 167544
A0A0A1ZSX3 167544
A3PA64 167546
A3PEW2 167546
A0A0A2AEM6 167548
A0A0A2AQH8 167548
A0A0A2AYZ7 167551
A0A0A2B1K1 167551
A0A0A2BB87 167551
A2BZC0 167555
A2C046 167555
Q47XI7 167879
A0A089LPL7 169760
A0A089LU52 169760
P0DJM1 169963
P95830 170187
A0A0F4PD28 170651
Q8CWT2 171101
A0A0F0A0L4 171194
A0A0F0A208 171194
W9AGM3 171693
A0A0D6GQH4 1717
A0A0D6H3L1 1717
A0A0F5D800 1717
A0A0F5DAF6 1717
A0A0E3UBV5 1719
A0A0E3YJG1 1719
A0A0B4CXR9 172043
A0A0A2H2V4 172045
A0A0A2H5K5 172045
A0A0A2HCY1 172045
Q0GA60 172790
A0A0A8PYP0 1744
A0A0A8QE06 1744
A0A0A8QWG7 1744
A0A0A8QXF6 1744
A0A0A8S579 1744
A0A0A8S749 1744
A0A0A8SPW7 1744
A0A0A8TK33 1744
Q1PY59 174633
Q1Q116 174633
A0A091GZD0 175836
A0A091H148 175836
A0A091H664 175836
A0A091H894 175836
A0A091HBN8 175836
A0A091HDW3 175836
A0A091HEB3 175836
A0A091HEW0 175836
A0A091HW84 175836
A0A091RTY1 176057
A0A091RVU2 176057
A0A091S181 176057
A0A091S386 176057
A0A091S391 176057
A0A091S5U7 176057
A0A091T8Y9 176057
A0A0A0DIT2 176090
Q5HNW7 176279
Q8CP18 176280
P50018 176299
Q7D0R3 176299
A7BJ26 1771
A0A0D6IPS9 1772
A0A0E8X9F0 1773
A0A0E3TQF0 1774
Q5NEU6 177416
Q5NFG8 177416
C0QDH8 177437
C0QLJ3 177437
C0QLU9 177437
Q6ALT1 177439
Q6AMJ3 177439
Q6AN63 177439
A7BJ18 1776
A0A087PPN1 178901
A0A087PST5 178901
K9VFP6 179408
K9VG11 179408
K9VIV5 179408
K9VRH2 179408
K9VST3 179408
A0A024QM10 1795
A0A024QN47 1795
A0A024M7S1 1802
B5IIZ0 180281
B5ILV1 180281
A0A072TAL5 180282
A7BJ20 1804
A0A067JEJ2 180498
A0A067JGS1 180498
A0A067JMM3 180498
A0A067JNB8 180498
A0A067JP27 180498
A0A067JP42 180498
A0A067JTJ5 180498
A0A067JVR6 180498
A0A067JWC0 180498
A0A067JXZ7 180498
A0A067JY15 180498
A0A067JZY5 180498
A0A067KAM8 180498
A0A067KC86 180498
A0A067KH98 180498
A0A067KKF0 180498
A0A067KN83 180498
A0A067KUQ3 180498
A0A067KWU7 180498
A0A067KYY6 180498
A0A067L1C0 180498
A0A067L3F9 180498
A0A067L3I8 180498
A0A067L3Q4 180498
A0A067L3S6 180498
A0A067LCM1 180498
A0A067LFX4 180498
A0A067LLP9 180498
A0A067LQ71 180498
A0A0F5HH80 180868
A0A086EGW5 180957
A0A0E3A5B9 180957
I0EKJ1 182217
I0EM40 182217
A0A098BIN9 1830
E5DVQ9 183141
E5DVR0 183141
Q87BS9 183190
Q87C17 183190
A0A0E4A7Y0 1833
A0A0F2GD87 1844
A8B8J9 184922
A8BFG8 184922
A8BQU9 184922
A8BUQ4 184922
Q381B2 185431
Q381S2 185431
Q387E9 185431
Q38AB7 185431
Q38AU5 185431
Q38C15 185431
Q38D38 185431
Q57VR4 185431
Q57VS0 185431
Q57VU5 185431
Q57WJ9 185431
Q57XX6 185431
Q57Y02 185431
Q582U2 185431
Q584G5 185431
Q585V4 185431
Q586W6 185431
Q8NZM7 186103
A0A088MZ34 186490
A0A0A6ULU5 1869
Q0A6R5 187272
Q0A7E4 187272
J7Q8M6 187303
A0A091KEK2 187382
A0A091KIA8 187382
A0A091KR99 187382
A0A091L1I4 187382
A0A091L4J7 187382
A0A091LH14 187382
O27352 187420
A0A091P7W4 188344
A0A091PF60 188344
A0A091PR34 188344
A0A091PT94 188344
A0A091PYL6 188344
A0A091INR3 188379
A0A091IZM0 188379
A0A091J2M0 188379
A0A091JBW1 188379
A0A091JDF2 188379
A0A091JGB5 188379
A0A091JP28 188379
A0A091JQW6 188379
E3BBX1 188626
A0A0B5ESC2 1888
Q8TQR1 188937
F5B4M0 189382
E0TSQ4 189423
A0A089LYC0 189425
A0A089MGB5 189425
A0A089MI18 189426
A0A089MWN6 189426
P61441 189518
A1UIQ8 189918
Q8RH03 190304
Q8PAK8 190485
Q8PBS1 190485
Q8PMA9 190486
Q8PNC1 190486
A0A081EQB0 1906
P22305 190650
A0A089X3D2 1907
A0A097QMD3 190893
A0A0A0SM61 190893
A0A0F4MQB3 190893
A0A0D6UKP7 1911
A0A0F6YAA7 191292
G5DZA0 191480
G5E0Z7 191480
A0A075TSJ1 191610
A0A075TWY8 191610
A0A060DKS6 192
A0A060DQ06 192
O85213 192222
Q0P927 192222
S8BRG4 192259
S8BYR5 192259
S8C660 192259
S8C8F9 192259
S8CGN2 192259
S8CIW7 192259
S8CJU1 192259
S8CJV6 192259
S8CKS3 192259
S8CQV2 192259
S8CSR9 192259
S8CY13 192259
S8D3Q5 192259
S8D404 192259
S8D471 192259
S8D758 192259
S8DC94 192259
S8DCE7 192259
S8DMP6 192259
S8DU20 192259
S8E0U9 192259
S8E3U9 192259
S8E505 192259
S8EB09 192259
S8EJ15 192259
P0CW07 192952
A0A086GRG6 1930
S5G5Q9 193551
P0DA71 193567
Q8KCD8 194439
A0A024P5Q5 195088
Q5HTK3 195099
Q8XIT1 195102
A0A086Y8K9 195105
K9RRR2 195253
K9RSN0 195253
K9RY16 195253
Q8FNF5 196164
O52164 1962
Q7MN84 196600
P63972 196620
Q8NNB4 196627
A0A090KLK0 197
A0A090KTG5 197
A0A0D6G944 197
A0A0D6GA23 197
Q8DH11 197221
Q8DKR7 197221
Q8DM43 197221
Q8DMI4 197221
P0DA70 198466
A0A0A2SFM4 198467
E0SH19 198628
Q8K9Y9 198804
Q8FJ50 199310
Q8FLC5 199310
E1Y8A9 201089
E1YAN8 201089
A0A071LBC3 202
A0A071LDC4 202
A0A097B5C5 202752
A0A0A7MHA1 202947
A3DF24 203119
Q03WI3 203120
Q21H37 203122
Q04EE2 203123
Q10WI9 203124
Q10XJ1 203124
Q114P6 203124
Q114R3 203124
Q116I4 203124
Q83FI0 203267
Q83MZ4 203267
G8UJ09 203275
A0A0B3YT02 203795
Q7VQL3 203907
C1DW67 204536
Q1ILK7 204669
A0A099HJQ4 2047
A0A099HL62 2047
Q8FXX1 204722
A4G524 204773
A4G8D1 204773
Q0I3V1 205914
Q4ZN02 205918
Q4ZNP8 205918
Q2GI75 205920
Q3K3T1 205921
Q3KI99 205922
Q3KIT5 205922
A0A0D0N1X6 2064
A0A0F6SPX0 206403
A0A0F6WMV6 206403
H2BQ12 206411
Q311E0 207559
Q316U7 207559
Q1N388 207949
Q2BRA8 207954
B6D643 208013
Q8E298 208435
F4BQR7 208596
Q02FR2 208963
Q9HV44 208964
A0A0C6FN01 2094
Q7P753 209882
Q49541 2099
A0A024BZZ6 210
A0A024C1K4 210
A0A083YDX2 210
A0A083YGJ4 210
A0A086RQE7 210
A0A086RT40 210
A0A0B2DR65 210
A0A0B2DWJ0 210
A0A0B2DZV9 210
A0A0B2E076 210
A0A0B2E8D2 210
A0A0B2E8Z4 210
A0A0B2EAA8 210
A0A0B2EAN0 210
A0A0B2ECS5 210
A0A0B2EFA5 210
A0A0B2EI16 210
A0A0B2EMG0 210
A0A0B2EQV8 210
A0A0B2ERL8 210
A0A0B2EUX5 210
A0A0B2EUY1 210
A0A0B2EV70 210
A0A0B2EVH9 210
Q8DWH2 210007
A0A0F2BN07 2103
Q8E7Q7 211110
A0A059XWY7 2113
Q8EHT6 211586
E3VZH9 212035
E3VZI5 212035
Q5UP23 212035
Q5UPU5 212035
Q2GLU9 212042
A0A066ULU5 212667
H6RG38 212695
H6RGN9 212695
H6RIJ2 212695
Q892R1 212717
A0A0D1WTA9 212818
A0A0D1WYT9 212818
A0A0D1X6T6 212818
A0A0D1XMN8 212818
A0A0D1XTI5 212818
A0A0D1ZBR6 212818
A0A0D1ZHD5 212818
A0A0D1ZJY3 212818
A0A0D1ZUE5 212818
A0A0D1ZYB9 212818
A0A0D2A6X1 212818
A0A0D2ABX7 212818
A0A0D2AEK4 212818
Q14LB7 2133
A0A060BCK0 213554
A0A0E3RKX9 213585
I4GKP8 213618
I4GKS3 213618
A0A0C2I533 2138
D4LAE2 213810
A0A0B6NWZ3 214092
A0A022SXA1 214675
Q5K7V8 214684
Q5K913 214684
Q5KAA1 214684
Q5KG39 214684
Q5KKS0 214684
Q5KKS1 214684
Q5KLR7 214684
Q5KPE4 214684
Q5KQ46 214684
M0RGG9 214687
M0RPE1 214687
M0RPN6 214687
M0RQ06 214687
M0RRL9 214687
M0RS29 214687
M0RW71 214687
M0RZ39 214687
M0S086 214687
M0S115 214687
M0S2W7 214687
M0S4I2 214687
M0S5P4 214687
M0S7A2 214687
M0S9G5 214687
M0SAK9 214687
M0SAR0 214687
M0SC69 214687
M0SEW4 214687
M0SN23 214687
M0SNA5 214687
M0SNP2 214687
M0SQK4 214687
M0SR91 214687
M0STQ1 214687
M0SUH5 214687
M0SWG5 214687
M0T3G4 214687
M0T6C1 214687
M0T6T0 214687
M0T7A8 214687
M0TB64 214687
M0TBE1 214687
M0TBS4 214687
M0TDR9 214687
M0TF70 214687
M0TM46 214687
M0TPF5 214687
M0TPG3 214687
M0TQV6 214687
M0TTJ3 214687
M0TVB6 214687
M0TVZ1 214687
M0U0A4 214687
M0U2A0 214687
M0U2T9 214687
M0U3K1 214687
M0U4G0 214687
M0U525 214687
M0U529 214687
M0U758 214687
M0UB65 214687
M0UBM5 214687
M0UCB5 214687
Q8L397 2148
A0A0D2AFT0 215243
A0A0D2ART7 215243
A0A0D2B6T0 215243
A0A0D2BWL6 215243
A0A0D2D795 215243
A0A0D2DBU3 215243
A0A0D2DDK4 215243
A0A0D2DKC1 215243
A0A0D2DU63 215243
A0A0D2DVD5 215243
A0A0D2DYQ6 215243
A0A0F8ABC9 215358
A0A0F8ACI6 215358
A0A0F8AEF7 215358
A0A0F8AFY0 215358
A0A0F8AIG5 215358
A0A0F8AJT0 215358
A0A0F8ANM1 215358
A0A0F8AQV6 215358
A0A0F8AWC5 215358
A0A0F8AWF2 215358
A0A0F8AXW8 215358
A0A0F8B1Y3 215358
A0A0F8BQU6 215358
A0A0F8CDS6 215358
A0A0F8CIW4 215358
A0A0F8CTE6 215358
E3DE77 215689
A0A0C1ZNV8 215803
A0A0C1ZXR1 215803
A0A099TX32 216
A0A099U0B2 216
A0A089YX10 216142
A0A089YY57 216142
A0A089ZVU4 2162
A3UBK9 216432
A0A0F3RTR2 216463
B4EDZ1 216591
D3H114 216592
D3H399 216592
A4V787 216595
C3K274 216595
C3K598 216595
Q1MKJ6 216596
Q1MN12 216596
A0A023Y0N7 216778
A0A023Y3X2 216778
Q8DF67 216895
C1BMY0 217165
C1BN58 217165
C1BNK1 217165
C1BNT7 217165
C1BP81 217165
C1BPN5 217165
C1BQ32 217165
C1BQN3 217165
C1BRF7 217165
C1BRV1 217165
M4LJF1 217443
V5GDX6 217634
V5GIN6 217634
V5GS99 217634
V5GX95 217634
V5I6F0 217634
V5I8T3 217634
Q6D0B8 218491
B9DVF2 218495
Q83NI2 218496
Q5L6F7 218497
C4RNU5 219305
S6BSB6 219334
Q4KIH0 220664
Q4KJ13 220664
Q88VM1 220668
A0A0C2R747 220754
A0A0F8RGK2 2209
P0CW06 2209
Q9UXR9 2210
A0A088RC52 221027
A0A088RE14 221027
Q8CXD3 221109
A0A090WX26 221126
Q05UT3 221359
Q05WB0 221359
Q05WG1 221359
A3Z3W7 221360
A3Z9A8 221360
A3Z9G2 221360
Q65U54 221988
Q730M2 222523
A0A099SYV3 2226
Q2GDM8 222891
C5P0U4 222929
C5P4L0 222929
C5PAG8 222929
C5PAX5 222929
C5PDE8 222929
C5PDU7 222929
C5PE89 222929
C5PEG2 222929
C5PHS6 222929
C5PJF4 222929
C5PJH8 222929
A0A0B0D8J8 223184
Q87VN8 223283
Q87WP1 223283
Q87RX2 223926
P17631 224308
O66921 224324
O51599 224326
P28616 224326
R9SLA7 224719
P94319 224911
D0B414 224914
Q8YE77 224914
Q89AU7 224915
V3YZA1 225164
V3ZFX0 225164
V3ZQN7 225164
V3ZTC3 225164
V3ZVN0 225164
V4A6A5 225164
V4A9U1 225164
V4ABB4 225164
V4ACD0 225164
V4AFB8 225164
V4B6E3 225164
V4B880 225164
V4BDK3 225164
V4CLN4 225164
A0A098AQJ7 225364
L5LC80 225400
L5LCF5 225400
L5LDV6 225400
L5LET3 225400
L5LPI1 225400
L5LVU6 225400
L5LX28 225400
L5M2A7 225400
L5M2B7 225400
L5M3Q0 225400
L5M4P9 225400
L5M7K2 225400
L5M8L6 225400
L5MA51 225400
L5MGK6 225400
L5MHG9 225400
B8CKF4 225849
E4PMG1 225937
E4PPH3 225937
Q835R5 226185
Q8A6R4 226186
Q8A8C3 226186
J4TWN9 226230
J5PD42 226230
J5RUG3 226230
J5S296 226230
J6EBR3 226230
J8TR47 226230
J8TRI7 226230
Q818F0 226900
A0A0C2IEP1 226910
A0A0C2IKF3 226910
C8V213 227321
C8VJZ5 227321
Q5AX37 227321
Q5AZP7 227321
Q5AZW0 227321
Q5B7V5 227321
Q5B9P9 227321
Q5BB42 227321
Q5BF46 227321
Q5BHC1 227321
P42381 227377
Q83CJ2 227377
Q82BY4 227882
Q823T2 227941
E0EB60 228399
B0UWR3 228400
Q0C454 228405
O06431 228410
Q82VD9 228410
C3KJ71 229290
C3KJV8 229290
I1RGC6 229533
I1RJT9 229533
I1RRC6 229533
I1RRT6 229533
I1RT11 229533
I1RYD5 229533
I1RZD3 229533
I1RZK1 229533
I1RZL0 229533
I1S0Z8 229533
A0A0F7LL83 230089
I3USZ8 231023
I3UTK7 231023
A0A097AQR1 2325
A1W3R0 232721
A1WAR7 232721
P48208 233412
A0A0B0H240 2340
A0A0B0H4Y6 2340
W0HIP3 2342
Q01PM9 234267
Q02B33 234267
C1A1G3 234621
Q5P9E0 234826
Q197M6 234831
Q7VFN3 235279
Q7VG06 235279
J9VDT5 235443
J9VLB3 235443
J9VLJ8 235443
J9VPI7 235443
J9VQU4 235443
J9VY39 235443
J9W069 235443
J9W1G8 235443
T2BPT9 235443
Q5KWZ8 235909
B4X4P4 236097
H5SP55 236499
A0A085Z1A5 236814
A0A085Z6W0 236814
A0A085Z8K4 236814
A0A0E3C2J8 2371
A0A0E3C353 2371
A0A0B0EAM2 237368
A0A0B0EIJ0 237368
A0A0B0EMJ0 237368
A0A0A6LCN9 237561
A0A0A6LCR8 237561
A0A0A6LHI5 237561
A0A0A6LTP4 237561
A0A0A6LXT5 237561
A0A0A6M9E9 237561
A0A0A6MLA5 237561
Q59NB9 237561
Q59NY3 237561
Q59QN3 237561
Q59UG5 237561
Q59UL8 237561
Q59V92 237561
Q5A355 237561
Q5A441 237561
Q5A4K3 237561
Q5A4Z2 237561
Q5A6P8 237561
Q5A6R3 237561
Q5A6Z6 237561
A0A077F3A5 237609
A0A077FKT1 237609
A0A0D1CFW5 237631
A0A0D1CK46 237631
A0A0D1CSN6 237631
A0A0D1DPQ6 237631
A0A0D1DT86 237631
A0A0D1DXX1 237631
A0A0D1DZE7 237631
A0A0D1E4B9 237631
A0A0D1E6Q9 237631
A0A0D1E888 237631
A3WC91 237727
A0A085CIW1 238
A0A085CTG8 238
A0A085CXM0 238
C1F925 240015
A8N0I4 240176
A8N8X5 240176
A8NGQ1 240176
A8NTE7 240176
A8NXN9 240176
A8P443 240176
A8PBF4 240176
D6RQF0 240176
A0A093BID2 240206
A0A093BSC0 240206
A0A093C5U5 240206
A0A093CIA9 240206
Q3M1C1 240292
Q3MA64 240292
Q3MBJ2 240292
Q3MEP4 240292
Q3MG81 240292
Q5F5M1 242231
Q5F952 242231
G4MKK4 242507
G4MPU8 242507
G4MVQ3 242507
G4MW87 242507
G4N042 242507
G4N1N5 242507
G4N5E2 242507
G4N6Z1 242507
G4N7F1 242507
G4N7M7 242507
G4ND57 242507
G5EH26 242507
Q9XCA6 242619
Q7UFA1 243090
Q7UM96 243090
B7J7X8 243159
B7JAK6 243159
Q62HD6 243160
Q9PK53 243161
Q3Z6N0 243164
Q3Z6P2 243164
Q74B05 243231
Q74H58 243231
Q74H78 243231
Q607A6 243233
I2ICI4 243261
I2IR61 243261
I2IUP2 243261
Q7N8Y3 243265
B3PMD7 243272
P47265 243273
P47442 243273
G4FCX5 243274
Q9WZV3 243274
Q73KY1 243275
Q73Q15 243275
R9UU10 243276
O34242 243277
Q7NXI1 243365
A0A098SUV8 243924
A0A098SVV4 243924
A0A0F5N6W8 244292
A0A0A8U485 244319
A0A0A8U9Q6 244319
A0A0B7GFR1 244366
A0A0B7GGB1 244366
A0A0C7KSJ9 244366
A0A0C7KY19 244366
A0A077C061 244581
B9QZC3 244592
B9R428 244592
D7GPP6 245014
D7GUI1 245014
D4MWX5 245018
D4MY71 245018
Q3AF07 246194
A5EYE5 246195
A0R0T8 246196
Q1D782 246197
Q1DAP5 246197
Q1DDA7 246197
Q1DEA7 246197
I1YUQ4 246198
I1YVB9 246198
E9SCU7 246199
Q5LWJ5 246200
E1M1M7 246201
A0A060PZJ6 246273
A0A060Q3G9 246273
I1BGP6 246409
I1BNK9 246409
I1BQK8 246409
I1BQZ7 246409
I1BTT7 246409
I1C3L2 246409
I1C820 246409
I1CEA4 246409
I1CJL1 246409
I1CUX1 246409
A0A0D8JVD3 246410
A0A0D8JWN3 246410
A0A0E1RWG0 246410
A0A0E1RYI7 246410
A0A0E1S0C9 246410
A0A0E1S142 246410
J3K2I2 246410
J3K4V0 246410
J3K896 246410
J3KB10 246410
J3KHY0 246410
J3KKM2 246410
L8Y094 246437
L8Y1H7 246437
L8Y2P6 246437
L8Y3I3 246437
L8Y3T4 246437
L8Y4W0 246437
L8Y4Z2 246437
L8Y996 246437
L8YDJ4 246437
L8YGH6 246437
L9JJT1 246437
L9JKR5 246437
L9JUL1 246437
L9JWU7 246437
L9KDK9 246437
L9KHI4 246437
L9KHT3 246437
L9KKT2 246437
L9KNE3 246437
L9KR40 246437
L9KRU7 246437
L9KZ51 246437
L9L0X5 246437
L9L156 246437
L9L5D6 246437
L9L6I3 246437
L9LA79 246437
L9LEC5 246437
L9LEY9 246437
Q5YZX0 247156
I3IGK5 247490
I3IHA5 247490
I3IM41 247490
A0YHG3 247633
B7S1Z7 247634
A0Z1I7 247639
Q56J83 249248
Q7NDG8 251221
Q7NGQ4 251221
K9TW92 251229
K9TWM8 251229
K9TXB9 251229
A0A023FX41 251391
A0A023FZS4 251391
A0A023GE14 251400
A0A023GEB7 251400
A0A023GGJ8 251400
A0A023GHM6 251400
A0A023GKX7 251400
A0A023GL89 251400
A0A023GLB7 251400
A0A023GN23 251400
A0A023GNY5 251400
A3TWC7 252305
A0A0D1XN80 253628
A0A0D1YSN3 253628
A0A0D1YY23 253628
A0A0D1YZ05 253628
A0A0D1Z8H0 253628
A0A0D2A7X7 253628
A0A0D2AEE3 253628
A0A0D2AJU9 253628
A0A0D2AQE3 253628
D9VVD1 253839
Q5HCG4 254945
Q6NEZ1 257309
Q6NG14 257309
Q7WGI5 257310
Q7W520 257311
Q7VVY3 257313
Q74IT7 257314
Q68XI3 257363
Q6SGG2 257395
Q6SET1 257403
W9AJS4 258533
W9BL99 258533
Q6NCY3 258594
Q4FVP5 259536
Q4FVQ7 259536
Q12WE7 259564
A0A0F0IWY3 260680
A0A0F0IY29 260680
F8GJ63 261292
F7WZT4 261317
T0MC90 261388
T0LMV0 261391
T0LX24 261391
Q1NJJ5 262489
Q1NKN6 262489
Q1NT56 262489
B1YJ23 262543
B1YKT0 262543
Q57AD6 262698
Q4AAR3 262719
Q4A8U4 262722
Q4A5H1 262723
Q72IK7 262724
Q6YPM2 262768
A0A0E2ZQ72 263
A0A0E2ZRV1 263
P48207 263
F4F562 263358
Q6L0S6 263820
Q46XI8 264198
Q5M6D0 264199
Q6ME07 264201
Q253T6 264202
Q5NPS5 264203
Q6MGQ2 264462
Q6MNG0 264462
Q6MQ10 264462
Q48C61 264730
Q48DE3 264730
Q48E63 264730
D5ESL9 264731
D5EX36 264731
Q2RKX3 264732
Q1H3B9 265072
Q6F150 265311
A0A0D0HPU0 265546
A0A090P9V2 265668
Q71ZJ8 265669
A0A066RW06 265726
A0A0F5V9P6 265726
A0A0F5VHK6 265726
A0A084GWQ2 265729
Q1AVV2 266117
Q1AXX4 266117
Q6Q8U1 266134
Q1LJ82 266264
Q13QJ5 266265
Q145F0 266265
A0A083WTS4 266748
A0A083WVC1 266748
A0A0C1D351 266749
A0A0C1F5G3 266749
A0A0A2GCH4 266762
Q11KJ5 266779
Q92RH6 266834
Q92T07 266834
Q98DD2 266835
Q8XW41 267608
P61440 267671
Q6A997 267747
Q6KHF9 267748
A0A063Y7A2 267850
A8YDG0 267872
A8YJG9 267872
A0A098M6J5 268407
M1Y582 268739
Q5N0G1 269084
O08356 269092
A4JBS2 269482
Q3YT99 269484
Q2RNE7 269796
Q2RR22 269796
Q465Y7 269797
Q11NH8 269798
Q11V52 269798
Q11Z01 269798
Q39PR9 269799
Q39PT8 269799
A0A0B5Z8U7 269801
A0A0C6FNT2 270351
A3J978 270374
A3JFK8 270374
A0A067DN38 2711
A0A067DXU2 2711
A0A067DY19 2711
A0A067DYG4 2711
A0A067E071 2711
A0A067E0L1 2711
A0A067E2X5 2711
A0A067E510 2711
A0A067E9H7 2711
A0A067EBN9 2711
A0A067ECI2 2711
A0A067ENJ1 2711
A0A067EQE3 2711
A0A067EZK4 2711
A0A067F4J2 2711
A0A067FE08 2711
A0A067FH71 2711
A0A067FHZ0 2711
A0A067FLB0 2711
A0A067FXI9 2711
A0A067G5X5 2711
A0A067GE52 2711
A0A067GL20 2711
A0A067GLT6 2711
A0A067GMX6 2711
A0A067GN66 2711
A0A067GND2 2711
A0A067GQW5 2711
A0A067GSJ7 2711
A0A067GV88 2711
A0A067GW06 2711
A0A067GWC1 2711
A0A067GXR5 2711
A0A067GXY2 2711
A0A067GZ04 2711
A0A067H030 2711
A0A067H035 2711
A0A067H0I6 2711
A0A067H0R6 2711
A0A067H146 2711
A0A067H4X2 2711
A0A067H861 2711
A0A067HCR2 2711
A0A067HGI0 2711
A0A098FYJ8 271420
A0A096YP97 271848
Q2SYZ3 271848
K9ZI36 272123
K9ZIZ4 272123
K9ZKC6 272123
K9ZKK0 272123
D8FYA1 272129
D8G227 272129
D8G3J5 272129
D8G8J4 272129
Q9KD71 272558
Q5LAH1 272559
Q5LED4 272559
Q63R47 272560
O84345 272561
P30725 272562
Q182E7 272563
B8FUN3 272564
A9HAH3 272568
A9HEA1 272568
Q5UXH9 272569
Q5V3T1 272569
A6T4F5 272620
A6TH30 272620
Q84BU3 272621
Q02VR5 272622
P35514 272623
Q5ZTY4 272624
Q92BN9 272626
A0A0C2UYP5 272627
A0A0C2YIS2 272627
C5AWQ8 272630
Q49762 272631
Q6MT07 272632
Q8EUM4 272633
P75354 272634
P78004 272634
Q98PI9 272635
A1KR91 272831
A1KU89 272831
Q9CMS2 272843
D5ALD2 272942
Q3IYM8 272943
Q92J37 272944
Q9ZDY0 272947
Q7PAY0 272951
Q2YT48 273036
Q8RB67 273068
Q9HJ83 273075
Q97BG9 273116
Q9PQ82 273119
Q7M921 273121
Q7M9T3 273121
Q66ES9 273123
A0A0A2HZZ2 27334
A0A0A2I0X6 27334
A0A0A2IB13 27334
A0A0A2IIN2 27334
A0A0A2J2Q9 27334
A0A0A2J405 27334
A0A0A2JJA1 27334
A0A0A2JPW0 27334
A0A0A2JQV2 27334
A0A0A2JST1 27334
A0A0A2JVT6 27334
A0A0A2JYT1 27334
A0A0A2K051 27334
A0A0A2K4T1 27334
A0A0A2KE11 27334
A0A0A2KLW9 27334
A0A0A2KTG3 27334
A0A0A2L3Z0 27334
A0A031FTG6 273677
A0A031FYG6 273677
E9RF70 27405
D9UAN0 2743
A0A034V3D6 27457
A0A034V745 27457
A0A034V850 27457
A0A034VBZ7 27457
A0A034VKY9 27457
A0A034VQY6 27457
A0A034VVK0 27457
A0A034VXN9 27457
A0A034W1R9 27457
A0A034WCZ7 27457
A0A034WJI8 27457
A0A034WKI2 27457
A0A034WM31 27457
A0A034WMJ6 27457
A0A034WNL9 27457
A0A034WPM1 27457
A0A034WPQ1 27457
A0A034WQ33 27457
A0A034WTQ0 27457
I3P2N8 27457
I6MC52 27457
R7Q5W1 2769
R7Q6U2 2769
R7QA85 2769
R7QAX2 2769
R7QBM7 2769
R7QBW3 2769
R7QFN2 2769
R7QGF1 2769
R7QIV1 2769
R7QLR6 2769
R7QQJ8 2769
R7QS83 2769
R7QTS2 2769
A0A0D0MJ66 277
A0A0D0NYY5 277
Q8L2F2 277
Q03FR6 278197
I2BK41 2788
I6ATW7 278956
Q65H55 279010
A0A0A1FG72 279058
Q2G6N1 279238
B9Z1I4 279714
Q4L6S9 279808
A0A094K833 279965
A0A094KEW3 279965
A0A094KF04 279965
A0A094KHY8 279965
A0A094L1I9 279965
A0A094MGL4 279965
S9TR60 28005
S9TT59 28005
S9TYL1 28005
S9TZ19 28005
S9U1I4 28005
S9U388 28005
S9U5X2 28005
S9UCF2 28005
S9USR8 28005
S9V0U1 28005
S9VCE5 28005
S9VKB1 28005
S9VTW6 28005
S9W2A8 28005
S9W2U0 28005
S9WAR1 28005
A0A081PTK8 28037
A0A081PUA6 28037
A0A081Q3Z6 28037
A0A081Q9T6 28037
A0A081QE64 28037
A0A081QHV7 28037
A0A081QJ34 28037
A0A081QVN2 28037
A0A081R035 28037
A0A081SD53 28037
A0A0F2D8C4 28037
A0A0F2DAT4 28037
A0A0F2DL50 28037
A0A0F2DVZ5 28037
A0A0F2DW63 28037
A0A0F2DZA3 28037
A0A0F3H9D5 28037
A0A0B2XDB3 28038
A0A073AXT2 28042
R1B6W3 280463
R1BPI0 280463
R1BPU1 280463
R1BSE4 280463
R1BY36 280463
R1BZK1 280463
R1C3D5 280463
R1CCD6 280463
R1CCL2 280463
R1CTI1 280463
R1CVN8 280463
R1CW60 280463
R1CX15 280463
R1D471 280463
R1DHS1 280463
R1DHY6 280463
R1DI94 280463
R1DIZ4 280463
R1DM18 280463
R1DX98 280463
R1E1V6 280463
R1E4R8 280463
R1E5K4 280463
R1ENT0 280463
R1F6B7 280463
R1F7I5 280463
R1F863 280463
R1FD47 280463
R1FG89 280463
R1FIS5 280463
R1FL28 280463
R1FXR1 280463
A0A0E3B4S2 280505
M1UPS6 280699
M1URE1 280699
M1UUU2 280699
M1UVX8 280699
M1VD29 280699
M1VEE8 280699
M1VEW2 280699
M1VGZ5 280699
M1VI20 280699
M1VJF8 280699
M1VKP0 280699
M1VMT3 280699
K9QMT2 28072
K9QWW5 28072
K9QY07 28072
K9QYK2 28072
A0A0D1LFS2 280871
A0A0D1LNI4 280871
A0A0F5K0K1 28092
A0A0F5K561 28092
A0A095WDX9 28095
Q6AC78 281090
Q6AEC0 281090
A0A0B6CTE8 28110
A0A0B6D4L2 28110
A0A0E1NB23 28110
A0A0E2ZBA5 28110
A0A0E2ZHE1 28110
A0A0A2EC85 28115
Q6HDK8 281309
Q4QJW5 281310
A0A0F6YC43 28141
A0A088L5I4 28152
H2VJQ8 281687
H2VLF2 281687
H2VSY4 281687
H2W2T3 281687
H2W7F0 281687
H2WBB0 281687
H2WBS0 281687
H2WCJ6 281687
K7H2E5 281687
K7H2E6 281687
K7H3R9 281687
K7H3S0 281687
K7H848 281687
K7HTV1 281687
Q1JW11 281689
Q1K4H5 281689
U4K806 28173
A0A084CLT9 28176
A0A0B7HSX8 28188
A0A0B7HUR2 28188
A0A0B7IHT9 28188
A0A0B7HBV7 28189
A0A0B7HES8 28189
A0A0B7HL98 28189
A0A0B7HPG0 28189
A0A099KSM8 28229
A0A099L0I3 28229
Q6GGC1 282458
Q6G8Y8 282459
A0A094RCR5 28258
Q6G1F8 283165
Q6G553 283166
F5H9X9 283643
F5HER8 283643
F5HFV3 283643
F5HGB5 283643
F5HI77 283643
Q55L82 283643
Q55L84 283643
Q55RN4 283643
Q55VG5 283643
Q55VG6 283643
G1K918 28377
G1K9J7 28377
G1KIF9 28377
G1KL69 28377
G1KNW3 28377
G1KTC9 28377
G1KTF1 28377
H9G756 28377
H9G7C7 28377
H9G7Q2 28377
H9G9G4 28377
H9GAW2 28377
H9GBG6 28377
H9GBG8 28377
H9GK58 28377
H9GKR7 28377
H9GQ08 28377
H9GUF5 28377
R4GAI9 28377
R7T3P5 283909
R7T4Z3 283909
R7TG96 283909
R7TNK5 283909
R7TPK9 283909
R7TT17 283909
R7TVF9 283909
R7TW44 283909
R7U0E8 283909
R7U107 283909
R7UGL2 283909
R7UJY7 283909
R7UXN5 283909
R7V8K7 283909
R7VJH7 283909
R7VM25 283909
Q5QXL2 283942
A7BIZ3 28445
A0A095GHF9 28450
Q6CJE8 284590
Q6CLF8 284590
Q6CPJ4 284590
Q6CPW8 284590
Q6CQ57 284590
Q6CQX6 284590
Q6CRN5 284590
Q6CRU3 284590
Q6CS15 284590
Q6CTV3 284590
Q6CU67 284590
Q6CUQ9 284590
Q6C1D3 284591
Q6C1X9 284591
Q6C205 284591
Q6C3C3 284591
Q6C4J3 284591
Q6C5K5 284591
Q6C608 284591
Q6C6E0 284591
Q6C6T1 284591
Q6CAK5 284591
Q6CEI7 284591
Q6CGM8 284591
Q6CI89 284591
B5RSS5 284592
B5RSY1 284592
Q6BHH7 284592
Q6BIF9 284592
Q6BKK4 284592
Q6BKW0 284592
Q6BL00 284592
Q6BLB2 284592
Q6BPC1 284592
Q6BQR2 284592
Q6BW22 284592
Q6BY83 284592
Q6FLS9 284593
Q6FNN5 284593
Q6FNQ1 284593
Q6FP17 284593
Q6FPF5 284593
Q6FPM0 284593
Q6FPQ5 284593
Q6FS04 284593
Q6FS39 284593
Q6FSV8 284593
Q6FUG2 284593
Q752R6 284811
Q756C1 284811
Q759Z9 284811
Q75AA3 284811
Q75AN3 284811
Q75B34 284811
Q75E64 284811
Q75ET2 284811
Q75F31 284811
O59731 284812
O74746 284812
O74752 284812
O94625 284812
O94657 284812
P87239 284812
Q10209 284812
Q10247 284812
Q9HGN7 284812
Q9P7C6 284812
Q9UUG3 284812
Q9Y7I8 284812
Q9Y7T0 284812
A0A096F7E6 285
A0A096FWG6 285
A0A096GWC5 285
A0A096HTD2 285
A0A0E3BIJ7 285
A0A0E3BWZ5 285
B3LJS2 285006
B3LM49 285006
B3LMA2 285006
B3LNS3 285006
B3LP69 285006
B3LPP5 285006
B3LQI2 285006
B3LS61 285006
B3LTK5 285006
B3LUJ3 285006
A0A0A1WI88 28588
A0A0A1WIP9 28588
A0A0A1WTH7 28588
A0A0A1WWR3 28588
A0A0A1WXC7 28588
A0A0A1WZF6 28588
A0A0A1X196 28588
A0A0A1X2A2 28588
A0A0A1X5Y6 28588
A0A0A1X699 28588
A0A0A1X725 28588
A0A0A1X784 28588
A0A0A1X804 28588
A0A0A1X9T9 28588
A0A0A1X9X6 28588
A0A0A1XB98 28588
A0A0A1XFH6 28588
A0A0A1XMB9 28588
A0A0A1XSF5 28588
A0A0D6Z7S6 285983
B9WW13 286604
Q5XAD7 286636
A0A069Q4D1 287
Q1YET1 287752
D7FQK4 2880
D7FRS0 2880
D7FUR3 2880
D7FVE4 2880
D7G291 2880
D7G2Q7 2880
D7G5A7 2880
D7G5P1 2880
D8LB96 2880
D8LBV6 2880
D8LFN1 2880
D8LIJ8 2880
D8LLG4 2880
D8LNH0 2880
D8LPJ2 2880
D8LSP2 2880
D8LSR9 2880
D8LTY6 2880
A5E8J5 288000
A5ER02 288000
A5ETY7 288000
Q634M8 288681
A9WQT0 288705
A9WQU5 288705
A0A066ZR15 28885
A0A066ZTL4 28885
J0S0P4 28892
B5YH58 289376
B5YI89 289376
A0A075WTB0 289377
A0A075WTH7 289377
Q0SRE4 289380
E4Q0Z2 289397
A0A0F7H097 28964
A0A0F7H114 28968
B3EE31 290315
A1BHL1 290317
A4SFR5 290318
K6JR04 290336
A8AI78 290338
A8ALU1 290338
A7MIK3 290339
A1R5W5 290340
A1R6W3 290340
Q2IHN3 290397
Q2IQI5 290397
Q1QSX1 290398
Q1QXM6 290398
A0JX45 290399
Q28VY4 290400
A6LRN5 290402
A6M1N3 290402
Q660L5 290434
Q661A4 290434
B4S9D0 290512
Q5FSL4 290633
D0IRS9 290847
D0IU24 290847
Q493S6 291272
Q5H185 291331
Q5H4F7 291331
K1QA79 29159
K1QA93 29159
K1QE49 29159
K1QF03 29159
K1QMT1 29159
K1QNS4 29159
K1QQZ1 29159
K1QTG8 29159
K1R407 29159
K1R4E3 29159
K1RI46 29159
K1RNL1 29159
A0A0D8X7N6 29172
A0A0D8XBG7 29172
A0A0D8XCN8 29172
A0A0D8XPJ4 29172
A0A0D8XR00 29172
A0A0D8XRK0 29172
A0A0D8XXM6 29172
A0A0D8XZ20 29172
A0A0D8Y467 29172
A0A081V304 292
A0A095EEQ1 292
A0A095G0N8 292
A0A0A5M0A1 292
A0A0E4AM80 292
Q1GKS4 292414
Q3SIN3 292415
Q67S53 292459
K9YIX5 292563
K9YK68 292563
K9YNQ1 292563
K9P7B9 292564
K9P7C5 292564
K9P9Q3 292564
Q5GRK1 292805
A0A0F3GLC2 29290
A0A0F3GLI2 29290
A0A0F3H0Z7 29290
A0A0A7QH36 29338
A0A0B0QEU1 293387
A0A0F6FWL3 29339
A0A078KQC9 29343
A0A084JM58 29354
A8EXP6 293613
A8GMF8 293614
A6TSL9 293826
A0A0E3D456 29385
A8AVB0 29390
G8XSR8 29391
A0A061C7S2 29397
A0A061CG99 29397
A0A061CNX1 29397
A0A075PHW7 294
A0A075PIL7 294
A0A0B7D3Y8 294
A0A0B7D6R3 294
A0A0C1XAW3 294
A0A0C1ZV37 294
A0A0C2A0N8 294
A0A0C2A379 294
A0A0D0JZP7 294
A0A0D0NN21 294
A0A0D0PEY5 294
A0A0D0TFP6 294
A0A0D0TL91 294
A0A0D9AXH6 294
A0A0D9B4R1 294
A0A0E3MM87 294
A0A0E3MP98 294
A0A0F4SNK4 294
A0A0F4SW86 294
A0A0F4TSI7 294
A0A0F4TSY4 294
A0A0F4TV41 294
A0A0F4TXM4 294
A0A0F4U018 294
A0A0F4V0F0 294
A0A0F4V7J7 294
A0A0D1LV76 29448
A0A0G2N1F0 29461
A5DA20 294746
A5DAM9 294746
A5DCT2 294746
A5DEG0 294746
A5DF84 294746
A5DGF4 294746
A5DH43 294746
A5DHQ0 294746
A5DKE2 294746
A5DND8 294746
A5DQU6 294746
C5M2T3 294747
C5M2U5 294747
C5M3B1 294747
C5M3I2 294747
C5M3Y8 294747
C5M8X0 294747
C5MAI6 294747
C5MB60 294747
C5MDS3 294747
C5MDT9 294747
C5MGG0 294747
C5MGQ3 294747
C5MHH8 294747
C4YCZ8 294748
C4YGR0 294748
C4YLE1 294748
C4YLM6 294748
C4YLN8 294748
C4YLX3 294748
C4YM48 294748
C4YMP5 294748
C4YQT3 294748
C4YRN1 294748
A0A095C3J5 294750
A0A095CGL9 294750
A0A095CI19 294750
A0A095CZF3 294750
A0A095DG61 294750
A0A095DHB2 294750
A0A095EJK1 294750
A0A0B6HKZ7 29485
A0A085UBI9 29486
A0A0A0CLI5 29488
A0A099LTB2 29495
A0A0A5JX17 29498
Q5PDJ4 295319
Q5PGA2 295319
Q601X8 295358
M0ASE7 29540
M0AXD5 29540
Q64QW0 295405
Q64VI7 295405
A0A077L703 29554
A0A0F6X1Z7 29555
A0A063YFA1 29559
A0A063YI54 29559
A0A0D5ZJU6 29561
A0A0D7V0F4 29570
A0A099NN01 29575
A0A031GE21 29581
A0A031GY84 29581
A0A0A6DUV1 29581
C6SI96 295996
C6SLQ1 295996
C1E390 296587
C1E674 296587
C1E7N1 296587
C1E8E4 296587
C1EA25 296587
C1EAZ5 296587
C1EBK7 296587
C1EE66 296587
C1EFD7 296587
C1EGX4 296587
C1EHA7 296587
C1EIF7 296587
C1FEF6 296587
C1FG82 296587
C1FGB1 296587
C1FIR0 296587
C1FJG0 296587
Q128K1 296591
A7WQ55 2966
Q5WV16 297245
Q5X3M8 297246
A0A0B0MAL1 29729
A0A0B0ME27 29729
A0A0B0MID1 29729
A0A0B0ML43 29729
A0A0B0MLC6 29729
A0A0B0MML7 29729
A0A0B0MMZ6 29729
A0A0B0MP44 29729
A0A0B0MPL0 29729
A0A0B0MTZ3 29729
A0A0B0MUU5 29729
A0A0B0N4H7 29729
A0A0B0N840 29729
A0A0B0NI90 29729
A0A0B0NNB8 29729
A0A0B0NTT0 29729
A0A0B0NVX2 29729
A0A0B0NY16 29729
A0A0B0NZ39 29729
A0A0B0P007 29729
A0A0B0P404 29729
A0A0B0P712 29729
A0A0B0PB42 29729
A0A0B0PFA0 29729
A0A0B0PFK7 29729
A0A0B0PHJ0 29729
A0A0B0PIN1 29729
A0A0B0PJL3 29729
A0A0B0PQB5 29729
A0A0B0PTW7 29729
A0A0B0PVI3 29729
A0A0B0PWR7 29729
A0A0D2M5R1 29730
A0A0D2M660 29730
A0A0D2MDD8 29730
A0A0D2MGB5 29730
A0A0D2MJ24 29730
A0A0D2MQ37 29730
A0A0D2NC41 29730
A0A0D2NF13 29730
A0A0D2NHN1 29730
A0A0D2NQH1 29730
A0A0D2NVZ6 29730
A0A0D2P7U6 29730
A0A0D2PQJ2 29730
A0A0D2PU36 29730
A0A0D2PV83 29730
A0A0D2Q6U2 29730
A0A0D2Q785 29730
A0A0D2Q7W8 29730
A0A0D2QHY9 29730
A0A0D2QRD6 29730
A0A0D2QSY1 29730
A0A0D2QT78 29730
A0A0D2QUW7 29730
A0A0D2R062 29730
A0A0D2R1K7 29730
A0A0D2R2H7 29730
A0A0D2R7V9 29730
A0A0D2R8B4 29730
A0A0D2RHX1 29730
A0A0D2RKS1 29730
A0A0D2RNY5 29730
A0A0D2RP45 29730
A0A0D2RU63 29730
A0A0D2RUH1 29730
A0A0D2RZE2 29730
A0A0D2S141 29730
A0A0D2S1Y0 29730
A0A0D2SC37 29730
A0A0D2SDV1 29730
A0A0D2SG53 29730
A0A0D2SG66 29730
A0A0D2SIM8 29730
A0A0D2SJH4 29730
A0A0D2SM56 29730
A0A0D2SST6 29730
A0A0D2STW9 29730
A0A0D2SYJ2 29730
A0A0D2T070 29730
A0A0D2T7Z1 29730
A0A0D2TBN2 29730
A0A0D2TDU1 29730
A0A0D2TR88 29730
A0A0D2TSX7 29730
A0A0D2TWY8 29730
A0A0D2TZR2 29730
A0A0D2U021 29730
A0A0D2U152 29730
A0A0D2U377 29730
A0A0D2U381 29730
A0A0D2U5M9 29730
A0A0D2U8L8 29730
A0A0D2UEJ5 29730
A0A0D2UGW3 29730
A0A0D2UJ03 29730
A0A0D2UW81 29730
A0A0D2UYA4 29730
A0A0D2V4K7 29730
A0A0D2V586 29730
A0A0D2V5N1 29730
A0A0D2V7R5 29730
A0A0D2V8Q4 29730
A0A0D2V920 29730
A0A0D2VAC5 29730
A0A0D2VC20 29730
A0A0D2VDJ4 29730
A0A0D2VDL8 29730
A0A0D2VF33 29730
A0A0D2VH18 29730
A0A0D2VJQ1 29730
A0A0D2VLG3 29730
A0A0D2VY72 29730
A0A0D2VYL5 29730
A0A0D2W5Y3 29730
A0A0D2W762 29730
A0A0D2WAA6 29730
A0A0D6DUC3 297352
A5ALT5 29760
A5AXU1 29760
A5AY96 29760
A5B210 29760
A5B7I9 29760
A5BIW0 29760
A5BMV4 29760
A5BT38 29760
A5C8A7 29760
D7SUI5 29760
D7SWZ1 29760
D7T2W9 29760
D7T3A9 29760
D7T7K2 29760
D7TN53 29760
D7TNL0 29760
D7U151 29760
D7U4L8 29760
E0CQK2 29760
F6GSP1 29760
F6GTB3 29760
F6GV82 29760
F6GY70 29760
F6H6A8 29760
F6H6F9 29760
F6H6T2 29760
F6HDI6 29760
F6HDU0 29760
F6HGB5 29760
F6HGB6 29760
F6HM35 29760
F6I6Y7 29760
A0A0B7JH77 29856
A0A0B7JHR4 29856
A0A0B7JP94 29856
A0A0B7JPD4 29856
A0A0B7JQW9 29856
A0A0B7K7A3 29856
A0A0B7K8R9 29856
A0A0B7KEN3 29856
A8KYW0 298653
E3IXS9 298654
G2H4G9 298701
G2HA87 298701
Q5M1T7 299768
Q32HR2 300267
Q32KA4 300267
Q31YR1 300268
Q326K6 300268
Q3Z3C3 300269
Q3Z600 300269
Q86DT4 30038
A0A023F2K7 30076
A0A023F319 30076
A0A023F797 30076
A0A023F7B1 30076
A0A023F8Q1 30076
A0A023F8W3 30076
A0A023FAH2 30076
A0A0A9VQU6 30085
A0A0A9VV30 30085
A0A0A9VZI6 30085
A0A0A9W5F1 30085
A0A0A9W614 30085
A0A0A9WAM0 30085
A0A0A9WB76 30085
A0A0A9WHC6 30085
A0A0A9WTW6 30085
A0A0A9X135 30085
A0A0A9XDF3 30085
A0A0A9XWN5 30085
A0A0A9Y6D8 30085
A0A0A9Y6W3 30085
A0A0A9YCH7 30085
A0A0A9YS62 30085
A0A0A9Z440 30085
K9MV48 30085
Q56237 300852
P0C0B6 301447
Q5FGQ8 302409
A0A059V2F9 303
A0A083UE56 303
A0A083URV9 303
A0A0D1MC51 303
A0A0D1NLU1 303
B1Q4S5 303
Q5BVD3 303
M4IZI8 30301
M4IZJ2 30301
M4IZJ5 30301
M4IZJ6 30301
M4IZJ8 30301
M4IZJ9 30301
M4IZK1 30301
M4IZK6 30301
M4IZK7 30301
M4IZX5 30301
M4IZY2 30301
M4IZY5 30301
M4IZZ2 30301
M4IZZ5 30301
M4IZZ8 30301
M4J001 30301
M4J0M0 30301
M4J0M3 30301
M4J0M9 30301
M4J0P1 30301
M4J0P5 30301
M4J0P8 30301
M4J0Q1 30301
M4J323 30301
M4J334 30301
M4J345 30301
M4J353 30301
M4J358 30301
M4J362 30301
M4J407 30301
M4J414 30301
M4J416 30301
M4J420 30301
M4J426 30301
M4J430 30301
M4J443 30301
M4J448 30301
V9M0J8 30301
A0A0F4LT79 303541
A0A091VLR7 30419
A0A091VMJ5 30419
A0A091VNZ0 30419
A0A091W234 30419
A0A091W6C1 30419
A0A091WAX5 30419
A0A091WPW3 30419
A0A091WQB5 30419
D1Z059 304371
D1Z068 304371
A0A093IE16 30455
A0A093IGJ0 30455
A0A093KG41 30455
A0A073A3F3 305
D8NYV9 305
A8HPT5 3055
A8HQN4 3055
A8HXK0 3055
A8I6Y0 3055
A8ICW2 3055
A8IKR9 3055
A8IMQ0 3055
A8IQC5 3055
A8IU30 3055
A8IYI9 3055
A8J507 3055
A8J675 3055
A8J7K3 3055
A8J846 3055
Q5MJ90 3055
Q66YD1 3055
Q66YD3 3055
N6YSJ5 305700
A0A081K7Z9 305900
A0A081K8R7 305900
A0A0F7XRS0 306
A0A0F7Y0N8 306
B4USX7 30611
H0WGL6 30611
H0WIN7 30611
H0WMW1 30611
H0WRV0 30611
H0WRZ4 30611
H0WS23 30611
H0WUU2 30611
H0WVB0 30611
H0WX72 30611
H0WYU2 30611
H0X347 30611
H0X3A7 30611
H0X9H0 30611
H0X9M0 30611
H0XAB8 30611
H0XAH4 30611
H0XAU3 30611
H0XCU6 30611
H0XD10 30611
H0XDX2 30611
H0XH16 30611
H0XHW1 30611
H0XJ62 30611
H0XJH1 30611
H0XKN8 30611
H0XMJ1 30611
H0XQ33 30611
H0XT33 30611
H0XTQ6 30611
H0XUL3 30611
H0XUU4 30611
H0XY82 30611
H0XYN9 30611
H0XZA8 30611
B9KFK6 306263
B9KGC0 306263
Q4HQG3 306264
Q4HSP1 306264
Q4JWP7 306537
D8TNX4 3067
D8TP32 3067
D8TP92 3067
D8TPJ7 3067
D8TTG2 3067
D8U0F4 3067
D8U394 3067
D8U7D8 3067
D8U884 3067
D8UCQ9 3067
D8UFM4 3067
Q2GME0 306901
Q2GYH1 306901
Q2H025 306901
Q2H5C6 306901
Q2H6N8 306901
Q2H6V4 306901
Q2H9P1 306901
Q2HFN0 306901
Q2HH41 306901
Q2HH49 306901
C4XWA4 306902
C4XWG5 306902
C4Y2W6 306902
C4Y3F7 306902
C4Y4E5 306902
C4Y6C2 306902
C4Y6Y8 306902
C4Y779 306902
C4Y7M5 306902
C4YA92 306902
C4YB53 306902
A0A086B7H3 307480
A0A086B8Y9 307480
A0A086BB55 307480
A0A087SAM1 3075
A0A087SCS9 3075
A0A087SEP5 3075
A0A087SEW1 3075
A0A087SHX4 3075
A0A087SK65 3075
A0A087SM56 3075
A0A087SMA0 3075
A0A087SMD7 3075
A0A087SNE4 3075
A0A087SNU0 3075
A0A087SRC2 3075
A6ZMM0 307796
A6ZMS6 307796
A6ZP92 307796
A6ZQ53 307796
A6ZQZ8 307796
A6ZRL4 307796
A6ZS16 307796
A6ZS69 307796
A6ZVS2 307796
A7A223 307796
A0A0F8UTD9 308745
A0A0F8V3R4 308745
A0A0F8V725 308745
A0A0F8W9H2 308745
A0A0F8WAN3 308745
A0A0F8WE96 308745
A0A0F8WJ49 308745
A0A0F8XBK2 308745
A0A0F8XDV4 308745
A0A0F8XGB1 308745
A0A0F8XPH6 308745
B5Y7H3 309798
B5YAR4 309799
Q1XBW1 309800
B9KYV9 309801
B9L2P9 309801
B9KAB9 309803
Q2S030 309807
Q2S5B9 309807
H2SEA0 31033
H2SEA1 31033
H2SJF0 31033
H2SQX2 31033
H2SQX3 31033
H2SQX4 31033
H2SVZ5 31033
H2T510 31033
H2TEX1 31033
H2TEX2 31033
H2TFG4 31033
H2TFG5 31033
H2TGG7 31033
H2TJ32 31033
H2TJ33 31033
H2TRD3 31033
H2TRD4 31033
H2TRD5 31033
H2TRD6 31033
H2TRD7 31033
H2TTI5 31033
H2TX76 31033
H2TX77 31033
H2U1W8 31033
H2U1W9 31033
H2U3M6 31033
H2U3P8 31033
H2U778 31033
H2U779 31033
H2U7H9 31033
H2U7I0 31033
H2U7I1 31033
H2UC36 31033
H2UC38 31033
H2UEL2 31033
H2UEL3 31033
H2UEL4 31033
H2UEL5 31033
H2UGP3 31033
H2UGP4 31033
H2UGP5 31033
H2UGP6 31033
H2UJL1 31033
H2UJL2 31033
H2UKM6 31033
H2UQH9 31033
H2UQI0 31033
H2UTW2 31033
H2UTW3 31033
H2V881 31033
H2V882 31033
H2V883 31033
H2V8D1 31033
H2V8D2 31033
H2V8D3 31033
H2V8D4 31033
H2VAE1 31033
R9S7I4 310722
R9S9A5 310722
R9S9M3 310722
B9JZ89 311402
B9JAN1 311403
B9JGW2 311403
D2BIZ2 311424
D2BJ04 311424
E6N3Y0 311458
E6N440 311458
A4VF46 312017
I7LWX1 312017
I7M3Y8 312017
I7MD90 312017
I7MES7 312017
I7MG84 312017
I7MGN3 312017
I7MIK0 312017
I7MK74 312017
Q22L38 312017
Q22PJ3 312017
Q22TT1 312017
Q233M0 312017
Q234R6 312017
Q235X6 312017
Q23AC8 312017
Q23H36 312017
Q23JA5 312017
Q23JL8 312017
Q23K45 312017
Q23QL6 312017
Q24FD6 312017
A4SWS7 312153
A4SZR7 312153
A4AEF9 312284
Q5E3A8 312309
Q5E5U3 312309
E3LEC7 31234
E3LF64 31234
E3LG70 31234
E3LNE2 31234
E3LU97 31234
E3LZ50 31234
E3M481 31234
E3M8Z0 31234
E3MNW2 31234
E3MYF7 31234
E3N2W3 31234
E3N356 31234
A0A077TGP1 31271
A0A077TIY2 31271
A0A077TJW4 31271
A0A077TNC7 31271
A0A077TPK0 31271
A0A077TQ65 31271
A0A077TRK9 31271
A0A077XBU8 31271
A0A077YFL3 31271
A0A077YG20 31271
A3TPA1 313589
A4C0C5 313594
K4ICA4 313595
K4IJQ1 313595
A4CMJ5 313596
A4CMY0 313596
A2U2E3 313598
A4AQK9 313603
A4AVK5 313603
A1ZGA1 313606
A1ZL22 313606
A0YKV6 313612
A0YLZ5 313612
A0YN54 313612
A0YR64 313612
A0YW09 313612
A0ZBE8 313624
A0ZGR8 313624
A0ZLJ9 313624
Q05Z31 313625
Q062I4 313625
Q2B2B5 313627
A6DFX0 313628
Q2NAI7 314225
A3ZXC8 314230
A4A2H8 314230
Q0FXD5 314231
Q0G4V7 314231
A3V2A2 314232
A3WSF4 314253
A3UIM3 314254
A3UK38 314254
Q2CJY2 314256
E0TEM3 314260
Q1V1C5 314261
A3X768 314262
A3W456 314264
Q0FVM3 314265
Q1NCH5 314266
A3SU95 314267
B6AT59 314270
A3VD27 314271
F2G6L7 314275
A3WPM4 314276
A3YB56 314277
A4BRX6 314278
A4BUZ8 314278
A0A0E2Z3Z2 314279
A0A0E2Z446 314279
A0A0E2ZMI1 314279
Q1Z2Z5 314280
M4U4C0 314282
M4U618 314282
A4BK74 314283
A4A5R3 314285
Q1YQF4 314287
Q1YQF6 314287
Q1YSX4 314287
A8T7P9 314289
A3UT35 314291
Q1ZK01 314292
Q1ZUF3 314292
Q38W94 314315
Q0EZ44 314345
Q4UT12 314565
B6BWR5 314607
A9DBS5 314608
A0A0E3UP57 314722
A0A0E3Z4D3 314722
A1QZV2 314724
A1R080 314724
Q287F2 31508
Q3KM17 315277
M1LEI4 315358
A0A060RKT7 315405
Q4UJK6 315456
A9VHU0 315730
A7GT07 315749
A8FFD1 315750
A0A023WV99 316
A0A0C2RN93 316
A0A0D7ED98 316
A0A0D9AQN7 316
Q6VAY5 316
W8QVT2 316
Q07US7 316055
Q21CI1 316056
Q13E61 316057
Q2J319 316058
B9M358 316067
B9M732 316067
Q3BVB7 316273
Q3BWF9 316273
A9AUH3 316274
A9B4C4 316274
B6EJZ3 316275
B6EKA0 316275
A5GPW6 316278
A5GQR0 316278
A5GTQ3 316278
Q3AV20 316279
Q3B0Y3 316279
B1X8V5 316385
B1XBE0 316385
E3PBA4 316401
E3PJG9 316401
A0A085UMR2 317
A0A085V482 317
A0A085V7V1 317
A0A085V960 317
A0A085VRL2 317
A0A099QEJ8 317013
A0A099QHX5 317013
A0A0A3WKB3 317013
A0A0A4E789 317013
A0A0B3TYF8 317013
Q31E19 317025
Q31HA6 317025
Q1GRF4 317655
K9Q7X8 317936
K9Q8A8 317936
K9QAQ3 317936
K9QGA4 317936
K9QGY4 317936
Q12Q07 318161
Q083A0 318167
Q086J2 318167
A0A099CJW8 318424
A0A084JI73 318464
A1AZC5 318586
A1B4F0 318586
A8I4W3 318829
I2QK88 319003
H5Y6K8 319017
A4Y9Q2 319224
Q3B2T5 319225
A0A090Q5K3 319236
B0RCR9 31964
I7JWI7 3197
I7KMR2 3197
Q48RR4 319701
A0A089T3I4 319705
A7BJ27 319706
A7BJ14 319707
Q1IWL2 319795
Q1J180 319795
A0A0B6TSR8 32022
A0A0B6V2E5 32022
A0A0D7V7C1 32022
A0A0D7V8W0 32022
A0A0E1EZC6 32022
A0A0E1EZG1 32022
A0A0E1W645 320371
Q3JP12 320372
A3ND66 320373
B1HAW3 320374
A1V0U8 320388
A3MN97 320389
C4AU16 320390
H7ERX9 32042
B9KH92 320483
B1XPL3 32049
B1XQF6 32049
B1XQL7 32049
A5GHN4 32051
A5GNL1 32051
B9XA16 320771
B9XFY3 320771
B9XMT1 320771
Q57QP2 321314
Q57TP2 321314
Q2JT15 321327
Q2JTN3 321327
Q2JW78 321327
Q2JXW1 321327
Q2JH49 321332
Q2JHL1 321332
Q2JI63 321332
Q2JJ27 321332
Q0TWI2 321614
Q0U691 321614
Q0U7P4 321614
Q0UE73 321614
Q0UJI8 321614
Q0UTJ0 321614
Q0UUF5 321614
Q0V1V6 321614
Q0V5G1 321614
A9RDA6 3218
A9RIA9 3218
A9RML5 3218
A9RS49 3218
A9RUG1 3218
A9S939 3218
A9SBM8 3218
A9SC56 3218
A9SEA7 3218
A9SF91 3218
A9SG89 3218
A9SGW8 3218
A9SID3 3218
A9SIP0 3218
A9SJ79 3218
A9SLS0 3218
A9SM84 3218
A9SP23 3218
A9SWH6 3218
A9SY74 3218
A9T3E8 3218
A9T6M4 3218
A9T6Q8 3218
A9TAD3 3218
A9TAE3 3218
A9TBJ3 3218
A9TCL1 3218
A9TGF6 3218
A9TGU4 3218
A9TIY0 3218
A9TNT3 3218
A9TRM9 3218
A9TTZ3 3218
A9TW48 3218
A9TY38 3218
A9TZH5 3218
A9U0J2 3218
A9U114 3218
A9U4C9 3218
Q049W7 321956
Q038N5 321967
Q2NK64 322098
A3GF42 322104
A3LMT9 322104
A3LRX7 322104
A3LSH0 322104
A3LT04 322104
A3LTW7 322104
A3LV16 322104
A3LVB6 322104
A3LXZ2 322104
A3M086 322104
A3M097 322104
A0A0A1Y481 322611
T1JRD5 32264
T1JTA3 32264
T1JTA4 32264
T1K0Z7 32264
T1K9B6 32264
T1K9L6 32264
T1K9V0 32264
T1KBH9 32264
T1KJW0 32264
T1KK64 32264
T1KPX2 32264
T1L1U5 32264
T1L1W0 32264
T1L232 32264
C1DFM2 322710
C1DH73 322710
A0A099SXM4 323
A0A099SZ21 323
Q1QRU0 323097
Q3SW75 323098
Q2FQP6 323259
Q3J7D9 323261
Q3JBC0 323261
Q3JC07 323261
Q2Y6U1 323848
Q2Y8U8 323848
A3QGW1 323850
C5I944 32389
C6CTS3 324057
A9WHQ1 324602
Q044A8 324831
B4SG56 324925
A3D7T3 325240
A0FD70 325775
A0A098Q1B4 325777
A0A098Q234 325777
A1S8K6 326297
Q30R17 326298
Q30T48 326298
A7Z6W0 326423
Q0RP77 326424
B8GBC3 326427
Q3IC07 326442
Q3IJR2 326442
F7RJP3 327275
A0A093PEE3 328815
A0A093PUG5 328815
A0A093PZF8 328815
A0A093Q0C3 328815
A0A093Q5B9 328815
A0A093Q8E3 328815
A0A093QAZ7 328815
A0A093QS21 328815
A0A093RYD4 328815
A0A093SAA4 328815
A0A093STC3 328815
R4WD81 329032
R4WS67 329032
U3RAD7 329540
B0BYI4 329726
B0C1Y4 329726
B0CAZ0 329726
B0CG87 329726
A0A061CNC5 330
A0A0F3GFL9 330
A0A0D5CGW8 33014
D8PE00 330214
D8PIK1 330214
A0A0B4S0C4 33033
A0A0B4S1D2 33033
A0A0D0M528 33069
A0A0D0ML61 33069
S0B1T7 33085
S0B3Q2 33085
S0B3Z2 33085
S0B406 33085
S0B4A7 33085
S0B6K8 33085
S0B6P2 33085
S0B772 33085
S0B7Y2 33085
Q4W9U9 330879
Q4WAG5 330879
Q4WEH6 330879
Q4WJR7 330879
Q4WML3 330879
Q4WRV7 330879
Q4WVK6 330879
Q4WZN8 330879
Q4X0J9 330879
Q4X0Z6 330879
Q4X1Y9 330879
D0JBM1 331104
A7ZHA5 331111
A7ZKA5 331111
A7ZVV8 331112
A7ZYV2 331112
F8L3R7 331113
A1D011 331117
A1D1S4 331117
A1D4C2 331117
A1D903 331117
A1D988 331117
A1D9R3 331117
A1DDU9 331117
A1DF94 331117
A1DGD6 331117
A1DH86 331117
A1DHM6 331117
A1DII8 331117
Q1BYX2 331271
A0K4S9 331272
B3EPC7 331678
A8U066 331869
A0A073KSH0 332186
A0A0F3K7W6 332411
Q40ID4 332415
B8MZI3 332952
B8N1F3 332952
B8NCF1 332952
B8NGC2 332952
B8NGL8 332952
B8NKU5 332952
B8NRA0 332952
B8NVU0 332952
A0A0B0IQI7 333138
S0ATR1 333146
A9NLL3 3332
A9NM38 3332
A9NVQ6 3332
B8LKL7 3332
B8LLM7 3332
B8LN93 3332
B8LQ65 3332
C0PQA1 3332
C0PS62 3332
C0PSG5 3332
D5A862 3332
D5A9M1 3332
D5A9P9 3332
Q3XX95 333849
A8UAZ7 333990
B3CVD9 334380
B2GBQ6 334390
B0S1F7 334413
B0S3J1 334413
A0A069JB70 334542
H9M906 3347
W7LS23 334819
W7LWU1 334819
W7M020 334819
W7M8F6 334819
W7M8G9 334819
W7M8M2 334819
W7MAD6 334819
W7MDL3 334819
W7N3B2 334819
W7NFH0 334819
H9VA52 3352
H9VA54 3352
H9VA55 3352
Q0AG41 335283
Q0AIY0 335283
Q1QES2 335284
Q1QET5 335284
Q0AWM4 335541
Q0AZM8 335541
A0LEW0 335543
A0LJ41 335543
A0LNZ5 335543
I0FXZ5 335659
Q4FNQ0 335992
Q1RHG9 336407
F9X3Z8 336722
F9X4A7 336722
F9X7A8 336722
F9XAQ0 336722
F9XAY7 336722
F9XB30 336722
F9XEB2 336722
F9XLF1 336722
F9XMU3 336722
F9XMZ7 336722
A0A088MZB5 336810
A0A0A7KRS8 336810
W8PNL3 336810
C4JEI9 336963
C4JFQ4 336963
C4JFS6 336963
C4JM60 336963
C4JTG1 336963
C4JV24 336963
C4JVS0 336963
C4JWN5 336963
C4JY74 336963
A7MWW1 338187
A0A0F7MNB7 338215
B2VGS0 338565
Q3A6H7 338963
Q3A8C3 338963
A1AJY4 338966
A1ANU9 338966
Q21X10 338969
Q220H3 338969
Q221R1 338969
Q221X0 338969
A0A0D0LJS7 339
A0A0D0M1Q5 339
A0A0E3YJY8 339
A0A0E3YMX2 339
A0A098BBM1 33964
Q0BI17 339670
A6VNB0 339671
A6QSV8 339724
A6QYF8 339724
A6QYX0 339724
A6R1M5 339724
A6R470 339724
A6RCL4 339724
A6RE56 339724
A6RHE9 339724
Q2NE68 339860
Q8KRC9 34
A0A0C7E3I2 340
A0A0C7E3M8 340
P71500 340047
A0A099FA02 34007
A0A099FM97 34007
A0A090CYD5 340071
B0KA80 340099
A9IGC5 340100
A0A099DI72 340146
Q3AQP5 340177
A4QFZ8 340322
A0A0D0MN12 34073
A0A0D0MS64 34073
Q0C9G7 341663
Q0CAE0 341663
Q0CAK3 341663
Q0CCA9 341663
Q0CUR0 341663
Q0CWA8 341663
Q0CYD6 341663
Q0CYX1 341663
Q0CZM8 341663
A0A0F5MZ75 342002
Q2VYT0 342108
Q2P458 342109
A0A088X358 342113
Q49Y21 342451
Q15U20 342610
Q15UD2 342610
I3S2V7 34305
I3S8T6 34305
I3SGT5 34305
I3T167 34305
Q2NVZ0 343509
C1BZX4 344056
C1BZX6 344056
C1C041 344056
C1C057 344056
C1C0G3 344056
C1C0T0 344056
C1C146 344056
C1C169 344056
C1C1B8 344056
B2TTP8 344609
B2U233 344609
A0A0E1T2J0 344610
A0A0E1T2S1 344610
A1C532 344612
A1C6L6 344612
A1C6Z8 344612
A1C7W5 344612
A1C9A4 344612
A1CA65 344612
A1CBJ0 344612
A1CGB7 344612
A1CJ06 344612
A1CNW4 344612
A1CRG0 344612
A1CSP2 344612
A6C6L4 344747
A6C9D4 344747
A0A090KPP4 34506
A0A090KX07 34506
A0A090LD12 34506
A0A090LDQ6 34506
A0A090LDX4 34506
A0A090LEQ0 34506
A0A090LFX7 34506
A0A090LHJ5 34506
A0A090LJ79 34506
A0A090LKW0 34506
A0A090LT92 34506
A0A090MXB1 34506
A0A090N0H4 34506
A5F362 345073
D7HF38 345074
G2TNJ8 345219
A0A0F3KRA2 345309
A0A0F3L078 345309
A0A094KFI8 345573
A0A094L4C2 345573
A0A094L5S7 345573
A0A094LA48 345573
A0A094LEZ9 345573
A0A094LG29 345573
A0A0B5BDD3 345632
A0A0B5BJS3 345632
A0A023FH54 34607
A0A023FJ11 34607
A0A023FJU8 34607
A0A023FKG6 34607
A0A023FLF6 34607
A0A023FNY9 34607
G3MFT0 34609
G3MJ29 34609
G3MK29 34609
G3MLJ7 34609
G3MSI6 34609
F0J938 34610
F0J9B7 34610
A0A090XB21 34613
A0A090XCP9 34613
A0A090XF71 34613
V5GLP0 34613
V5HCG7 34613
V5HE20 34613
V5HX68 34613
V5I5J7 34613
V5IBG6 34613
V5II03 34613
F8LMC7 347253
C3PMM6 347255
D1J7U9 347256
A5IZG9 347257
D3VRU4 347258
E4WSF7 34765
E4WX37 34765
E4X0Q6 34765
E4X368 34765
E4X3N5 34765
E4X6Q7 34765
E4XAG1 34765
E4XB45 34765
E4XES3 34765
E4XEZ7 34765
E4XFJ1 34765
E4XIK7 34765
E4XRY1 34765
E4XRY8 34765
E4XU42 34765
E4XUD6 34765
E4XVS9 34765
E4XW31 34765
E4Y2M7 34765
E4Y2W4 34765
E4Y8V8 34765
E4Y8X9 34765
E4YBI2 34765
E4YDS2 34765
E4YI93 34765
E4YUZ6 34765
E4YWX4 34765
Q2KBN6 347834
Q2KDW7 347834
Q3IUB7 348780
A0A0D2BRN0 348802
A0A0D2BY93 348802
A0A0D2C7U8 348802
A0A0D2C848 348802
A0A0D2CA34 348802
A0A0D2E6E9 348802
A0A0D2E959 348802
A0A0D2ELM7 348802
A0A0D2ERT0 348802
A0A0D2FJM1 348802
W6R3W2 348824
W6R5Z9 348824
V6LF16 348837
V6LGZ6 348837
V6LST3 348837
A3PNM0 349101
A4WW88 349102
A5WBF8 349106
A5WBG8 349106
B3XRT3 349123
A1WX30 349124
A4J7F2 349161
A5FZ18 349163
A5G2V0 349163
M4VK96 349215
A0B746 349307
B1MZG5 349519
E0RI49 349520
E0RLL5 349520
Q2SMM7 349521
Q2SPJ5 349521
A9QTH2 349688
B2UL09 349741
A9R014 349746
A7FME2 349747
C4T748 349965
C4SIV3 349966
C4SDB4 349967
C4RWH2 349968
J9ZXY6 35005
J9ZY62 35005
A1TBR7 350058
T1DCB4 35024
T1DCJ2 35024
T1DLJ5 35024
T1DN86 35024
T1DN88 35024
T1E5X5 35024
T1E6Q4 35024
T1E6Q6 35024
A8MG52 350688
A2WCF9 350701
A2VSP8 350702
A6FLA5 351016
Q0W875 351160
Q0W892 351160
B5YMG8 35128
B5YN23 35128
B8BR60 35128
B8BRA2 35128
B8BTB9 35128
B8BTM0 35128
B8BVE7 35128
B8BXP2 35128
B8C0D1 35128
B8C6J4 35128
B8CBH3 35128
B8CBU9 35128
B8CFB0 35128
B8LBL2 35128
A1U528 351348
A1U613 351348
A5GDA9 351605
A5GDI0 351605
A4XKA5 351627
A0A068QNB1 351671
A1RGN2 351745
A5W9A2 351746
A5W9N6 351746
D1Y2M8 352165
D1Y5R0 352165
A0A0C2AW90 352211
A3FPU9 353152
A3FQ69 353152
A3FQ97 353152
Q5CQY9 353152
Q5CRB0 353152
Q5CRF6 353152
Q5CSF4 353152
Q5CV94 353152
Q5CVK0 353152
Q4CRP2 353153
Q4CT18 353153
Q4CWW0 353153
Q4CXG2 353153
Q4D0F7 353153
Q4D4G9 353153
Q4D4Z2 353153
Q4D7B1 353153
Q4D7D9 353153
Q4D820 353153
Q4D832 353153
Q4DD34 353153
Q4DFM8 353153
Q4DGN4 353153
Q4DHF9 353153
Q4DIX4 353153
Q4DJT1 353153
Q4DKC8 353153
Q4DLU9 353153
Q4DMI5 353153
Q4DP36 353153
Q4DSP8 353153
Q4DTD8 353153
Q4DTY2 353153
Q4DUW3 353153
Q4DV92 353153
Q4DVP6 353153
Q4DVZ4 353153
Q4DYH7 353153
Q4E2J2 353153
Q4E4B8 353153
F0K2Z3 353496
A1W0P5 354242
F3Z9P4 355249
Q04Y48 355276
Q04VC7 355277
B0SHT0 355278
P43644 3553
A0A0D5N3C5 35554
A0A0D5N747 35554
A0A0D5N831 35554
E4W4S9 35617
A0A061AIH8 35623
A0A083YYM5 35703
A0A083ZES9 35703
A0A0F5SFB6 35703
A0A0F5SKQ9 35703
A0A0A8YH55 35708
A0A0A9AKZ5 35708
A0A0A9CQW0 35708
A0A0A9CTF6 35708
A0A0A9D8Z6 35708
A0A0A9DSX5 35708
A0A0A9FIB5 35708
A0A0A9II69 35708
A0A0A9IRJ2 35708
A0A0A9LJC4 35708
A0A0A9MN77 35708
A0A0A9URN5 35708
A0A0A9VT69 35708
A0A0B7MWZ4 35722
A0A0B7MZ53 35722
A0A0B7N0X9 35722
A0A0B7N830 35722
A0A0B7NAJ0 35722
A0A0B7NBL4 35722
A0A0B7NCQ4 35722
A0A0B7NFD8 35722
A0A0B7NG45 35722
A0A0B7NIM4 35722
A0A0B7NIY3 35722
A0A0B7NJC1 35722
A0A0B7NPG8 35722
A0A0B7NPU9 35722
A0A0B7NQC1 35722
A0A0B7NTJ1 35722
A5CD86 357244
A0A076IJG7 357276
A0A076IKU5 357276
A3NYX5 357348
Q1CRS8 357544
Q1CU82 357544
A0A0F6QZW2 35755
A0A0F6TE19 35755
Q9KJT8 35772
A1STE5 357804
A1SXX5 357804
A5URC2 357808
A5UTT5 357808
A5UXV4 357808
A5UYW4 357808
A9KKT9 357809
A0A024IPT8 358
A0A024ISG1 358
A0A037XUG4 358
A0A037Y4C0 358
A0A083ZQ33 358
A0A0D0K7F7 358
A0A0D0KPY4 358
A0A0F4FXB4 358
Q6RSN5 358
A0A0D6B8K9 35806
Q1G4X1 35814
K0HQA1 358220
M0LG54 358396
M0LKA6 358396
A0A090IWJ4 35841
A0A0D0ETZ6 35841
C0ZB49 358681
C0ZJ82 358681
B3WZF0 358708
B3X441 358708
A0A066XXV2 358823
A0A071I1M1 359
A0A071I8Q2 359
A0A0F2TIV0 359131
A0A0F2TL07 359131
Q2YQV1 359391
A5ITA7 359786
A6U251 359787
B2SQU3 360094
A1UUC2 360095
A0A0E1NY36 360102
Q1C0J8 360102
A7ZBY0 360104
A7ZD22 360104
A7GYW0 360105
A0RP07 360106
A0RQ09 360106
A7I1Z6 360107
A7I2G3 360107
A0A0E1RZ28 360108
A0A0E1RZG3 360108
A7H2C0 360109
A7H2F0 360109
A9N8H1 360115
A9NDK6 360115
A8EI08 360118
A0A061ANU3 36022
A0A061APL7 36022
A0A061ARZ5 36022
A0A061ATY4 36022
A0A061AU70 36022
A0A061AYB5 36022
A0A061B2B4 36022
A0A061B680 36022
A0A061B885 36022
A0A061BC19 36022
A0A061BCD0 36022
A0A061BEU7 36022
A0A061BEV4 36022
M3I6L9 360313
A0A077YWD5 36087
A0A077YWP2 36087
A0A077YX04 36087
A0A077Z477 36087
A0A077Z6D3 36087
A0A077Z819 36087
A0A077ZAA4 36087
A0A077ZCK9 36087
A0A077ZED0 36087
A0A077ZI94 36087
A0A077ZN80 36087
Q2KWA4 360910
C4L424 360911
B3TK59 36095
A0A0F5L9C9 361041
B9IY80 361100
A0A0B4DGV7 361575
A0A0B4EG01 361575
T1GLS8 36166
T1GQC5 36166
T1H658 36166
A0A0B5HSU9 362257
A0A0B5I7T7 362257
A0A0B5IDR6 362257
A0A085ZD78 362418
A0A085ZNM3 362418
Q0TJ66 362663
A0A0C1JQ99 362787
Q1WUE7 362948
Q18GZ3 362976
A0A091SFM3 36300
A0A091SMH8 36300
A0A091T1X5 36300
A0A091TJ12 36300
A0A091TS98 36300
Q1MQI8 363253
Q1MRK4 363253
Q1MS45 363253
C0H4Z5 36329
C0H5E9 36329
C6KTC7 36329
C6S3C2 36329
C6S3I0 36329
O96122 36329
O96123 36329
O96212 36329
O96276 36329
O96277 36329
Q8I0U6 36329
Q8I2E1 36329
Q8I3N0 36329
Q8I489 36329
Q8I4Q6 36329
Q8I634 36329
Q8IAQ5 36329
Q8IHM7 36329
Q8IHM8 36329
Q8IHN1 36329
Q8IHZ6 36329
Q8IIR6 36329
Q8IJ23 36329
Q8IL88 36329
Q8IM77 36329
Q9U0J2 36329
A0A0B4D422 363331
A0A0B4DGL0 363331
A0A0B4DIT8 363331
N6V5F7 363754
A0A0A6VCJ0 363870
A0A061DQ37 3641
A0A061DS59 3641
A0A061DUH3 3641
A0A061DVE0 3641
A0A061DY16 3641
A0A061DYS9 3641
A0A061DZ01 3641
A0A061DZ13 3641
A0A061E0S8 3641
A0A061E466 3641
A0A061E517 3641
A0A061E587 3641
A0A061E5F1 3641
A0A061ECV2 3641
A0A061EDH6 3641
A0A061EQM9 3641
A0A061ES62 3641
A0A061EY83 3641
A0A061F9X7 3641
A0A061FAU7 3641
A0A061FFI7 3641
A0A061FHG6 3641
A0A061FIS6 3641
A0A061FJI3 3641
A0A061FKN1 3641
A0A061FWX1 3641
A0A061FXD3 3641
A0A061FXX8 3641
A0A061G2A9 3641
A0A061G300 3641
A0A061G571 3641
A0A061G7P0 3641
A0A061G9Q1 3641
A0A061GF55 3641
A0A061GQC8 3641
A0A061GTV6 3641
A0A061GUV5 3641
A0A061GZL8 3641
Q1RDL6 364106
Q1RGI7 364106
A1VMG1 365044
A1VPF0 365044
F5Y2R1 365046
D3H6Y7 365659
D3HAS0 365659
A0A0A0K1D3 3659
A0A0A0K558 3659
A0A0A0K5C1 3659
A0A0A0K5S1 3659
A0A0A0K7A4 3659
A0A0A0KBI4 3659
A0A0A0KDD9 3659
A0A0A0KHQ4 3659
A0A0A0KPP4 3659
A0A0A0KRV9 3659
A0A0A0KSI9 3659
A0A0A0KTD4 3659
A0A0A0KTR2 3659
A0A0A0KUJ3 3659
A0A0A0KVL3 3659
A0A0A0KYT7 3659
A0A0A0L602 3659
A0A0A0L6W0 3659
A0A0A0L8U6 3659
A0A0A0LDD2 3659
A0A0A0LFA3 3659
A0A0A0LJC9 3659
A0A0A0LKX8 3659
A0A0A0LMP6 3659
A0A0A0LPB0 3659
A0A0A0LR41 3659
A0A0A0M324 3659
D5LHU4 3659
Q04960 3659
A6U6T7 366394
A6UEY1 366394
B0T140 366602
A0A086Y2G2 366616
U4M310 366649
U4M6Q8 366649
A7UX48 367110
Q1K6T6 367110
Q1K934 367110
Q7RXN9 367110
Q7S1F9 367110
Q7S4D5 367110
Q7S4Z8 367110
U9WH18 367110
V5ILH8 367110
V5IMV3 367110
V5IN42 367110
V5IP41 367110
V5IPL5 367110
W8GC55 367190
Q0FDX0 367336
A8EUC7 367737
A8EUJ3 367737
E6QZ97 367775
E6QZU0 367775
E6R0J9 367775
E6R360 367775
E6R682 367775
E6RCB2 367775
E6RCP1 367775
E6RF67 367775
Q2FGE4 367830
A0A0E8Y546 36809
A3CUE3 368407
Q8D2Q6 36870
A0A0A2F2U4 36874
A9P7Y5 3694
A9P9A9 3694
A9PES7 3694
A9PF74 3694
A9PFN5 3694
A9PFY3 3694
A9PG12 3694
A9PH24 3694
B9GFR9 3694
B9GML5 3694
B9GMY1 3694
B9GP97 3694
B9GPJ8 3694
B9GSG6 3694
B9GTP7 3694
B9GXR0 3694
B9GYB0 3694
B9H0U1 3694
B9H3M8 3694
B9H4S4 3694
B9H5Z8 3694
B9H7L9 3694
B9HFF0 3694
B9HGR3 3694
B9HGR8 3694
B9HJ49 3694
B9HKN2 3694
B9HLW4 3694
B9HLX0 3694
B9HNK7 3694
B9HQ81 3694
B9HR28 3694
B9HRK0 3694
B9HSF4 3694
B9I5Y0 3694
B9I9L0 3694
B9IDX5 3694
B9IEF5 3694
B9IEG9 3694
B9IFM1 3694
B9IGC9 3694
B9IQJ3 3694
B9MYD3 3694
B9MYD4 3694
B9N0T2 3694
U5FF47 3694
U5FIU0 3694
U5FZ35 3694
U5FZS9 3694
U5G0S7 3694
U5G203 3694
U5G3E7 3694
U5GHX1 3694
U5GJA8 3694
U5GL81 3694
U5GPN8 3694
U5GPY5 3694
U5GXJ5 3694
U7DYQ7 3694
A4XAD7 369723
R4UMG9 36987
R4V1X1 36987
A8MR40 3702
B3H6P7 3702
B9DFS2 3702
B9DFY5 3702
F4HQE1 3702
F4HWD5 3702
F4I4I3 3702
F4IDH6 3702
F4J1V2 3702
F4JIN3 3702
F4JY55 3702
F4K8L8 3702
F4K9C8 3702
F4K9D0 3702
O49457 3702
O49475 3702
O80799 3702
P42825 3702
Q058J9 3702
Q0V7U1 3702
Q0WN54 3702
Q0WPQ4 3702
Q0WSR0 3702
Q0WT48 3702
Q0WVU7 3702
Q0WW92 3702
Q1EBT7 3702
Q1H5A8 3702
Q39079 3702
Q6XL73 3702
Q7Y204 3702
Q84TH2 3702
Q8GWW8 3702
Q8GYX8 3702
Q8L7M3 3702
Q8L8A1 3702
Q8L8S5 3702
Q8LAU1 3702
Q8LEU4 3702
Q8LGF3 3702
Q8VXV4 3702
Q940V1 3702
Q94AW8 3702
Q94F41 3702
Q9FG44 3702
Q9FHP5 3702
Q9FI35 3702
Q9FK56 3702
Q9FX81 3702
Q9LPU3 3702
Q9LT05 3702
Q9LVI7 3702
Q9LYW9 3702
Q9LZK5 3702
Q9M034 3702
Q9SIL3 3702
Q9SJS8 3702
Q9SJZ7 3702
Q9SLA7 3702
Q9SMQ9 3702
Q9SMS0 3702
Q9SQT7 3702
Q9SR91 3702
Q9SR96 3702
Q9SSD4 3702
Q9SU57 3702
Q9SY77 3702
Q9T024 3702
Q9XIF5 3702
Q9ZSY2 3702
B0E5U0 370354
B0E8Z0 370354
B0EBW2 370354
B0EID3 370354
B0EM24 370354
B0ENP1 370354
B0ESR3 370354
B0EUS2 370354
A0A0A1TZZ0 370355
A0A0A1U0J9 370355
A0A0A1U249 370355
A0A0A1U2L2 370355
A0A0A1U2U8 370355
A0A0A1UH53 370355
L7FJ22 370355
L7FL67 370355
L7FPV3 370355
A0A093FAD0 37040
A0A093FC02 37040
A0A093HHT8 37040
A5D0B5 370438
A5D3Y2 370438
Q1JKD7 370551
Q1JFC9 370552
Q1J579 370554
A0A0B1Q2D7 370622
A0A0B1QAS9 370622
Q2M592 3707
A0A078BUY8 3708
A0A078BVT9 3708
A0A078BW63 3708
A0A078BX30 3708
A0A078BYE9 3708
A0A078C088 3708
A0A078C0M2 3708
A0A078C299 3708
A0A078C7I4 3708
A0A078CB91 3708
A0A078CE04 3708
A0A078CE62 3708
A0A078CHF0 3708
A0A078CQ07 3708
A0A078CQS0 3708
A0A078CTN6 3708
A0A078CWH8 3708
A0A078CZL7 3708
A0A078D109 3708
A0A078D1E3 3708
A0A078D3H1 3708
A0A078D7H1 3708
A0A078DAQ6 3708
A0A078DCS3 3708
A0A078DED9 3708
A0A078DF01 3708
A0A078DGZ1 3708
A0A078DIG5 3708
A0A078DIM3 3708
A0A078DJ34 3708
A0A078DJT0 3708
A0A078DLR5 3708
A0A078DQF1 3708
A0A078DSB9 3708
A0A078DSR2 3708
A0A078DSZ0 3708
A0A078DUB3 3708
A0A078E3S7 3708
A0A078E3U5 3708
A0A078E4M1 3708
A0A078E5B4 3708
A0A078EDM1 3708
A0A078EE68 3708
A0A078EFG5 3708
A0A078F0Y8 3708
A0A078F400 3708
A0A078F499 3708
A0A078F7P8 3708
A0A078F819 3708
A0A078FAJ8 3708
A0A078FE65 3708
A0A078FKY5 3708
A0A078FLS1 3708
A0A078FV11 3708
A0A078G685 3708
A0A078G6P4 3708
A0A078GBV4 3708
A0A078GFK0 3708
A0A078GG59 3708
A0A078GLW8 3708
A0A078GTI3 3708
A0A078GWE5 3708
A0A078GWN6 3708
A0A078GZ82 3708
A0A078H1C2 3708
A0A078H237 3708
A0A078HBJ9 3708
A0A078HDH2 3708
A0A078HEG1 3708
A0A078HET5 3708
A0A078HIB4 3708
A0A078HJ53 3708
A0A078HNG4 3708
A0A078HNJ6 3708
A0A078HT37 3708
A0A078HW40 3708
A0A078HWT2 3708
A0A078HXP0 3708
A0A078I218 3708
A0A078I463 3708
A0A078I6X1 3708
A0A078I7N2 3708
A0A078I7R9 3708
A0A078IDQ3 3708
A0A078IFZ1 3708
A0A078IMC8 3708
A0A078IVW3 3708
A0A078IWU6 3708
A0A078IXK9 3708
A0A078J0Z1 3708
A0A078J2D7 3708
A0A078J448 3708
A0A078J6U3 3708
A0A078J7S4 3708
A0A078JC84 3708
A0A078JCI1 3708
A0A078JDZ8 3708
A0A078JEQ8 3708
A0A078JI59 3708
A0A078JIF1 3708
A0A078JJ55 3708
A0A078JL45 3708
A0A078JP11 3708
A0A078JQX0 3708
A0A0A3YNP7 371042
Q9ST16 3711
C8S208 371731
Q057X7 372461
A0A0B8N0P8 37332
Q0T634 373384
Q0T8H5 373384
A0A0G2NHG7 373665
A0A099V3T1 37372
A0A099VBJ8 37372
B8CXL0 373903
K9R4C1 373994
K9R7C4 373994
K9RD84 373994
K9RJ98 373994
Q1LST2 374463
A9LZG6 374833
A9LZV9 374833
A4MZK9 374927
A5UF67 374931
A0A0E1SP53 374933
A0A0A3YVP9 375
A4NXK9 375063
A6SZ97 375286
A6SZE0 375286
A6T225 375286
A4N407 375432
Q16D44 375451
D3TLP6 37546
D3TLT0 37546
D3TLW2 37546
D3TN63 37546
D3TPW8 37546
D3TQI5 37546
D3TRX1 37546
M5VMX8 3760
M5VPE0 3760
M5VQ36 3760
M5VQZ9 3760
M5W1Q0 3760
M5W4U5 3760
M5W830 3760
M5W8P5 3760
M5W9X9 3760
M5WB28 3760
M5WBM7 3760
M5WG62 3760
M5WHL7 3760
M5WI90 3760
M5WJW5 3760
M5WQX7 3760
M5WUR0 3760
M5X0A1 3760
M5X1M3 3760
M5X6R1 3760
M5X925 3760
M5XBN2 3760
M5XE59 3760
M5XH16 3760
M5XJH5 3760
M5XLI3 3760
M5XM57 3760
M5XQU1 3760
M5XXF6 3760
M5XXH6 3760
M5Y350 3760
H1W7N7 376219
H1WB07 376219
H1WKF4 376219
H1WME5 376219
G5DVV4 37657
G5DVV5 37657
G5DWP6 37657
Q2A327 376619
A5F9S3 376686
A5FHB1 376686
A0A099F585 376733
M8AUX1 37682
M8B8G6 37682
M8BI49 37682
M8BQI6 37682
M8BWK2 37682
M8C0B7 37682
M8C2R4 37682
M8C6G4 37682
M8C921 37682
M8CEN2 37682
M8CMX0 37682
M8D1T5 37682
N1QVD3 37682
N1QYM7 37682
N1R1Q3 37682
N1R4N7 37682
R7W5I6 37682
R7W6Z5 37682
R7W8B6 37682
Q0YS80 377431
A0A0D0EJZ4 37752
A0A0D0F511 37752
Q1CMV6 377628
C5BQ32 377629
B2GGP2 378753
E3FFP7 378806
E3FQH3 378806
E3FSN6 378806
Q08WP3 378806
Q08ZK5 378806
Q09BS1 378806
Q09DM7 378806
C1A4B5 379066
C1A7F6 379066
A0A0A5HY39 379097
A0A076EWY2 37919
A0A0F4S2G3 379347
A0NIH5 379360
Q1PKE4 379374
A5DSI9 379508
A5DV68 379508
A5E0I5 379508
A5E0R2 379508
A5E155 379508
A5E167 379508
A5E1I2 379508
A5E250 379508
A5E264 379508
A5E7R8 379508
P26508 380
D2UAV8 380358
D2UCD6 380358
B5ENA2 380394
B5EQJ6 380394
A0KMI5 380703
G3XLH3 380704
G3XNU5 380704
G3XP83 380704
G3XRI6 380704
G3XRX5 380704
G3XUM9 380704
G3XUY6 380704
G3XV91 380704
G3XX02 380704
G3Y2J6 380704
G3Y4H0 380704
B4U645 380749
Q0K758 381666
Q0KB69 381666
A6VCL7 381754
A4SQ24 382245
B5JE96 382464
Q17WT7 382638
Q17Z18 382638
A9ILI0 382640
A0A0B2YS29 38301
A0A0B2YU10 38301
X5M2W6 38323
A7NMX8 383372
A7NN69 383372
A7NS65 383372
A7NSB1 383372
A0A074M3K9 383381
G7TGK1 383407
G7TLT9 383407
I7DJA4 383629
A0P5Z3 383631
M2YPD8 383855
M2YSQ5 383855
M2YVL1 383855
M2Z6Q6 383855
M3A2K1 383855
M3A3R8 383855
M3ALX7 383855
M3ANU8 383855
N1Q5K6 383855
N1Q9P6 383855
N1QAG3 383855
G7ETL4 383911
O33529 384
Q1I490 384676
Q1IF58 384676
A5A6Y4 3847
C6T8E0 3847
C6T9N3 3847
C6TEV8 3847
C6THB9 3847
C6TI16 3847
C6TI60 3847
C6TLB6 3847
C6TN33 3847
C6TN54 3847
I1J4Q0 3847
I1J5I9 3847
I1J7F3 3847
I1J9W3 3847
I1J9W4 3847
I1JBH4 3847
I1JBS7 3847
I1JBX9 3847
I1JC99 3847
I1JLE2 3847
I1JMV0 3847
I1JPL2 3847
I1JQQ6 3847
I1JW60 3847
I1JWZ4 3847
I1K906 3847
I1KCP0 3847
I1KDB5 3847
I1KEY3 3847
I1KJ68 3847
I1KJ69 3847
I1KJN4 3847
I1KJN5 3847
I1KKF4 3847
I1KKH4 3847
I1KT02 3847
I1KTK4 3847
I1KXP3 3847
I1KZS5 3847
I1L0Y9 3847
I1L1W0 3847
I1L515 3847
I1LD73 3847
I1LEU6 3847
I1LGP7 3847
I1LKJ8 3847
I1LKJ9 3847
I1LNJ9 3847
I1LRM2 3847
I1LS76 3847
I1LU10 3847
I1LU11 3847
I1LVB6 3847
I1LVF4 3847
I1M0V9 3847
I1M1Z6 3847
I1M6D2 3847
I1MAC8 3847
I1MAX7 3847
I1MAX8 3847
I1MCE6 3847
I1MEM7 3847
I1MEN0 3847
I1MHK8 3847
I1MJ47 3847
I1MJL8 3847
I1MYR0 3847
I1N064 3847
I1N198 3847
I1N2X9 3847
I1NBB0 3847
I1NFL5 3847
K7K0V8 3847
K7K1E0 3847
K7K1L7 3847
K7K5P1 3847
K7K5P3 3847
K7K9W1 3847
K7KIN3 3847
K7KQW8 3847
K7L6V6 3847
K7L7A7 3847
K7L7A8 3847
K7L7A9 3847
K7L7Y1 3847
K7L9D9 3847
K7LY15 3847
K7M7R2 3847
K7MDW1 3847
K7N2X9 3847
K7N564 3847
Q9SWB5 3847
A0NR54 384765
A0NUH6 384765
A0A0B2NUU6 3848
A0A0B2P050 3848
A0A0B2P0B8 3848
A0A0B2P4K5 3848
A0A0B2PBM3 3848
A0A0B2PG13 3848
A0A0B2PGI1 3848
A0A0B2PLR0 3848
A0A0B2PRU3 3848
A0A0B2PUP4 3848
A0A0B2PV72 3848
A0A0B2PVV8 3848
A0A0B2PXB6 3848
A0A0B2Q2N5 3848
A0A0B2Q695 3848
A0A0B2Q8M7 3848
A0A0B2Q9J4 3848
A0A0B2QC91 3848
A0A0B2QCF0 3848
A0A0B2QCN8 3848
A0A0B2QFN4 3848
A0A0B2QGN9 3848
A0A0B2QI54 3848
A0A0B2QI94 3848
A0A0B2QIZ5 3848
A0A0B2QMF6 3848
A0A0B2QQL1 3848
A0A0B2QRT2 3848
A0A0B2QZ52 3848
A0A0B2R275 3848
A0A0B2R4V6 3848
A0A0B2R505 3848
A0A0B2RAM4 3848
A0A0B2RB94 3848
A0A0B2RH56 3848
A0A0B2RHZ2 3848
A0A0B2RIR2 3848
A0A0B2RSX6 3848
A0A0B2RT71 3848
A0A0B2RTV7 3848
A0A0B2RVE6 3848
A0A0B2RYZ2 3848
A0A0B2S2D5 3848
A0A0B2S5R0 3848
A0A0B2S7K9 3848
A0A0B2SAH9 3848
A0A0B2SDY9 3848
A0A0B2SEV8 3848
A0A0B2SGK5 3848
A0A0B2SH79 3848
A0A0B2SJB8 3848
A0A0B2SRR2 3848
A0A0B2SWU9 3848
K0C4K5 385025
K0C4M8 385025
A0A024FAJ2 38504
A0AIS3 386043
A0Q1R3 386415
G7FYR3 386429
A4TQF8 386656
A6Q3K6 387092
A6Q486 387092
A6QAK3 387093
A6QBG7 387093
Q03QU2 387344
O24074 3879
A0A072UCG3 3880
A0A072UE94 3880
A0A072UG43 3880
A0A072UIK1 3880
A0A072UQH8 3880
A0A072UUY3 3880
A0A072UYM3 3880
A0A072V5E5 3880
A0A072VFB6 3880
A0A072VFV7 3880
A0A072VM07 3880
A0A072VP15 3880
A0A072VPG9 3880
A0A072VRL0 3880
A0A072VSL7 3880
A0A072VYB5 3880
A2Q503 3880
A2Q505 3880
B7FHS3 3880
B7FI99 3880
B7FID9 3880
B7FJG6 3880
B7FJY1 3880
B7FKC9 3880
B7FLE3 3880
G7IC93 3880
G7II85 3880
G7IIR7 3880
G7IJ69 3880
G7IRG5 3880
G7IRG6 3880
G7IWH6 3880
G7J3Q2 3880
G7JBQ5 3880
G7JDD2 3880
G7JDD4 3880
G7JES3 3880
G7JNG8 3880
G7JW29 3880
G7K481 3880
G7K8E9 3880
G7KBD5 3880
G7KMW0 3880
G7KPI5 3880
G7KSB1 3880
G7KSR8 3880
G7L2R8 3880
G7LBN4 3880
G7LEJ1 3880
G8A2L9 3880
I3S0W3 3880
I3S344 3880
I3S4Z8 3880
I3S5M6 3880
I3S5V6 3880
I3S7I5 3880
I3SBR1 3880
I3SHY9 3880
I3SI17 3880
I3SMR9 3880
I3SN07 3880
I3SSP9 3880
I3SZ31 3880
I3T8C4 3880
G7EKC8 388384
G7EL79 388384
B5FA10 388396
B5FDJ2 388396
A3KAT6 388399
A3ID42 388400
A3JME6 388401
A3HTI1 388413
A3I2A0 388413
A0A073CFH2 388467
A0A073CG62 388467
V5N975 3885
V5NAS1 3885
V7AGT8 3885
V7AGV2 3885
V7AJM5 3885
V7AJV6 3885
V7ALM9 3885
V7ANJ6 3885
V7ANP3 3885
V7AXK6 3885
V7AXW1 3885
V7AY71 3885
V7B343 3885
V7B3D0 3885
V7B5P6 3885
V7B9U3 3885
V7BAS8 3885
V7BC76 3885
V7BCV9 3885
V7BDE5 3885
V7BQ51 3885
V7BSS1 3885
V7BVG6 3885
V7BXN0 3885
V7BYV7 3885
V7BZX7 3885
V7C074 3885
V7C1I5 3885
V7C6U9 3885
V7C6Z7 3885
V7CD23 3885
V7CGK0 3885
V7CGU4 3885
V7CHS3 3885
V7CJE1 3885
V7CJN4 3885
V7CMW5 3885
V7CQZ2 3885
V7CVT6 3885
V7D0K3 3885
V7D1W2 3885
A4ETA6 388739
P92424 3888
A3CQC0 388919
U4KPM1 38986
B1J255 390235
B1J5W7 390235
Q0SMJ8 390236
Q0SMZ1 390236
Q1G9R3 390333
A5IIT4 390874
L0NB15 391
B4SS86 391008
B4SSQ7 391008
X5GJJ3 391036
A8M0W7 391037
B2JEA0 391038
B2JGE1 391038
B2JR59 391038
B2JWJ5 391038
Q0BS43 391165
Q0BW83 391165
A4VT31 391295
A5L8C2 391574
B8KE28 391586
A9E710 391587
B7RJJ6 391589
A6CVH2 391591
A6D2V4 391591
A6DAN8 391592
A6DEH1 391592
A4EH23 391593
F7ZH86 391595
A6E705 391596
A6ECH4 391596
A6GNE9 391597
A3J0R1 391598
A3J7B6 391598
B4W6A5 391600
B8L1W7 391601
B8L9N7 391601
A8UGI8 391603
A0A0F5PMT5 391606
B7R968 391606
A3IKD2 391612
A3IXF2 391612
A6E101 391613
B5JRY2 391615
M9RWV0 391616
I7F3T1 391619
A9DYC3 391624
A6G6K8 391625
A6GD54 391625
A6GIK6 391625
M9RCW5 391626
A1WGJ8 391735
A1V9Q3 391774
A8GV67 391896
A0A0B4XSK8 391936
K2LNC6 391937
A8GR21 392021
A8URH8 392423
A8UY48 392423
A0A0A0BJ70 392484
A0A0A0BJF7 392484
A5V5P8 392499
B1KRT1 392500
Q14GX0 393115
G2K045 393133
A1JJD6 393305
A1JPI2 393305
A5TVW6 393480
Q0VNY8 393595
Q0VST5 393595
A0A0A2FLT3 393921
C3MC05 394
C3MHI4 394
A0A085VWF6 394096
A0A085WG15 394096
A0A085WH10 394096
A0A085WTU7 394096
A0A085WV82 394096
Q0AKB3 394221
Q0AR60 394221
B8I304 394503
Q5NSW9 395019
C6B249 395491
C6B3L5 395491
B5ZSU0 395492
B5ZWQ1 395492
I3CE88 395493
I3CHE8 395493
I3CJM8 395493
D9SK25 395494
B1Y2X6 395495
B1Y787 395495
B3Q973 395960
B8HL68 395961
B8HLD2 395961
B8HXF4 395961
B2IBR5 395963
B8EIQ0 395965
Z9JPI1 396014
Z9JWR6 396014
A0A0F3LAB1 396323
B9DNJ9 396513
B8GNX2 396588
B8GPA8 396588
D3SED1 396595
D3SER3 396595
B1FQL7 396596
B1TA51 396597
B1FWE0 396598
B1X3U1 39717
B1X4I4 39717
B1X577 39717
R9J7B6 397287
R9IPN5 397288
R9KHX0 397290
R9J1M2 397291
A1TLH8 397945
A5KG50 398000
Q9ZSZ6 3981
D3FXL2 398511
B2SXC7 398527
B2TB53 398527
B1YTK1 398577
A9BNG6 398578
A8H759 398579
A8LQ63 398580
A3XGK6 398720
A3XH22 398720
B3E335 398767
B3E7W8 398767
B9R8X2 3988
B9R932 3988
B9RB96 3988
B9RD31 3988
B9RH87 3988
B9RHH1 3988
B9RIR8 3988
B9RNG7 3988
B9RQ46 3988
B9RV92 3988
B9RVT4 3988
B9S2E0 3988
B9S2J6 3988
B9S2N8 3988
B9S3G3 3988
B9S4X8 3988
B9S9I0 3988
B9S9M2 3988
B9S9M5 3988
B9S9M7 3988
B9S9M9 3988
B9S9N0 3988
B9S9N1 3988
B9SHF6 3988
B9SL91 3988
B9SLF1 3988
B9SQ17 3988
B9SSF5 3988
B9SU82 3988
B9SVD0 3988
B9SWY2 3988
B9SXA3 3988
B9T3E9 3988
B9T3F0 3988
B9T4J7 3988
B9T5I5 3988
B9T7D6 3988
B9T7J3 3988
B9T856 3988
B9TA87 3988
B9TJN5 3988
Q0PGF2 3988
A0A068SW71 399
A0A068TET7 399
Q9M554 3993
A2WMM2 39946
A2X204 39946
A2X8I4 39946
A2XMP7 39946
A2XRR9 39946
A2XV12 39946
A2XW64 39946
A2Y0K9 39946
A2Y7F9 39946
A2YA96 39946
A2YB43 39946
A2YRH3 39946
A2YW67 39946
A2Z228 39946
B8A8B0 39946
B8A8X6 39946
B8A9A3 39946
B8AG47 39946
B8AID7 39946
B8AJG2 39946
B8AQW3 39946
B8AW86 39946
B8AWN8 39946
B8AWP4 39946
B8AXK4 39946
B8B1N3 39946
B8B3C3 39946
B8B8U7 39946
B8BAA4 39946
B8BD33 39946
B8BHS8 39946
B8BND1 39946
B8BPT2 39946
Q9XEM8 39946
A2ZTB1 39947
A3B992 39947
A3BSK3 39947
A3C6C0 39947
A3CHM7 39947
B0FFN7 39947
B9EX64 39947
B9EX94 39947
B9EZ14 39947
B9F0J4 39947
B9F1G7 39947
B9F6A0 39947
B9FHF3 39947
B9FLF3 39947
B9FM95 39947
B9FSF0 39947
B9G1U9 39947
B9GE90 39947
C7IXC4 39947
Q0DDA7 39947
Q0DYZ8 39947
Q0IWI3 39947
Q0J0L7 39947
Q0J522 39947
Q0J7U8 39947
Q0JB88 39947
Q10MW6 39947
Q2QMA0 39947
Q2QQ93 39947
Q2QX63 39947
Q2R8U4 39947
Q337D7 39947
Q53KN6 39947
Q5CAG7 39947
Q5QMD6 39947
Q5QMV0 39947
Q5VRK6 39947
Q5W730 39947
Q5Z5F4 39947
Q5ZCV2 39947
Q65X46 39947
Q67J13 39947
Q67VC3 39947
Q688X8 39947
Q6F3B0 39947
Q6H6G8 39947
Q6K850 39947
Q6Z6Z5 39947
Q6Z7S3 39947
Q6Z899 39947
Q6ZDI1 39947
Q6ZI90 39947
Q7F1J8 39947
Q7X6U9 39947
Q7XVN7 39947
Q84PD0 39947
Q84SD3 39947
Q8H812 39947
Q8LN96 39947
Q9FTT4 39947
Q9XFD9 39947
A9L0R7 399599
A0A074MVC9 39960
B0K3X9 399726
A4XYF5 399739
A8G9K9 399741
A8GIL6 399741
A4W6D6 399742
B7WRZ4 399795
B7WZQ9 399795
E6XKQ3 399804
A0A0E3ZCY8 400092
A0A0E3ZD31 400092
A0A0E3ZFY2 400092
A0A0B3BKL4 400095
A3MA88 400667
A7FB80 400667
A6W0K8 400668
A6W2D1 400668
A5IDK7 400673
I1EDC8 400682
I1EUP6 400682
I1F4T7 400682
I1F7I0 400682
I1FIR8 400682
I1FLH2 400682
I1FUA0 400682
I1FWK8 400682
I1FYV1 400682
I1G224 400682
I1G5Q7 400682
I1GCI2 400682
I1GD48 400682
I1GEN1 400682
I1GH53 400682
I1GI86 400682
A0A0F0LZD0 400772
E8V6G4 401053
A0A077HLV7 401472
A0A077HMF1 401472
D2QAE1 401473
A0A0D9Y5V9 40148
A0A0D9Y8P8 40148
A0A0D9Y9G7 40148
A0A0D9Y9U8 40148
A0A0D9YDQ9 40148
A0A0D9YLQ5 40148
A0A0D9YR01 40148
A0A0D9YTM3 40148
A0A0D9YVW5 40148
A0A0D9YWR2 40148
A0A0D9YY21 40148
A0A0D9YZT6 40148
A0A0D9Z449 40148
A0A0D9Z450 40148
A0A0D9Z451 40148
A0A0D9ZB36 40148
A0A0D9ZE49 40148
A0A0D9ZIQ6 40148
A0A0D9ZNW3 40148
A0A0D9ZTQ3 40148
A0A0D9ZUG3 40148
A0A0D9ZXK5 40148
A0A0D9ZXK6 40148
A0A0E0A298 40148
A0A0E0A2S3 40148
A0A0E0A491 40148
A0A0E0A689 40148
A0A0E0A690 40148
A0A0E0A7A9 40148
A0A0E0AAI3 40148
A0A0E0AR57 40148
A0A0E0AUT5 40148
A0A0E0AWJ0 40148
A0A0E0AXU0 40148
A0A0E0B3X5 40148
A0A0E0BCI3 40148
A0A0E0BGQ6 40148
A0A0E0BPI9 40148
A0A0E0BT27 40148
A0A0E0BV43 40148
A0A0E0BZR9 40149
A0A0E0C231 40149
A0A0E0C2U5 40149
A0A0E0C2U6 40149
A0A0E0C2Z9 40149
A0A0E0CED7 40149
A0A0E0CEW1 40149
A0A0E0CL16 40149
A0A0E0CL17 40149
A0A0E0CLY0 40149
A0A0E0CLY1 40149
A0A0E0CPA8 40149
A0A0E0CPA9 40149
A0A0E0CQ24 40149
A0A0E0CRA3 40149
A0A0E0CSR2 40149
A0A0E0CTA1 40149
A0A0E0D424 40149
A0A0E0D7X3 40149
A0A0E0DC96 40149
A0A0E0DGS4 40149
A0A0E0DGS5 40149
A0A0E0DLG0 40149
A0A0E0DMA9 40149
A0A0E0DQ20 40149
A0A0E0DUC9 40149
A0A0E0DYK1 40149
A0A0E0E4Y8 40149
A0A0E0EIA2 40149
A0A0E0EKZ7 40149
A0A0E0EKZ8 40149
A0A0E0EZQ8 40149
A0A0E0F3P4 40149
A0A0E0F8P6 40149
A0A0E0FCC9 40149
A0A0E0FEF8 40149
A1HR11 401526
A0Q7E9 401614
A0Q822 401614
A6GXF1 402612
B2UBP2 402626
B2UKB6 402626
B6JVJ2 402676
B6JVM1 402676
B6JXC5 402676
B6JYK9 402676
B6JZJ4 402676
B6JZX2 402676
B6K0K4 402676
B6K174 402676
B6K2Q2 402676
B6K3B0 402676
B6K3F1 402676
B6K6A0 402676
B6K6A9 402676
A7HR77 402881
A7HZ38 402881
A6WRU8 402882
A0A0A2KH59 40296
A0A0A2KP95 40296
A0A0A2KRE6 40296
A0A0A2KWD1 40296
A0A0A2KZG8 40296
A0A0A2KZM2 40296
A0A0A2L148 40296
A0A0A2L1C1 40296
A0A0A2L2S5 40296
A0A0A2L324 40296
A0A0A2L325 40296
A0A0A2L5N6 40296
A0A0A2LA23 40296
A0A0F9ZF93 40302
A0A0B5DBH0 40318
A0A0D0JQX0 40324
V5YVB7 40324
D0MR77 403677
D0MVG5 403677
D0MWE3 403677
D0MWR4 403677
D0MX63 403677
D0MXK2 403677
D0MYG9 403677
D0NAY9 403677
D0NG07 403677
D0NK27 403677
D0NLT6 403677
D0NR06 403677
D0NTP1 403677
D0NVZ6 403677
D0NYW8 403677
N8PQK3 40373
A0A077XWX1 403776
Q9FEG6 4039
A0A075JTK4 403957
B5E9V0 404380
B5EC41 404380
A7HD79 404589
A7HIV5 404589
A0A0C3A1V6 40479
A0A078KMY4 40480
A0A0D0S1D3 404937
B2I2G6 405416
B0U3J7 405440
B2I5Z3 405441
B2I6F5 405441
B7IYG6 405531
B7HCT9 405532
B5UMM7 405533
B7HPL2 405534
B7JN38 405535
A8YVQ2 405566
A0A0B6X3R1 40576
A0A068R6B4 40577
A1A9Q7 405955
B1JW20 406425
A7J483 406552
A5LPP6 406557
A5LX30 406558
A5MPV1 406562
A5MY92 406563
D3VJM5 406817
D3V2A2 406818
K8RFJ7 406819
A0A0F7HKD8 407035
A8FMW6 407148
A0A090AEW8 40754
A0A090BVK3 40754
A0A090BW37 40754
A0A087SX65 407821
A0A087SYY2 407821
A0A087SZ58 407821
A0A087T2S9 407821
A0A087T3N0 407821
A0A087T673 407821
A0A087TEK9 407821
A0A087TV84 407821
A0A087U298 407821
A0A087U683 407821
A0A087UAX1 407821
A0A087UGX9 407821
A0A087US77 407821
A0A087UUL8 407821
B8E4S2 407976
A0A0F7FRY4 408015
K4AVB0 4081
K4AXK6 4081
K4AY25 4081
K4AY67 4081
K4AYZ6 4081
K4B157 4081
K4B3K2 4081
K4B8Z2 4081
K4BEF1 4081
K4BEI4 4081
K4BJE1 4081
K4BLI1 4081
K4BM01 4081
K4BNI8 4081
K4BNP4 4081
K4BPD2 4081
K4BT29 4081
K4BWF1 4081
K4BWK8 4081
K4BX90 4081
K4C1B3 4081
K4C256 4081
K4C2J3 4081
K4C8I4 4081
K4CFQ7 4081
K4CHV5 4081
K4CNM5 4081
K4CQ02 4081
K4CQ25 4081
K4CQU7 4081
K4CWQ2 4081
K4D4Q9 4081
K4D6S1 4081
K4D8B3 4081
K4DAP0 4081
K4DH53 4081
Q9FEW7 4081
Q9M7M2 4081
K1RHW7 408170
K1RPW7 408170
K1TP09 408170
K1U3D6 408170
K1U580 408170
K1U7J4 408170
K1U7U2 408170
W1WL35 408170
E9UWX2 408672
A0A060SXL0 409370
A0A060SZD2 409370
A0A060T0Y7 409370
A0A060T3K1 409370
A0A060T3K6 409370
A0A060T8E9 409370
A0A060TA73 409370
A0A060TD40 409370
A0A060TFG4 409370
A0A060TIV6 409370
B6HZ11 409438
B6I976 409438
C4T7Z2 4097
Q4VRW3 4097
Q6EIX7 4097
Q6EIX8 4097
Q6EIX9 4097
Q9FSF2 4097
Q9SP09 4097
Q9ZRE0 4097
H8YI16 4100
U5HUF9 4100
U5PY20 4100
U5PY93 4100
U5Q1N6 4100
U5Q1Q7 4100
U5Q1R1 4100
A2SS06 410358
E6PGN0 410659
E6PIN8 410659
E6PRW2 410659
E6PT47 410659
E6Q1S1 410659
E6Q5D4 410659
E6QE74 410659
E6QEX6 410659
E6QIP3 410659
E6QS00 410659
T0XYA1 410659
T0Y3E2 410659
T0YYJ3 410659
T0Z662 410659
T0ZAQ1 410659
T0ZKP2 410659
T0ZL68 410659
T0ZNB1 410659
T1A6W6 410659
T1AAA7 410659
T1ANH9 410659
T1B453 410659
T1B5Q3 410659
T1B7J5 410659
T1BSY7 410659
T1CHK7 410659
T1CUN8 410659
A0LYP3 411154
A0M4L4 411154
A0M645 411154
M0ZPC7 4113
M0ZT02 4113
M0ZTF3 4113
M1A6Z5 4113
M1AA10 4113
M1AA13 4113
M1AA14 4113
M1AI12 4113
M1AJS3 4113
M1AKC4 4113
M1AV00 4113
M1AXZ6 4113
M1B483 4113
M1B484 4113
M1B5W2 4113
M1B5W3 4113
M1B5W4 4113
M1B9Q4 4113
M1B9Q6 4113
M1BAC3 4113
M1BHL5 4113
M1C031 4113
M1C3V0 4113
M1C475 4113
M1C9A4 4113
M1C9A5 4113
M1C9I2 4113
M1CBF4 4113
M1CD81 4113
M1CD82 4113
M1CDW4 4113
M1CGG6 4113
M1CIF7 4113
M1CV08 4113
M1D1W5 4113
M1D1W6 4113
M1D4E3 4113
M1D4E4 4113
M1D6D9 4113
M1D772 4113
M1DPE5 4113
Q2XTC7 4113
Q38HT9 4113
Q38HU8 4113
Q3HRX5 4113
Q43177 4113
A5ZRJ1 411459
A5ZVQ2 411459
A5KJW3 411460
A5KQI3 411460
B0G3I0 411461
B0G7H0 411461
A6BHU5 411462
A6BKD1 411462
A5Z3J7 411463
B6WR39 411464
B6WWM9 411464
A8SMM1 411465
A8SNJ3 411465
A7BDS3 411466
A6NX43 411467
B0NC46 411468
B0NCL7 411468
C0EVC9 411469
C0EWR0 411469
A7AYP9 411470
A7B049 411470
D1PJS4 411471
U2D1R8 411472
U2KK64 411473
A8SVU9 411474
A8SYV4 411474
G9YTB8 411475
A7LRX4 411476
A7M357 411476
A7AGC0 411477
A7AKL7 411477
A7V0Q5 411479
A7V3E0 411479
C7H8G4 411483
B0NXR7 411484
B0P3U0 411484
A8SEL0 411485
D4CG27 411486
A7VIY9 411489
B0ME06 411490
A9CV61 411684
A5ZDX1 411901
A5ZIH1 411901
A8RMT0 411902
A4EC66 411903
A2S563 412022
B5RPM0 412418
B5RPZ7 412418
B5RM74 412419
B5RMK1 412419
C6HV87 412449
C6HWD1 412449
E5GBF2 412675
A0RIT2 412694
A0A0F9AMD1 412755
A0A0F9BUI5 412755
A0A0F9DME0 412755
A0A0F9EHV2 412755
A0A0F9EHZ3 412755
A0A0F9EQZ5 412755
A0A0F9FHM7 412755
A0A0F9FKA5 412755
A0A0F9G4X5 412755
A0A0F9GF01 412755
A0A0F9ITW7 412755
A0A0F9IZX9 412755
A0A0F9JK94 412755
A0A0F9K287 412755
A0A0F9KJ82 412755
A0A0F9KVW9 412755
A0A0F9KZ27 412755
A0A0F9L0F3 412755
A0A0F9LT17 412755
A0A0F9MDK6 412755
A0A0F9MQP0 412755
A0A0F9NBF0 412755
A0A0F9NC41 412755
A0A0F9P8B0 412755
A0A0F9PNB0 412755
A0A0F9PSX5 412755
A0A0F9Q0D3 412755
A0A0F9Q716 412755
A0A0F9Q7X3 412755
A0A0F9QLN3 412755
A0A0F9RPT3 412755
A0A0F9SMV6 412755
A0A0F9SPK0 412755
A0A0F9TKN3 412755
A0A0F9TRC8 412755
A0A0F9TWM4 412755
A0A0F9U1S4 412755
A0A0F9UI74 412755
A0A0F9V3V2 412755
A0A0F9V6K9 412755
A0A0F9VBL9 412755
A0A0F9VPL6 412755
A0A0F9W1Y7 412755
A0A0F9WEK8 412755
A0A0F9WJC7 412755
A0A0F9X6U6 412755
A0A0F9Y4V6 412755
X0TE02 412755
X0TKI8 412755
X0TQF6 412755
X0V2C4 412755
X0V2M8 412755
X0V9U2 412755
X0VB60 412755
X0VGS9 412755
X0WFX8 412755
X0WIV2 412755
X0WP47 412755
X0WXW1 412755
X0XH56 412755
X0YJG8 412755
X0YV42 412755
X0Z749 412755
X0ZTV6 412755
X1A129 412755
X1A4M3 412755
X1CP75 412755
X1EZ09 412755
X1FM14 412755
X1GIU3 412755
X1HIW9 412755
X1JC65 412755
X1K1X7 412755
X1K1Y8 412755
X1KC22 412755
X1KKS2 412755
X1L1W3 412755
X1MGJ4 412755
X1MPP9 412755
X1NLL0 412755
X1NWU2 412755
X1PK97 412755
X1Q4V0 412755
X1Q5I4 412755
X1RVH0 412755
X1SD14 412755
X1UZH4 412755
X1V5H7 412755
X1V5P0 412755
X1W0S3 412755
A5CX57 412965
G9MIQ6 413071
G9MJT0 413071
G9MQH2 413071
G9MRR2 413071
G9MSQ3 413071
G9MVR7 413071
G9N1S5 413071
G9N9W7 413071
G9ND59 413071
G9ND74 413071
A1AW21 413404
A0RZ02 414004
B7JUW4 41431
B7JY68 41431
B6IVA5 414684
A0A099D198 414996
A9MH53 41514
A9MR76 41514
A0A022PQF9 4155
A0A022PW56 4155
A0A022Q5E9 4155
A0A022Q5I5 4155
A0A022Q8Y5 4155
A0A022QB16 4155
A0A022QDQ6 4155
A0A022QEK0 4155
A0A022QH49 4155
A0A022QHC1 4155
A0A022QLV6 4155
A0A022QM28 4155
A0A022QMS8 4155
A0A022QN25 4155
A0A022QUF2 4155
A0A022QXU1 4155
A0A022QYT4 4155
A0A022R0L9 4155
A0A022R641 4155
A0A022R7E7 4155
A0A022R7Q1 4155
A0A022R8B6 4155
A0A022R8G6 4155
A0A022R8L9 4155
A0A022RA53 4155
A0A022RA54 4155
A0A022RBX3 4155
A0A022RC40 4155
A0A022RHF6 4155
A0A022RLT8 4155
A0A022RN51 4155
A0A022RN92 4155
A0A022RRQ5 4155
A0A022RU54 4155
A0A022RYV1 4155
A0A022S051 4155
A0A022S200 4155
A3N3J9 416269
A8F0U0 416276
I2DK54 416344
B9LUC6 416348
A8F850 416591
A2RP20 416870
A7X2Y0 418127
A4IX29 418136
E3JQU9 418459
E3JR89 418459
E3JT00 418459
E3JV18 418459
E3JWF0 418459
E3K459 418459
E3KCH2 418459
E3KPN6 418459
E3KQI2 418459
E3KQK0 418459
E3KVA1 418459
E3KVU1 418459
E3L747 418459
E3L935 418459
K8E8Z0 41875
K8EBX3 41875
K8ECE8 41875
K8ECG8 41875
K8EEF9 41875
K8EF56 41875
K8EFV9 41875
K8EKA3 41875
K8EKF9 41875
K8ENS1 41875
K8EQK9 41875
K8F0A6 41875
K8F199 41875
K8F665 41875
K8FD20 41875
K8FF60 41875
K8FHS9 41875
K8FHU9 41875
A6B257 419109
A9W6R8 419610
S9WE70 419612
S9WJ99 419612
S9WL79 419612
S9WPL9 419612
S9WUY4 419612
S9WV99 419612
S9WYJ1 419612
S9X1S5 419612
S9X8A7 419612
S9XLL2 419612
S9YRF6 419612
T0NM53 419612
A4IR30 420246
A5UM87 420247
A2SIR5 420662
A0A0G2DUP8 420778
A0A0G2DXD9 420778
A0A0G2DZ70 420778
A0A0G2ECP8 420778
A0A0G2EHL2 420778
A0A0G2EKJ6 420778
A0A0G2EXN3 420778
A0A0G2FVY0 420778
A0A0G2FZQ5 420778
A0A0G2HC97 420778
A0A0G2HH86 420778
F9VGD7 420890
A0A0C5S235 42094
S3NNR8 421052
A0A085B679 421072
A0A085Z0G7 421531
A0A085ZGM5 421531
A0A085ZH59 421531
A7BR59 422289
A7BXW7 422289
A7C165 422289
A7C3Y9 422289
A0A023X0D9 42256
A0A023X418 42256
D5AFX7 423211
D5T601 423212
B4T2U5 423368
B4T6D7 423368
G5JC00 423471
T2IT05 423472
T2IX08 423472
T2I891 423474
T2I9Y6 423474
C5K5C5 423536
C5KBL9 423536
C5KJI3 423536
C5KJL2 423536
C5KK59 423536
C5KKN1 423536
C5KLA5 423536
C5KNV3 423536
C5KRG8 423536
C5KXS2 423536
C5KZ56 423536
C5L2Z9 423536
C5L4W5 423536
C5L7M8 423536
C5L944 423536
C5LEL5 423536
C5LEZ1 423536
C5LFS5 423536
C5LG31 423536
C5LHS1 423536
C5LJQ2 423536
C5LKQ0 423536
C5LLB6 423536
C5LNL0 423536
C5LNN4 423536
C5LQ50 423536
C5LQF2 423536
C5LQF3 423536
C5LRY5 423536
C5LSC4 423536
C5LSM0 423536
C5LW22 423536
C5LZA8 423536
C5M128 423536
U4PR83 424182
U4PSN1 424182
A2Q8G7 425011
A2QAX0 425011
A2QCJ3 425011
A2QKP2 425011
A2QSQ2 425011
A2QUC9 425011
A2QYA7 425011
A2QYN7 425011
A2R2Q3 425011
A2R471 425011
A2R654 425011
A2R9B4 425011
A2RBF0 425011
A0A0E1SBT7 425067
A8FYT9 425104
A8PR44 425265
A8PUX3 425265
A8Q0Y9 425265
A8Q342 425265
A8Q7Y6 425265
A0A099BCJ1 425400
C7DHA9 425595
A0A098RGR7 42565
D6CS58 426114
D6CU94 426114
B0U833 426117
B1LZ52 426355
B2VW35 426418
B2VXJ9 426418
B2VYY7 426418
B2W031 426418
B2W1N7 426418
B2W321 426418
B2W7I5 426418
B2W8Y8 426418
B2W900 426418
B2WAZ7 426418
B2WCU4 426418
B2WKJ0 426418
B2WNV9 426418
A0A0D2XDM0 426428
A0A0D2XEG8 426428
A0A0D2XM35 426428
A0A0D2XQ19 426428
A0A0D2XVZ5 426428
A0A0D2XW05 426428
A0A0D2XWC9 426428
A0A0D2Y5G1 426428
A0A0D2YCS4 426428
A0A0D2YH41 426428
A6QHC2 426430
D4SQZ3 427081
D4SU08 427081
D4T617 427082
D4T843 427082
A7VNF2 428125
B1C0Y3 428126
A8REM1 428127
B0MNB3 428128
T1DHF6 42839
T1DKK0 42839
T1DS84 42839
T1E7T6 42839
C6BD24 428406
C6BM07 428406
A0A0C7MH41 42897
T0GPH0 428994
C9RBX9 429009
A0A061IWA3 429131
A0A061IXV3 429131
A0A061IZJ0 429131
A0A061J1T9 429131
A0A061J1Y6 429131
A0A061J3K4 429131
A0A061J3S6 429131
A0A061J445 429131
A0A061J5J7 429131
A0A061J5L2 429131
A0A061J6L1 429131
A0A061J7G4 429131
A0A061J8K8 429131
A0A061J943 429131
A0A061J9H0 429131
A0A061J9N1 429131
A0A0F5FG49 429727
B2S9C2 430066
Q0R0F2 431157
Q0R0F3 431157
G0RB54 431241
G0RD83 431241
G0RET3 431241
G0RFF9 431241
G0RFQ0 431241
G0RHU4 431241
G0RJ75 431241
G0RKG3 431241
G0RNH3 431241
G0RUT3 431241
A0A0B2Y2A0 431269
W5J5R6 43151
W5J777 43151
W5JF60 43151
W5JH98 43151
W5JHC6 43151
W5JHS9 43151
W5JIW7 43151
W5JJR3 43151
W5JK08 43151
W5JKA3 43151
W5JLU7 43151
W5JRU6 43151
W5JTS9 43151
W5JVG4 43151
K3W4Z7 431595
K3W5Z4 431595
K3W6H1 431595
K3W867 431595
K3W9F2 431595
K3WB54 431595
K3WCK2 431595
K3WEC3 431595
K3WH31 431595
K3WHQ5 431595
K3WHY4 431595
K3WPE3 431595
K3WQC1 431595
K3WU69 431595
K3WV63 431595
K3X1J6 431595
K3X6N0 431595
K3XBN2 431595
I3LWG4 43179
I3LWN8 43179
I3LX62 43179
I3M1F9 43179
I3M1S3 43179
I3M3E9 43179
I3M5M4 43179
I3M7B3 43179
I3MAD8 43179
I3MDK6 43179
I3MDV8 43179
I3MG02 43179
I3MHH4 43179
I3MMQ1 43179
I3MPA2 43179
I3MV99 43179
I3MX06 43179
I3MYN0 43179
I3N3T3 43179
I3N4J2 43179
I3N5Q8 43179
I3N6X1 43179
I3NDS2 43179
I3NF36 43179
I3NGF5 43179
I3NGN2 43179
I3NHC5 43179
A5N397 431943
A5N6M3 431943
A0A0F6GJG5 431946
A0A0F6GM07 431946
B2RLJ0 431947
C4FM81 432331
A0A0F7UU93 432359
A0A0F7UW19 432359
A0A0F7UWL9 432359
A0A0F7V0Q4 432359
A0A0F7V0R0 432359
A0A0F7V347 432359
A0A0F7V3K7 432359
A0A0F7V509 432359
A0A0F7V6Q6 432359
A0A0F7V6Y0 432359
A0A0F7V8A7 432359
A0A0F7VE88 432359
A0A0F7VEH9 432359
F3KC13 434085
C6V526 434131
B0BTI6 434271
A0A091L7U6 43455
A0A091LGW9 43455
A0A091LLT7 43455
A0A091LW31 43455
A0A091M9Y4 43455
A9KE65 434922
A9KG87 434922
B6IZJ1 434923
B6J7U6 434924
A0A098H9U0 434928
A0A098HEQ1 434928
A6L2S4 435590
A6L3W0 435590
A6L8X3 435591
A6LBD7 435591
G9PD04 435830
E5UL02 435832
E5CM87 435837
E9DQQ0 435842
A0A094J098 435908
L7ZH51 435998
A4RRN0 436017
A4RUN9 436017
A4RV64 436017
A4RWX6 436017
A4RX95 436017
A4RY35 436017
A4S1T8 436017
A4S3A7 436017
A4S3M5 436017
A4S5B7 436017
A4S7R8 436017
A4S843 436017
A4S8B0 436017
B2V5U5 436114
A9A136 436308
A0A063KRA6 43655
A0A0C1MMM8 43657
A0A0F4QVK2 43658
A0A0F4PHG3 43662
D8JKP4 436717
A7TF42 436907
A7TKM2 436907
A7TLR2 436907
A7TLX0 436907
A7TM74 436907
A7TMG4 436907
A7TNM2 436907
A7TP33 436907
A7TQW6 436907
D0RKU1 437701
A8IPT0 438753
B8FGI7 439235
B8FGM0 439235
B8FKW0 439235
D6XWB5 439292
A6WX07 439375
B5IB22 439481
B5ICS5 439481
B6BRK4 439493
B6R196 439495
B6B6R2 439496
B6BG83 439496
B7QUK6 439497
B3YHC0 439842
B3YKA7 439842
B4TSM3 439843
B4TVZ6 439843
B5FHA7 439851
B5FR40 439851
B1LFU5 439855
B1LJ04 439855
B1WVR2 43989
B1WXV0 43989
B7KSZ5 440085
E3R5N7 440496
K5XEP3 440512
F0XVP5 44056
F0XVV4 44056
F0XW96 44056
F0XWN8 44056
F0XX29 44056
F0Y0Q1 44056
F0Y1P7 44056
F0Y2G4 44056
F0Y3X4 44056
F0Y4F4 44056
F0Y9I1 44056
F0YA61 44056
F0YDV2 44056
F0YE72 44056
F0YF77 44056
F0YGX5 44056
F0YGX6 44056
F0YHJ2 44056
F0YIU4 44056
F0YIZ1 44056
F0YJR8 44056
F0YKB6 44056
F0YRI6 44056
B6A9C8 441375
B6AC23 441375
B6ACF9 441375
B6AD27 441375
B6ADD8 441375
B6AEK7 441375
B6AHG8 441375
B6AI60 441375
B6AJ02 441375
B6AJV6 441375
B1ZGR2 441620
A9NFN9 441768
A5I639 441771
A7GHH5 441772
A0A093H982 441894
A0A093HHB7 441894
A0A093HJQ5 441894
A0A093HZK3 441894
A0A093I448 441894
A0A093I9X0 441894
A0A093J8V6 441894
A0A093JK64 441894
A0A093K876 441894
B8M1F8 441959
B8M2X1 441959
B8M327 441959
B8M3Y9 441959
B8M3Z0 441959
B8M4C2 441959
B8MBJ8 441959
B8MBT3 441959
B8MH32 441959
B8MH33 441959
B8MNS6 441959
B8MP28 441959
B8MPX9 441959
B6Q2T4 441960
B6Q7Y2 441960
B6Q926 441960
B6Q9M8 441960
B6QAW9 441960
B6QFD7 441960
B6QG86 441960
B6QNT4 441960
B6QPB7 441960
B6QTM9 441960
B6QTV4 441960
Q3LG58 442
A0A089HT19 44251
A0A089HTD2 44251
A0A090ZHJ5 44252
A0A017HNI1 442562
E8WL73 443143
E8WR22 443143
C6E642 443144
C6E8Z6 443144
A6EYL7 443152
A6F3Y0 443152
E9CSK3 443226
E9CY07 443226
E9D1K5 443226
E9D2S1 443226
E9DAD2 443226
E9DC42 443226
E9DDC8 443226
E9DE74 443226
E9DG18 443226
E9DG53 443226
E9DHM2 443226
E9DK45 443226
B5H0H5 443255
A5KT10 443342
A0A0F5FXK1 443610
A0A026VWM9 443821
A0A026W1A8 443821
A0A026W6H7 443821
A0A026WCY6 443821
A0A026WK19 443821
A0A026WMV5 443821
A0A026WN64 443821
A0A026WNI9 443821
A0A026WNX8 443821
A0A026WPM9 443821
A0A026WS69 443821
A0A026WVY8 443821
A5CRA7 443906
A0A0F7N1G4 444103
U6K0V4 44415
U6K6J0 44415
U6KD23 44415
B1HUD0 444177
Q05980 444178
A8Z5W5 444179
B5YU43 444450
B5YYA8 444450
C4YW60 444612
B1BII4 445334
B1BDN4 445337
A0A0F7KHN3 44574
A0A0F7KLF1 44574
B2KCV0 445932
B2KEA3 445932
A0A086A715 445961
A0A086A8Z4 445961
A0A086AA26 445961
B0MVJ8 445970
B1CBN0 445971
B0P7T0 445972
B0N2W8 445974
D6RW07 445987
D6RY03 445987
A0A0C9NEN5 446
P50025 446
C6WRE2 446462
C7MBV4 446465
D5UGK2 446466
D7AYG2 446468
D1BEY8 446469
D3PVW6 446470
D1BUX0 446471
O96455 44689
Q54ED3 44689
Q54LL9 44689
Q54M91 44689
Q54MY7 44689
Q54PV9 44689
Q54SQ0 44689
Q54TF9 44689
Q54VQ1 44689
Q54XR6 44689
Q54YH7 44689
Q55FR3 44689
Q86KX9 44689
C0NB43 447093
C0NC93 447093
C0NF20 447093
C0NFJ5 447093
C0NIY0 447093
C0NLF5 447093
C0NM69 447093
C0NTG8 447093
C0NW00 447093
T5BDA6 447095
T5BFI2 447095
T5BH53 447095
T5BIG7 447095
T5BJ42 447095
T5BMQ6 447095
T5BRS2 447095
T5BU42 447095
T5BWX1 447095
T5C421 447095
T5C6H1 447095
T5C6J0 447095
T5CBA1 447095
B4UGA2 447217
B4UJT5 447217
A9FI75 448385
A9G249 448385
A9G8N1 448385
A9GVL6 448385
A0A0A8ULL0 449
A0A0A8URF7 449
D5AWA5 449216
A0A094PZC2 449393
A0A094RG01 449393
A0A0A1VS27 449439
A0A0A1VS97 449439
A0A0A1W0D7 449439
B0JW23 449447
B0JXG3 449447
D3G6Z0 449468
B0NPW8 449673
B0NQ87 449673
A0A0E1VQZ7 450394
D6KMU0 450749
B4RBL0 450851
A0A098GCJ9 451
A0A098GHF4 451
A8Z4B8 451516
E2NPH9 451640
B3Z7U5 451707
A0A0B5ZH72 451709
B1R3B5 451754
B1BPJ7 451755
B1REA5 451756
B0XN39 451804
B0XNT1 451804
B0XSK3 451804
B0XTB6 451804
B0XUZ4 451804
B0XWB9 451804
B0Y1F1 451804
B0Y2Q1 451804
B0Y7Z4 451804
B0YBU0 451804
B0YEJ2 451804
B3ESY3 452471
G9NHG9 452589
G9NLG9 452589
G9NYJ8 452589
G9P132 452589
G9P2M5 452589
G9P4C8 452589
G9P6B0 452589
G9P7V7 452589
G9PA36 452589
G9PBS8 452589
G9PCA4 452589
B1ZNI4 452637
B1ZUS0 452637
B1XRU0 452638
B1XVB4 452638
U6CRF0 452646
U6CSD1 452646
U6CSR2 452646
U6CSW1 452646
U6CSW4 452646
U6CT71 452646
U6CXH2 452646
U6D6D8 452646
U6DDM3 452646
U6DDZ4 452646
U6DFZ7 452646
U6DKY6 452646
U6DQ07 452646
U6DXD5 452646
E4NAZ9 452652
E4NHN2 452652
B0BWH0 452659
D4YZL9 452662
B8H8R8 452863
A0A0E0MTQ5 4529
A0A0E0MWG9 4529
A0A0E0MX58 4529
A0A0E0MXC5 4529
A0A0E0N1B7 4529
A0A0E0N990 4529
A0A0E0NDK7 4529
A0A0E0NGD3 4529
A0A0E0NIP4 4529
A0A0E0NJI0 4529
A0A0E0NKS7 4529
A0A0E0NME2 4529
A0A0E0NRS5 4529
A0A0E0NRS6 4529
A0A0E0NRS7 4529
A0A0E0NRS9 4529
A0A0E0NRT0 4529
A0A0E0NYW5 4529
A0A0E0P294 4529
A0A0E0P745 4529
A0A0E0PCC2 4529
A0A0E0PGZ8 4529
A0A0E0PHS4 4529
A0A0E0PQN6 4529
A0A0E0PR78 4529
A0A0E0PSQ6 4529
A0A0E0PUM8 4529
A0A0E0PVK7 4529
A0A0E0PYS0 4529
A0A0E0QEN8 4529
A0A0E0QI93 4529
A0A0E0QK81 4529
A0A0E0QLD9 4529
A0A0E0QSE3 4529
A0A0E0R166 4529
A0A0E0R5T6 4529
A0A0E0R9Z2 4529
A0A0E0REA9 4529
A0A0E0RHM1 4529
A0A0E0RHM2 4529
A0A0E0RJX0 4529
Q01ID9 4530
Q01MF9 4530
Q948S9 4530
Q949C1 4530
J3KY44 4533
J3L0F4 4533
J3L398 4533
J3L9A0 4533
J3LC54 4533
J3LD55 4533
J3LDT1 4533
J3LFG1 4533
J3LG16 4533
J3LGY6 4533
J3LI40 4533
J3LLI0 4533
J3LMT2 4533
J3LR64 4533
J3LTI7 4533
J3LWN5 4533
J3M3M0 4533
J3M449 4533
J3M620 4533
J3M9D1 4533
J3M9Q2 4533
J3MAT2 4533
J3MC21 4533
J3MCG5 4533
J3MCS9 4533
J3MER4 4533
J3MQL8 4533
J3MSL5 4533
J3MUJ2 4533
J3MY66 4533
J3MYT0 4533
J3N3Y4 4533
J3N6V2 4533
J3NBQ3 4533
J3NDL7 4533
J3NEX1 4533
B2DX06 453365
B2E1I7 453365
H5SEH6 453415
H5SJM2 453415
A7RG53 45351
A7RPE1 45351
A7RTE1 45351
A7RUW4 45351
A7RXE0 45351
A7RZ26 45351
A7S1F1 45351
A7S1H0 45351
A7S6W8 45351
A7S9B0 45351
A7SC40 45351
A7SC61 45351
A7SGJ2 45351
A7SHV1 45351
A7SJW2 45351
A7SKN4 45351
A7SSZ8 45351
A7ST81 45351
A0A0E0FJA2 4536
A0A0E0FLM8 4536
A0A0E0FM66 4536
A0A0E0FMD5 4536
A0A0E0FRT6 4536
A0A0E0G398 4536
A0A0E0G5D4 4536
A0A0E0G867 4536
A0A0E0G868 4536
A0A0E0GAM3 4536
A0A0E0GBJ0 4536
A0A0E0GE88 4536
A0A0E0GL40 4536
A0A0E0GL41 4536
A0A0E0GN62 4536
A0A0E0GN63 4536
A0A0E0GR18 4536
A0A0E0GR19 4536
A0A0E0GUM9 4536
A0A0E0GYV7 4536
A0A0E0H3W5 4536
A0A0E0H3W7 4536
A0A0E0H4U8 4536
A0A0E0H9V0 4536
A0A0E0HHM0 4536
A0A0E0HHM1 4536
A0A0E0HHM2 4536
A0A0E0HHM3 4536
A0A0E0HHM4 4536
A0A0E0HHM5 4536
A0A0E0HHM6 4536
A0A0E0HIE7 4536
A0A0E0HJX7 4536
A0A0E0HJX8 4536
A0A0E0HJX9 4536
A0A0E0HJY0 4536
A0A0E0HK39 4536
A0A0E0HLE8 4536
A0A0E0HN89 4536
A0A0E0HS02 4536
A0A0E0I7I3 4536
A0A0E0IB28 4536
A0A0E0IDA6 4536
A0A0E0IER1 4536
A0A0E0IER2 4536
A0A0E0IT20 4536
A0A0E0IZN6 4536
A0A0E0J3I7 4536
A0A0E0J785 4536
A0A0E0JAQ2 4536
A0A0E0JAQ3 4536
A0A0E0JCB8 4536
A0A0E0JG63 4537
A0A0E0JJG4 4537
A0A0E0JJL8 4537
A0A0E0JMY4 4537
A0A0E0K136 4537
A0A0E0K353 4537
A0A0E0K354 4537
A0A0E0K3U9 4537
A0A0E0K6H3 4537
A0A0E0KCF3 4537
A0A0E0KGV5 4537
A0A0E0KJX3 4537
A0A0E0KNV7 4537
A0A0E0KNV8 4537
A0A0E0KTJ9 4537
A0A0E0KY24 4537
A0A0E0KYP2 4537
A0A0E0L156 4537
A0A0E0L591 4537
A0A0E0L5Q6 4537
A0A0E0L745 4537
A0A0E0L8X7 4537
A0A0E0L9D4 4537
A0A0E0L9T4 4537
A0A0E0LCA5 4537
A0A0E0LUD6 4537
A0A0E0LVW0 4537
A0A0E0LX07 4537
A0A0E0M224 4537
A0A0E0M9I1 4537
A0A0E0MK43 4537
A0A0E0MMQ8 4537
A0A0E0MPI2 4537
I1NLQ1 4538
I1NN69 4538
I1NNJ3 4538
I1NNN5 4538
I1NR09 4538
I1NWW1 4538
I1NZQ4 4538
I1P1A0 4538
I1P2S3 4538
I1P3B2 4538
I1P5A4 4538
I1P912 4538
I1PAB4 4538
I1PDX6 4538
I1PNL6 4538
I1PRG9 4538
I1PS46 4538
I1PSM2 4538
I1PUI4 4538
I1PXX3 4538
I1PYZ6 4538
I1Q0A0 4538
I1Q125 4538
I1Q2T4 4538
I1QES0 4538
I1QFW6 4538
I1QI64 4538
I1QKA4 4538
I1QPL7 4538
I1QQ28 4538
I1QYM9 4538
I1R4D6 4538
I1R7S9 4538
B5F1Z5 454166
B5F6Y9 454166
B4TEN5 454169
B4TIB5 454169
A0A0B6WWP2 454194
A0A0B6WXH9 454194
A0A0B6WYT0 454194
A0A0B6X0J5 454194
A0A081VT79 454957
A0A081VUC7 454957
B8JCS9 455488
B8JDF3 455488
B5G5H7 4555
K3XFU8 4555
K3XGD3 4555
K3XJP0 4555
K3XS51 4555
K3XWX6 4555
K3XWY1 4555
K3Y5P5 4555
K3Y784 4555
K3Y7L6 4555
K3Y7L7 4555
K3Y7R5 4555
K3YHL2 4555
K3YI24 4555
K3YIF4 4555
K3YNE6 4555
K3YNF8 4555
K3YRW9 4555
K3YSS7 4555
K3YTX8 4555
K3YVS3 4555
K3YWP8 4555
K3YWS1 4555
K3YYM4 4555
K3Z069 4555
K3Z4Q1 4555
K3Z563 4555
K3Z7D3 4555
K3Z7H8 4555
K3Z7S0 4555
K3ZJN7 4555
K3ZU19 4555
K3ZXG4 4555
K3ZZI9 4555
K4A0X1 4555
K4A6Q1 4555
K4A7J4 4555
K4A953 4555
K4AAF2 4555
K4AAF7 4555
K4ACV8 4555
B1VY38 455632
C5WMQ3 4558
C5WNI2 4558
C5WR54 4558
C5WSN6 4558
C5WWB8 4558
C5X2C9 4558
C5X4J3 4558
C5XBA6 4558
C5XBA7 4558
C5XHK8 4558
C5XJI2 4558
C5XJT3 4558
C5XRY7 4558
C5XTS2 4558
C5XUS7 4558
C5XV45 4558
C5XZ63 4558
C5Y0R6 4558
C5Y1S1 4558
C5Y4Y8 4558
C5Y9S9 4558
C5YDE4 4558
C5YDG6 4558
C5YHE3 4558
C5YK63 4558
C5YLG9 4558
C5YNY2 4558
C5YPL7 4558
C5YSM8 4558
C5YVI9 4558
C5YZ53 4558
C5Z0K5 4558
C5Z2V5 4558
C5Z7H9 4558
H7GHD8 456163
A0A0E1RPF7 456298
A0A0F2CR06 45634
A7I7L5 456442
A7I8R3 456442
B0SRF0 456481
D1ND90 456482
A0A077S2C2 4565
Q0PMD7 4565
T1S9X1 4565
W4ZM82 4565
W4ZUK7 4565
W4ZVW3 4565
W5A0J5 4565
W5A2Z4 4565
W5A825 4565
W5A8F6 4565
W5ADV2 4565
W5AE23 4565
W5AK92 4565
W5AL24 4565
W5ALA0 4565
W5AYL5 4565
W5BRC8 4565
W5CEX9 4565
W5CV98 4565
W5CVX6 4565
W5DBV6 4565
W5DSY0 4565
W5DZN5 4565
W5DZY2 4565
W5E1D3 4565
W5EDL5 4565
W5EFS6 4565
W5ENP9 4565
W5F1U2 4565
W5F437 4565
W5F6L3 4565
W5F6R4 4565
W5FAI1 4565
W5FEA0 4565
W5FHE1 4565
W5FLD2 4565
W5FNH3 4565
W5FT21 4565
W5FV41 4565
W5FW62 4565
W5FW76 4565
W5FZE0 4565
W5FZJ8 4565
W5G3M9 4565
W5G438 4565
W5G888 4565
W5G9F8 4565
W5G9P1 4565
W5GAH1 4565
W5GDC8 4565
W5GJT5 4565
W5GKV2 4565
W5GRP5 4565
W5H0F6 4565
W5HLX2 4565
W5HUG4 4565
W5I330 4565
W5I359 4565
W5IB77 4565
W8SMG8 4565
A0A0C2HJB5 45670
M7Y9N8 4572
M7YIC0 4572
M7YR73 4572
M7Z0Z6 4572
M7Z4F7 4572
M7Z540 4572
M7ZB49 4572
M7ZI73 4572
M7ZPN0 4572
M7ZST6 4572
M7ZYN5 4572
M8A5N9 4572
M8AH10 4572
M8APR5 4572
M8AUW5 4572
M8AZJ2 4572
T1LA40 4572
T1MLV7 4572
F7M854 457387
F7M9M3 457387
D7K9Q2 457390
D7KAA5 457390
D1JY27 457391
D1JZJ4 457391
E5V888 457393
E5VAJ3 457393
C6Z4B6 457394
C6Z7G3 457394
C3PYW9 457395
C3Q1I3 457395
V9H8B1 457396
H1BLV0 457402
F7L403 457403
H1PSR7 457404
H1PXX3 457404
W7VVQ5 457406
C6JCL3 457412
C6JG68 457412
D6KHN1 457416
C5EJH7 457421
G1VVR8 457422
E4VSX3 457424
E4VZB2 457424
D6B079 457425
D9WRR0 457427
D6ED49 457428
B5H745 457429
B5H7V8 457429
W9FMZ5 457430
D6AB07 457431
B2A1N0 457570
B2A1X3 457570
A0A096PRM3 4577
A0A096PTB3 4577
A0A096PTB4 4577
A0A096PUR4 4577
A0A096PUR5 4577
A0A096PVX2 4577
A0A096PVX3 4577
A0A096Q7U7 4577
A0A096Q7U8 4577
A0A096QFK5 4577
A0A096QFK6 4577
A0A096QMM1 4577
A0A096RMU2 4577
A0A096S4K7 4577
A0A096S8H0 4577
A0A096SCN7 4577
A0A096SCN9 4577
A0A096SUM2 4577
A0A096SZL3 4577
A0A096TAI3 4577
B4F810 4577
B4FAB2 4577
B4FBV4 4577
B4FDJ5 4577
B4FI78 4577
B4FJC3 4577
B4FMR7 4577
B4FNE8 4577
B4FR07 4577
B4FT54 4577
B4FTK7 4577
B4FTM2 4577
B4FTR0 4577
B4FVD3 4577
B4FZ77 4577
B4G111 4577
B4G1B8 4577
B6SKE0 4577
B6SLS6 4577
B6T422 4577
B6T7D7 4577
B6T7S1 4577
B6T7S9 4577
B6T9Q1 4577
B6TA99 4577
B6TAJ2 4577
B6TAS0 4577
B6TAW2 4577
B6THE8 4577
B6TK91 4577
B6TKS5 4577
B6TNP8 4577
B6U659 4577
B6U8P3 4577
B8A1D6 4577
B8A362 4577
C0HFE1 4577
C0HGU9 4577
C0P3Y4 4577
C0P6C7 4577
C0P6X3 4577
C0P7S8 4577
C0P7T4 4577
C0PCB7 4577
C0PHP6 4577
C4J8T7 4577
K7THS8 4577
K7TJI2 4577
K7TN70 4577
K7TSL0 4577
K7TXD6 4577
K7U0W2 4577
K7U1A5 4577
K7U5M9 4577
K7UCS9 4577
K7URM5 4577
K7UTD2 4577
K7UU30 4577
K7UW69 4577
K7V1Z0 4577
K7V2H4 4577
K7VT50 4577
K7VXU7 4577
K7W0M3 4577
O65160 4577
A0A086G811 458197
A0A086G8V0 458197
B9E6X0 458233
B0TQC1 458817
B0TV40 458817
B0VH26 459349
K1VQI9 459495
K1WR23 459495
K1XA79 459495
K1XF63 459495
B8IHL2 460265
A0A0D1I2B3 46170
A0A0D6DEE9 46170
K7VU82 46234
K7WJU6 46234
K7WZ41 46234
K7X1L2 46234
B0LUL4 46242
B0LUL8 46242
B0LUM2 46242
Q91BI2 46242
B5DH39 46245
B5DIU2 46245
B5E1J0 46245
I5AMW9 46245
I5AMX0 46245
Q28X58 46245
Q292M1 46245
Q293X1 46245
Q295G8 46245
Q298W5 46245
Q29A24 46245
Q29C53 46245
Q29E40 46245
Q29GQ5 46245
Q29L52 46245
Q29LG1 46245
Q29LR4 46245
Q29N47 46245
B5HXF6 463191
V7DWA0 463794
V7DXW7 463794
Q1EPG9 4641
A0A081RF30 46429
X6LNK1 46433
X6MC60 46433
X6ME74 46433
X6MFS5 46433
X6MS54 46433
X6MZ19 46433
X6NN01 46433
X6P0H1 46433
C5CCC9 465515
B5Q2M3 465517
B5QEF5 465517
B4V3N3 465541
B5G802 465543
A0A031LIC7 466088
A0A031LYX3 466088
D9Y1Q8 467200
B9NLM0 467661
B9NU24 467661
P42824 4681
Q0GLI7 4681
A0A0C5XXW0 468558
A0A0C6A8Y0 468558
A0A0D3VTA4 468558
A0A0D3VTF7 468558
A0A0D3YZY8 468558
A0A0D3Z0J9 468558
A0A0D3Z1X8 468558
A0A0D4EFP4 468558
A0A0D4JGL2 468558
A0A0D4SI46 468558
C6EB39 469008
C6EHK7 469008
A0A087LZQ7 46914
D2Z2Z6 469381
D2Z6P2 469381
E4NLJ3 469382
D3F9B5 469383
D3FAU9 469383
D7IIL1 469585
D7IJ19 469585
C6IF03 469586
C6IRK6 469586
D1JL33 469587
D1JSG5 469587
D0TRK3 469588
D0TXG5 469588
D0TBW4 469589
D0TIB0 469589
C3QP00 469590
C3QV30 469590
E1YRJ2 469591
E1YWE3 469591
D7ITZ5 469592
D7IW06 469592
E5UUD1 469593
E5UY95 469593
E7GDK0 469596
H1AGT5 469597
A0A095WIE3 469599
C7XQL4 469604
E5BIE7 469605
C3WRA3 469606
R9R8S8 469607
D0RSZ1 469609
D9Y2X9 469610
D9Y5H0 469610
E5YIC0 469613
E5YJ32 469613
H1BA66 469614
C3W9Q3 469616
V9HAN5 469617
V9HJV7 469617
C6JL76 469618
C6JR72 469618
D6LHV4 469621
A0A0B2XHM6 470
V5V8K0 470
B0CJX5 470137
B3JEL5 470145
B3JNC9 470145
C0BB10 470146
A0A083UZ45 470735
E0DJM5 470735
A0A0F5FAS0 470931
A0A0A8XI71 471
C5D4U0 471223
B0B7R0 471472
B0BBX5 471473
B1H010 471821
C5C492 471853
C6W075 471854
C6W6W2 471854
C7QZL4 471856
C7R527 471856
C7MQA3 471857
A0A099U4P5 471858
A0A099U684 471858
B3CFN3 471870
B3CIM4 471870
J7T3D9 471871
J7T7H7 471871
B1SBQ6 471872
B2Q6Q2 471874
B5CMC2 471875
B5CT31 471875
C0AZ43 471881
C0B199 471881
A0A084U669 472175
D5BZV4 472759
D5C1C7 472759
J8SAM4 473781
F2MR23 474186
A0A0D1WDE1 47500
A0A0D1XLS2 47500
J7RPP4 475609
J7RQ52 475609
C0Q4F4 476213
C0Q893 476213
C0CID2 476272
C0CJV8 476272
C0CPX9 476272
C5WCW1 476281
A0A023XU04 476282
A0A0D6U5V0 47715
H0F1M6 477184
I4JKQ1 477228
A0A0C5G088 477245
B1I1Q8 477974
B1I698 477974
B0R3H3 478009
A0A0D0UNZ0 47853
C6LGJ3 478749
C6LMK9 478749
A0A0D0KKN8 47880
C7NL76 478801
A0A0D7F716 47885
A0A0D7FE35 47885
W7FBZ3 478859
W7FBZ7 478859
W7FFG9 478859
W7FFJ1 478859
W7FGU8 478859
W7FH05 478859
W7FLX9 478859
W7FR07 478859
W7FR24 478859
W7FSS2 478859
W7FSS6 478859
W7FST0 478859
W7FTF4 478859
W7FUM6 478859
W7FUV3 478859
W7FUY8 478859
W7FWL7 478859
W7FX78 478859
W7G0E1 478859
W7G0P9 478859
W7G126 478859
W7G2D5 478859
W7G2E2 478859
W7G4T6 478859
W7G5H3 478859
W7GCV8 478859
W7GD19 478859
A0A0F7D1X2 47917
A0A0F7D346 47917
W2FRW7 4792
W2FSX6 4792
W2FUV2 4792
W2FXU8 4792
W2FY27 4792
W2G8H0 4792
W2GBQ1 4792
W2GIV9 4792
W2GMJ7 4792
W2H3T2 4792
W2H4I2 4792
W2HCY7 4792
W2HXE3 4792
W2IRU5 4792
W2JCJ0 4792
W2JIA6 4792
W2JJF0 4792
W2K147 4792
W2K3Y9 4792
W2K737 4792
W2K8C4 4792
W2K8V4 4792
W2K9M8 4792
W2KAQ1 4792
W2KWQ5 4792
W2LE95 4792
W2LIX9 4792
W2LSP4 4792
W2LSS3 4792
W2M5F8 4792
W2M9K7 4792
W2ME77 4792
W2MSC3 4792
W2MVJ2 4792
W2N0H3 4792
W2N2U1 4792
W2N3H6 4792
W2N6A5 4792
W2N6R3 4792
W2NJU6 4792
W2NWA2 4792
W2NWJ1 4792
W2P8R0 4792
C7PZG1 479433
C7Q5B8 479433
D1C499 479434
D1C4H6 479434
D2PV23 479435
D1BMF7 479436
A0A076U2P9 480
B7I2B2 480119
A0A0F4ERY8 480418
A0A0B5RY17 480520
A9QP85 480665
G4XHL8 480940
H6PWF9 481009
B3DUJ7 481448
B3E078 481448
D3E4Z6 481743
B1IRF9 481805
B1IV97 481805
B7XHG6 481877
I7WGR2 482234
B3QZK7 482235
S3IZM0 482300
S3JVZ2 482300
A0A0A5IIV6 482561
C0RZC8 482561
C0S175 482561
C0S1G9 482561
C0S352 482561
C0SBD6 482561
C0SCK2 482561
C0SD37 482561
C0SD52 482561
C0SDW4 482561
C0SHV9 482561
C0SJF4 482561
Q8KYX6 482892
Q39JC7 482957
A9M9V9 483179
B9AF93 483214
C9KS38 483215
C9KXP5 483215
B7AHG3 483216
B7AIR7 483216
B6W290 483217
B6W414 483217
B7AW66 483218
F8CHY6 483219
F8CNL3 483219
F8CQL2 483219
F8CRF9 483219
S9PTV9 483514
S9PUS5 483514
S9PWK7 483514
S9PX23 483514
S9Q3N4 483514
S9QWI4 483514
S9R084 483514
S9R1Y5 483514
S9R6E7 483514
S9R6H0 483514
S9R762 483514
S9R7S4 483514
S9RED9 483514
A0A0B5FMZ2 483547
A0A0B5FN84 483547
A0A0B5FP47 483547
W8YVY6 483908
B5CTK6 484018
B5CZD0 484018
B0TX83 484022
B0TYF3 484022
A8W7G6 4841
A0A0C5XPU7 484429
A0A075KDK4 484770
A0A075KKI6 484770
A0A0D8CZ63 485447
D6TD88 485913
D6THT3 485913
D6TMN3 485913
D6TRQ0 485913
C7P0G3 485914
C8X247 485915
C8X3Z3 485915
C8VYF9 485916
C8W4S4 485916
C6Y0G3 485917
C6Y3H9 485917
C7PPT3 485918
C7PR67 485918
B0CP71 486041
B0CT72 486041
B0CTX5 486041
B0CU14 486041
B0CYH5 486041
B0D5D7 486041
B0D6Q8 486041
B0D9Z8 486041
B0DAF4 486041
B0DHZ5 486041
C5WIU2 486410
A0A087X314 48698
A0A087X3V3 48698
A0A087X4K6 48698
A0A087X4V9 48698
A0A087X5V1 48698
A0A087X650 48698
A0A087X8S1 48698
A0A087X9N1 48698
A0A087XAG6 48698
A0A087XB37 48698
A0A087XDF2 48698
A0A087XFG1 48698
A0A087XFY0 48698
A0A087XG69 48698
A0A087XGE8 48698
A0A087XGP2 48698
A0A087XGU5 48698
A0A087XQT5 48698
A0A087XRB1 48698
A0A087XXC7 48698
A0A087XXT3 48698
A0A087XYE5 48698
A0A087XYK4 48698
A0A087Y039 48698
A0A087Y6A7 48698
A0A087Y8G7 48698
A0A087Y9R1 48698
A0A087YD46 48698
A0A087YDA9 48698
A0A087YFE9 48698
A0A087YJ69 48698
A0A087YL97 48698
A0A087YM75 48698
A0A096LQ62 48698
A0A096LTT8 48698
A0A096LUT4 48698
A0A096M1F4 48698
A0A096M3L2 48698
A0A096M4D2 48698
A0A096ME89 48698
A0A096MFC7 48698
A0A096MG91 48698
A0A096MHN8 48698
A0A0E1ID40 487
A8V917 487
X5ES91 487
X5F5T5 487
B1IA53 487214
H8ISZ7 487521
C0BMK7 487797
A0A077SE88 487899
A0A077SI09 487899
C1C5N9 488221
C1CCQ9 488222
B1V748 488537
D5BUB0 488538
A0A0B8ZS26 48936
E4Z9S9 489653
E4ZD80 489653
F4XRN1 489825
F4XV19 489825
F4XXG6 489825
A0A0F7RTY6 49012
A0A0F7RVY9 49012
A0A0F7S4I3 49012
A0A0F7S4X5 49012
A0A0F7S6Q6 49012
A0A0F7S786 49012
A0A0F7SA70 49012
M1FIJ0 490759
M1FL82 490759
A0A099NTA9 4909
A0A099NWS7 4909
A0A099NYN0 4909
A0A099NZH5 4909
A0A099P147 4909
A0A099P1M0 4909
A0A099P2D9 4909
A0A099P2V2 4909
A0A099P438 4909
A0A099P4M8 4909
A0A099P787 4909
C0X4X0 491074
C2JJF4 491075
C2KFU2 491076
F8DP31 491077
H6KTQ1 491079
A0A090BI47 4911
A0A090BIN5 4911
A0A090BIX0 4911
A0A090BKD6 4911
A0A090BL96 4911
A0A090BLT6 4911
A0A090BM30 4911
A0A090C3M3 4911
A0A090C3N0 4911
A0A090C4X4 4911
B7GKC9 491915
B3PS99 491916
B3PXH2 491916
F6CYA1 491952
A0A0G2M2M2 492670
A0A098B314 49338
K6X9C9 493475
K6YL49 493475
A0A068TPY9 49390
A0A068TQ83 49390
A0A068TQV0 49390
A0A068TUL0 49390
A0A068TVX0 49390
A0A068TW38 49390
A0A068TX90 49390
A0A068UA14 49390
A0A068UDU6 49390
A0A068UFS1 49390
A0A068UHQ8 49390
A0A068UI06 49390
A0A068ULW4 49390
A0A068UND0 49390
A0A068UT14 49390
A0A068UT63 49390
A0A068UUN7 49390
A0A068UZ95 49390
A0A068V2U0 49390
A0A068V362 49390
A0A068V4D3 49390
A0A068V4H2 49390
A0A068V5C9 49390
A0A068V951 49390
A0A068V9Q4 49390
A0A068VCW2 49390
A0A068VH87 49390
Q6H9R7 4952
B2G482 4956
B2G4A0 4956
B2G4D2 4956
N6Y6K2 497321
D9ZB93 497727
B4D3Q2 497964
B4D417 497964
E0U5C3 497965
E0UG66 497965
E0UI33 497965
G2JL89 497978
B3PF32 498211
B1ILM2 498213
B1KZN6 498214
D0ZC23 498217
G2WRI3 498257
G2WVL0 498257
G2X1F7 498257
G2X1W8 498257
G2X6B5 498257
G2XFU0 498257
G2XFY8 498257
G2XGY6 498257
G2XGZ6 498257
A0A0E1U8N0 498740
A0A0E1UAE0 498740
C0AMC9 498741
C0ANG4 498741
B9X7T7 498742
B9X8I9 498742
B7XRR2 498743
B7XS46 498743
B0TAD8 498761
B7A5W0 498848
E3PSQ8 499177
A0A0B7MCL4 499207
B6GWR1 500485
B6GWX0 500485
B6H1W2 500485
B6H2A0 500485
B6H5X2 500485
B6H977 500485
B6H9Y5 500485
B6HEZ3 500485
B6HH21 500485
B6HIU9 500485
B6HL61 500485
B6HLC2 500485
B6HNE2 500485
B6HNR7 500485
A0A0D6EHF0 5005
A0A0D6ENT7 5005
A0A0D6EPF1 5005
A0A0D6EPJ4 5005
A0A0D6ES07 5005
B6FJJ6 500632
B6FU62 500632
B6G1P0 500633
C9KNN3 500635
D1P6P8 500637
D4F1Z8 500638
D2Z9R5 500639
D4BBN9 500640
D4BF02 500640
D0DAL9 501479
D0LH40 502025
D0LIP4 502025
B1EMQ2 502347
B1ERU0 502347
C1GQK2 502779
C1GQV2 502779
C1GTJ3 502779
C1GV34 502779
C1GYZ1 502779
C1H3X5 502779
C1H7Y1 502779
C1H9U3 502779
C1HDJ5 502779
C1HDM7 502779
C1HDS8 502779
C1HE59 502779
C1G0X7 502780
C1G7T3 502780
C1G9J1 502780
C1G9U8 502780
C1GAN8 502780
C1GD93 502780
C1GEG6 502780
C1GEN2 502780
C1GF75 502780
C1GF92 502780
C1GHT1 502780
C1GMV5 502780
B1JL03 502800
B2K3M1 502801
A0A0C5XZ20 502869
A0A0C5ZXL9 502869
A0A0D3VX81 502869
A0A0D3VXC8 502869
A0A0D3Z2W3 502869
A0A0D3Z3D7 502869
A0A0D3Z5U6 502869
A0A0D4EKG0 502869
A0A0D4JHJ7 502869
A0A0D4SHG1 502869
A0A099ZX79 50402
A0A0A0A3D2 50402
A0A0A0A6S1 50402
A0A0A0A750 50402
A0A0A0AGM0 50402
A0A0A0AL02 50402
A0A0A0AL06 50402
A0A0A0AMF1 50402
D2QNW5 504472
D2QS91 504472
B1VHX0 504474
A0A090W0Z2 504487
A0A090WIR6 504487
A0A090WU99 504487
A0A090WXM8 504487
A0A098LUL9 504487
A0A098LWD4 504487
A0A087G445 50452
A0A087G4G2 50452
A0A087G6L7 50452
A0A087G8Z2 50452
A0A087GCR5 50452
A0A087GD79 50452
A0A087GFG0 50452
A0A087GHP0 50452
A0A087GMC1 50452
A0A087GN84 50452
A0A087GQB8 50452
A0A087GQC5 50452
A0A087GW43 50452
A0A087GZX7 50452
A0A087H2W7 50452
A0A087H826 50452
A0A087H831 50452
A0A087HAF8 50452
A0A087HAF9 50452
A0A087HE77 50452
A0A087HFF7 50452
A0A087HGJ9 50452
A0A087HGK2 50452
A0A087HHC2 50452
A0A087HIX7 50452
A0A087HJ04 50452
A0A087HJI0 50452
A0A087HJS6 50452
A0A087HMH1 50452
A0A087HP20 50452
A0A087HQS3 50452
D3PP96 504728
M9X2B4 504728
B6JCI4 504832
A0A0A3ATN9 505317
A0A0A3B855 505317
F7P0H2 506534
A6EMK5 50743
B5Y241 507522
B5Y387 507522
S7UHM6 507601
S7UHY0 507601
S7UQQ9 507601
S7URD3 507601
S7UT35 507601
S7UT80 507601
S7W5E1 507601
S7W763 507601
S7W7H7 507601
S7W7Y9 507601
S7WA21 507601
S7WAC3 507601
S7WGW8 507601
B2V2I6 508767
S8ENI0 508771
S8ER61 508771
S8EWA3 508771
S8EXX4 508771
S8EZX5 508771
S8F114 508771
S8F1A9 508771
S8F2N8 508771
S8FCD2 508771
S8GCJ3 508771
S8GDN0 508771
S8GF91 508771
S8GL07 508771
B0RVU1 509169
B0RYE1 509169
B0VQ00 509170
B0VA24 509173
D5VDI7 509190
F1ZTM8 509192
E8UU82 509193
A0A099VEL9 50960
A0A099VFZ1 50960
A0A099VPY2 50960
W6TNH6 509635
W6TU72 509635
A0A0C2CHX6 51022
A0A0C2CKY6 51022
A0A0C2CNQ5 51022
A0A0C2DK57 51022
A0A0C2F6K3 51022
A0A0C2FDC7 51022
A0A0C2FE78 51022
A0A0C2FIH1 51022
A0A0C2G215 51022
A0A0C2G3J2 51022
A0A0C2G6D7 51022
A0A0C2GZ37 51022
A0A0C2H0T1 51022
A0A0C2HD73 51022
W2SQP2 51031
W2T2Z2 51031
W2T4F4 51031
W2T4Q8 51031
W2TA00 51031
W2TC66 51031
W2TJU4 51031
W2TQL8 51031
W2TX91 51031
Q2TXC2 510516
Q2TZF2 510516
Q2U0V3 510516
Q2U663 510516
Q2U909 510516
Q2UAU4 510516
Q2UEV0 510516
Q2UFA8 510516
Q2UKI0 510516
Q2UQI1 510516
F8MB57 510951
F8MJJ8 510951
F8MJK1 510951
F8MK43 510951
F8MMJ3 510951
F8MTW6 510951
F8MU40 510951
F8MU47 510951
F8N1I3 510951
F8N3L9 510951
G4U5N2 510952
G4UBW8 510952
G4UE68 510952
G4UJH1 510952
G4UJH4 510952
G4UNX7 510952
G4UQP6 510952
G4UVL5 510952
G4UVM2 510952
G4UVV9 510952
A0A0C1CHX2 510955
A0A0C1F2P8 510955
A0A0A2N446 511
I0GJ82 511051
H2FSU5 511062
F4FUI3 511437
D4S0R3 511680
B6YQT9 511995
D5E4M0 512564
I0H058 512565
B5W2A6 513049
B5W5D8 513049
B5W6P5 513049
B5W8G6 513049
B9BCT0 513051
B9BT90 513052
U6LCL2 51314
U6LI71 51314
U6LKS9 51314
U6LRC9 51314
U6LRX7 51314
U6LS05 51314
U6LTW0 51314
U6LY85 51314
U6MHW8 51315
U6MR28 51315
U6MUU2 51315
U6MX00 51315
U6N0D3 51315
U6N0G9 51315
U6G1Q9 51316
U6G5W1 51316
U6GXB4 51316
U6H2F4 51316
M4C8Q4 51351
M4CAV8 51351
M4CD56 51351
M4CDV4 51351
M4CDV5 51351
M4CH56 51351
M4CHE2 51351
M4CJB7 51351
M4CQW7 51351
M4CTZ3 51351
M4CY34 51351
M4CZA1 51351
M4D050 51351
M4D3H7 51351
M4D5R3 51351
M4D5W5 51351
M4DAK0 51351
M4DD32 51351
M4DGU8 51351
M4DI42 51351
M4DLB9 51351
M4DNL2 51351
M4DPK2 51351
M4DSM6 51351
M4DUH6 51351
M4DVG1 51351
M4DW27 51351
M4DWR0 51351
M4E0F2 51351
M4E5Z5 51351
M4E781 51351
M4EAR3 51351
M4EB72 51351
M4EF08 51351
M4EGB0 51351
M4EGC4 51351
M4ELR0 51351
M4ELR7 51351
M4EN75 51351
M4EQQ4 51351
M4EQX2 51351
M4ESX6 51351
M4EY91 51351
M4EYQ0 51351
M4F1Y9 51351
M4F2A3 51351
M4F8V2 51351
M4F9Z4 51351
M4FBB3 51351
M4FBB5 51351
M4FG38 51351
A0A0B0DFA5 5141
A0A0B0DJ19 5141
A0A0B0DXE2 5141
A0A0B0DYP1 5141
A0A0B0E0Z5 5141
A0A0B0E8U1 5141
A0A0B0ECH8 5141
Q6M965 5141
Q86ZH5 5141
Q871L3 5141
Q9P3Q8 5141
Q875A8 5145
Q875B5 5145
Q875E6 5145
H2YBN2 51511
H2YM75 51511
H2Z2R9 51511
H2Z2S0 51511
H2Z2S1 51511
H2Z9J1 51511
H2ZB34 51511
H2ZCG9 51511
H2ZCH0 51511
H2ZCH1 51511
H2ZCH2 51511
H2ZE49 51511
H2ZE50 51511
H2ZFJ0 51511
H2ZN62 51511
E6YTA9 515256
B1GS97 51543
B1RWW0 515608
B1RTX1 515609
B1RYH0 515611
D4G8X3 515618
C4ZAZ4 515619
C4ZHU6 515619
C4Z1J3 515620
E0RY99 515622
B8DYH7 515635
A0A090CC95 515849
A0A090CFP7 515849
A0A090CXH8 515849
A0A090CXJ0 515849
B2AMR4 515849
B2AP87 515849
B2ATH1 515849
B2AW05 515849
B2AXF6 515849
B2AXJ8 515849
B2AY98 515849
B2B4R6 515849
B2B6Z8 515849
B2B824 515849
B2VLA2 515849
B2VLB1 515849
A0A0D5YPM1 516051
A0A0D5YT18 516051
B5WRB8 516466
Q93R26 51669
B2IMB6 516950
B3QPW8 517417
B3QSE1 517418
B3QTT3 517418
E0LWT2 517433
B2DAI3 518603
C0D4R4 518636
B7CDT5 518637
D0MD92 518766
D1AVP1 519441
C7NQL9 519442
C7NUA4 519442
B2NE53 519849
B2D8Q8 519851
H1G3M9 519989
H1G509 519989
A0A0E7URE3 520
A0A0E8DGM7 520
D6LM59 520448
D1CUN4 520449
A0A0E1WNP7 520450
C9UQ44 520451
C9UFV3 520452
D7H0M6 520453
C9U6N0 520454
C9VV40 520455
C9VCV8 520456
A0A0E1WZE5 520462
D0P9X2 520489
Q8MUI0 52066
N8VXF3 520708
N8R1R2 520709
D2JWW6 5208
B6XA08 520999
D4BUW9 521000
D4C1J0 521000
D2ZPC3 521002
B4RML8 521006
B4RPT4 521006
G0ALW3 521010
G0AM96 521010
B8GED0 521011
B8GIW5 521011
C8W6Y5 521095
C8W6Y6 521095
C7M3X1 521097
C7M6N0 521097
C7M7M7 521097
C8WY45 521098
B9MJZ0 521460
D5SR42 521674
D5SS23 521674
C9WXP2 522262
C7RL33 522306
B2FMY6 522373
B2FQG7 522373
D4H6G3 522772
D4H8X3 522772
C7R914 523791
C7N9L0 523794
C7NDW5 523794
V1QDD3 523829
V1QX09 523829
H7E3D2 523831
H7EAF2 523831
M0J662 523841
Q9HHB8 523841
K4P2K3 523843
A0A0E3H898 523844
B8IY94 525146
B8J413 525146
F5HU47 525243
C0VLV3 525244
C0W2Z7 525246
C2BIG0 525254
C2BIL6 525254
C2CFF4 525255
C2CGD0 525255
F1T4V7 525256
D7VZL5 525257
D7W6C2 525257
D7W7C3 525257
D5RXI9 525258
D5Q2I5 525259
C0WGH5 525260
C0WJU4 525260
C8RRU6 525262
C0XNY1 525263
C0XRN1 525263
E2S3W7 525264
E2S6G5 525264
C2CN39 525268
C2CRW1 525268
C2H5H8 525271
C2DDC0 525278
C2HBS3 525279
E7FU50 525280
D6S935 525282
D6SAP9 525282
D5RER8 525283
C8P7Y8 525309
C2D4F4 525310
C0WT61 525318
C0WXF2 525325
C8PAV4 525328
D6S5P5 525329
C2E726 525330
C2FF71 525337
D7VBN7 525338
C2JXM8 525361
E7FMM2 525362
C2EKB7 525365
D7UZ81 525367
C2LM33 525369
C2LNJ8 525369
E9T728 525370
D5RKA9 525371
D5RLY9 525371
C2FSP6 525372
C2FT48 525372
C2G3T6 525372
D7VMR0 525373
D7VQ44 525373
D4FJ05 525375
A0A0E1VCF0 525376
E6M754 525377
C5QSX0 525378
E8JRT2 525379
D6ZR01 525381
A0A0B1NWM6 52586
A0A0B1NYI1 52586
A0A0B1P2U6 52586
A0A0B1P368 52586
A0A0B1P3T6 52586
A0A0B1P432 52586
A0A0B1P7Q0 52586
C7LQP2 525897
C7LUX8 525897
D1AZY1 525898
D1B2T2 525898
D1CCZ2 525904
D1CGY4 525904
D1CHH4 525904
C7RDC8 525919
C7RHS0 525919
D1AQ61 526218
C9SBR8 526221
C9SI70 526221
C9SJE1 526221
C9SP20 526221
C9SQR7 526221
C9SXQ2 526221
C9SXR2 526221
C6BSG0 526222
C6BYN5 526222
D5U3V3 526224
D2SCX5 526225
D7BCJ5 526227
D7BI92 526227
C2P3S0 526967
C2QHA4 526968
C2RDF5 526969
C2NN09 526970
C2PKC4 526971
C2Q114 526972
C2MQU9 526973
C2S949 526975
C2SQC2 526976
C2QYG6 526977
C2T666 526978
C2TLU6 526979
C2N6J2 526980
C2UJ76 526982
C2V0Q8 526983
C2VH26 526984
C2VZ23 526985
C2WC91 526986
C2WSY5 526987
C2X2S9 526988
C2XGW9 526989
C2XZF0 526990
C2YWQ0 526992
C2ZD06 526993
C3AQS3 526998
C3BQ50 527000
C4U9I1 527002
C4UL27 527005
C4U0Q9 527012
C4U171 527012
C3I6B4 527019
C3IPH8 527020
C3F763 527022
C3C836 527024
C3DQC7 527026
C3E8Q1 527027
C3HNW4 527028
C3H6F3 527030
C3FQL5 527031
C3G8C1 527032
A0A0F2KX92 528244
D6H4W3 528348
D6H7H1 528348
A0A061ADI5 5286
A0A061AHV9 5286
A0A061AHX5 5286
A0A061ANE4 5286
A0A061ATQ8 5286
A0A061AUP9 5286
A0A061AUV3 5286
A0A061AWP3 5286
A0A061B813 5286
A0A061B979 5286
A0A061B9F0 5286
A0A061BFV9 5286
A0A061BGW9 5286
A0A061BHH5 5286
A0A061BJ33 5286
A0A061BP13 5286
A0A011T7W4 529
V5MFT6 529122
B4ET68 529507
B4F2V6 529507
A0A060JLF7 529884
A0A060JNL2 529884
D4QLG3 529885
A0A0F7H1F9 53042
D2R408 530564
D2R9E1 530564
C6X0W3 531844
C6X4U6 531844
D4TEC4 533240
D4TEM6 533240
D4THY5 533240
D4TMS5 533247
D4TPG5 533247
D4TU26 533247
A0A016SFG3 53326
A0A016SHJ3 53326
A0A016SMV2 53326
A0A016SNJ9 53326
A0A016SNM7 53326
A0A016SNP5 53326
A0A016TDG4 53326
A0A016TDH2 53326
A0A016TE84 53326
A0A016TEB9 53326
A0A016TEE8 53326
A0A016TYB7 53326
A0A016TYE3 53326
A0A016UI72 53326
A0A016UIG2 53326
A0A016UJ20 53326
A0A016UJ97 53326
A0A016VY29 53326
A0A016VYB5 53326
A0A016VZ55 53326
A0A016VZW8 53326
A0A016W4K9 53326
A0A016W5E8 53326
A0A016WDM0 53326
A0A016WE55 53326
A0A016WE89 53326
A0A016WFY4 53326
A0A016WMN5 53326
A0A016WWA4 53326
A0A016WY33 53326
A0A0D6L7B0 53326
A0A0D6L9G8 53326
A0A0D6LA55 53326
A0A0D6LCL5 53326
A0A0D6LE12 53326
A0A0D6LFF5 53326
A0A0D6LJG3 53326
A0A0D6LQ73 53326
A0A0D6LVS4 53326
A0A0D6LZY7 53326
A0A0D6M2Q7 53326
A0A0B8V1Y4 53409
A0A0B8V5Y3 53409
X5LAK1 53462
B9MD66 535289
B9MDJ8 535289
E4URQ9 535722
E4UXT8 535722
E4V026 535722
E4V1Q5 535722
E4V3F0 535722
E4V3H9 535722
E4V3N9 535722
E4V489 535722
E4V4S7 535722
E4V5T6 535722
E5QYX0 535722
A0A0D8ZJS1 536
F7Y7R4 536019
C6PTZ9 536227
C6Q260 536227
B4ANF0 536229
C4KUF1 536230
C7GAI3 536231
C7GD90 536231
C7GEE8 536231
C1FVT9 536232
C5UVM5 536233
C5UZI2 536233
C9L9T5 537007
G9XV04 537010
D1P9H8 537011
D1PA27 537011
E2NIK7 537012
E2NMI2 537012
C0E9A9 537013
C6XFF8 537021
B3H2X6 537457
C5ZWY8 537970
C5ZZ09 537970
C5F1Q1 537972
C5F2C1 537972
C5F562 537973
A0A0B6EXT4 539329
C6YTY8 539329
A0A0F5BWA6 54126
A0A0F5BWD3 54126
A0A0F5BYF6 54126
A0A0F5C757 54126
A0A0F5CB86 54126
A0A0F5CER0 54126
A0A0F5CSU5 54126
A0A0F5D573 54126
H3DZM8 54126
H3EAQ3 54126
H3EDE2 54126
H3EGN5 54126
H3EQ37 54126
H3EV08 54126
H3EXI7 54126
H3EY11 54126
H3EZZ6 54126
H3F879 54126
H3FLD8 54126
H3FSS2 54126
H3FZA5 54126
H3G2M6 54126
A0A0F7SFP9 5421
A0A0F7SHX4 5421
A0A0F7SJ92 5421
A0A0F7SJG9 5421
A0A0F7SJQ0 5421
A0A0F7SKC7 5421
A0A0F7SNK9 5421
A0A0F7SNW8 5421
A0A0F7SQ44 5421
A0A0F7SR43 5421
E0XQ17 542534
A0A038CN16 54291
A0A038CNP3 54291
A0A0B5IBF8 54291
A0A0B5IGN4 54291
A0A0D7EM19 54291
A0A0D7EY40 54291
B7DNC3 543302
D2RT15 543526
C5CR09 543728
C5CU11 543728
B3WEQ6 543734
W8H376 543736
A0A091QYF5 54374
A0A091R1T3 54374
A0A091R3D5 54374
A0A091RCU0 54374
A0A091RGS4 54374
A0A091RNJ5 54374
A0A091LNZ8 54380
A0A091LQP2 54380
A0A091LZV3 54380
A0A091M795 54380
A0A091M9N5 54380
A0A091MCA1 54380
A0A091MCP7 54380
A0A091MYS7 54380
A0A093IM83 54383
A0A093IVM4 54383
A0A093JK97 54383
A0A093LPL6 54383
A0A0G2MME4 54388
A0A0G2MUB7 54388
M1SM85 543913
M1SXS3 543913
B9XTA2 544405
B9XUB6 544405
F0U779 544711
F0U926 544711
F0UAD5 544711
F0UDR9 544711
F0UGG2 544711
F0UHQ4 544711
F0UK10 544711
F0UPN3 544711
F0URX5 544711
C6H3A3 544712
C6H4U1 544712
C6H8Z6 544712
C6HFM1 544712
C6HKS0 544712
C6HNY7 544712
C6HP73 544712
D4RCI0 544875
A0A078LF16 545
A0A078LLJ3 545
A0A0A5IK39 545
A0A0A5KKY5 545
B5VHI0 545124
B5VKU0 545124
B5VLP3 545124
B5VPT1 545124
B5VPY1 545124
B5VQI3 545124
B5VQY1 545124
B5VSD6 545124
A0A0A1MFM0 545501
E6YNY5 545617
D5DSV6 545693
F5YN65 545694
F5Y8P5 545695
B9Y7R6 545696
A0A0E1XJK4 545774
F7XS47 545776
A0A0D7LMI0 546
A0A0D7LQD3 546
A0A0D7LYP4 546
D0W5P8 546262
D0W5X0 546262
D4DMM5 546263
C0EPR7 546264
D0W6J0 546265
D0W8Q7 546265
D2ZYZ5 546266
E2PEH1 546267
E2PI54 546267
D3A1R8 546268
D6GR88 546269
C5NUW9 546270
C9LSH9 546271
C0RG11 546272
C4FQY9 546273
C0DTP5 546274
C0DW50 546274
D4CU73 546275
D4RGS1 546340
A0A0B8ZBF9 546367
A0A0B9AHW5 546367
C1CZI2 546414
N1J8T5 546991
N1JE67 546991
N1JI15 546991
N1JI76 546991
N1JIG9 546991
N1JMK4 546991
N1JQW8 546991
S0F754 547042
S0FD75 547042
C6M980 547045
M1R5G0 547144
X5LPZ7 547163
D5E7H3 547558
D3SU29 547559
D3SYP6 547559
A0A081I9Z0 54757
A0A081IA89 54757
A0A081ICV0 54757
A0A0D1MJT2 548
A0A0F0PX02 548
A0A0F1KAY1 548
A0A0F1L2L9 548
A0A0F1R062 548
A0A0E1X4V5 548470
C3PHU8 548476
C3PJM4 548476
C2GK93 548478
Q9LCQ4 54911
A0A094XTD6 550
A0A097USM1 550
A0A0A7Z9L7 550
A0A0D9J4R4 550
B5R049 550537
B5R5I3 550537
B5R6G3 550538
B5RF09 550538
E1SST8 550540
A0A0E0TDY6 550542
D6HV49 550672
D6I4R3 550672
D6I8R6 550676
D6IHX5 550676
D6J6E2 550677
D6J8W7 550677
A0A0C2N4K4 550743
A0A0C2N654 550743
B3XUI9 550747
B5BNQ3 550748
B3XTC0 550773
G4F925 550984
D7DWD9 551115
D7DXN0 551115
D7DXU9 551115
A0A016PBN2 5518
A0A016PIC9 5518
A0A016PN68 5518
A0A016PRN7 5518
A0A016PRW5 5518
A0A016PW71 5518
A0A016PZM6 5518
A0A016Q0B7 5518
A0A016Q1I3 5518
A0A016Q2V8 5518
A0A098DG70 5518
H0T4U3 551936
H0TA86 551936
H0TIS6 551947
H0TJE1 551947
H0TN92 551947
A0A093RXE2 55207
U5F7G3 552396
F4XEG6 552398
A0A0F3ISL4 552518
B4U1B0 552526
B8DE39 552536
D8K1W5 552811
D8K289 552811
A0A0D8YH50 553
A0A0E9B2W8 553
A0A086NH66 5530
A0A086NMM2 5530
A0A086NMN1 5530
A0A086NMS6 5530
A0A086NRB9 5530
A0A086NVH5 5530
A0A086NX24 5530
A0A086NYM7 5530
A0A086P179 5530
A0A086P457 5530
D9RVJ9 553174
D9RX51 553174
C3JCJ1 553175
E2N4P7 553177
E2N5A6 553177
E2N6K4 553177
C2M1Z0 553178
C2M363 553178
B9CKJ6 553184
U2QB75 553198
D4HD77 553199
C6R4M6 553201
C6R5D4 553201
E2MXB4 553204
C6R6C8 553206
C6RBI4 553206
C8PZ30 553217
B9D335 553218
B9D539 553218
C6RFS8 553219
C6RGD2 553219
C8PFQ4 553220
C8PFS0 553220
C7BJX0 553480
C0M7U0 553482
C0ME85 553483
A0A0D8MUZ7 553611
A0A0D8MWV2 553611
C0BYH3 553973
A0A0B2TA65 554
E1Z1V6 554065
E1Z201 554065
E1Z452 554065
E1ZD23 554065
E1ZDL6 554065
E1ZGV6 554065
E1ZHR4 554065
E1ZJT1 554065
E1ZL54 554065
E1ZP87 554065
E1ZPI7 554065
E1ZPL9 554065
E1ZQY5 554065
E1ZSB1 554065
A0A078BM85 554131
A0A078BQQ5 554131
C5FDH7 554155
C5FFK9 554155
C5FG31 554155
C5FGN9 554155
C5FI84 554155
C5FMB0 554155
C5FQ93 554155
C5FQY1 554155
C5FTI1 554155
C5FUU9 554155
C5G089 554155
C5G0C0 554155
G8ECX3 554168
G8ECY0 554168
B5BBH2 554290
B5BLH9 554290
E2LBK7 554373
E2LG70 554373
E2LN05 554373
E2LRN9 554373
E2LVF9 554373
E2LXL6 554373
A0A0F9WUA6 5544
A0A0F9WW16 5544
A0A0F9XAK9 5544
A0A0F9XC35 5544
A0A0F9XE67 5544
A0A0F9XSU2 5544
A0A0F9Y1G9 5544
A0A0F9ZMX8 5544
A0A0G0A1A2 5544
A0A0G0AM12 5544
A0A093REN5 555
A0A093SL39 555
A0A0B3X6G6 555
D9S2P5 555079
C0GCW2 555088
C0GEL9 555088
A4TXE5 55518
K2QJK4 555500
D0L0T0 555778
D6SKN4 555779
D6SMP0 555779
D6SMX6 555779
I9WI98 555793
T2JBZ2 555881
T2JDR0 555881
A0A0A3ZJY5 556
C3QC77 556258
C3QJ90 556258
E5C7U0 556259
E5CC61 556259
C3R567 556260
C3R6L4 556260
F0YV36 556261
F0YXR7 556261
D6BH68 556264
F4NDL3 556266
F4NLG7 556266
C3XLL9 556267
C3XMA5 556267
C3X6N0 556268
C3XCU9 556269
A0A094YZV9 556287
B5Y3P1 556484
B5Y4T5 556484
B7FQH8 556484
B7FRV0 556484
B7FS35 556484
B7FTV0 556484
B7FV17 556484
B7FXH7 556484
B7FXR6 556484
B7FXX3 556484
B7FY83 556484
B7G055 556484
B7G4C8 556484
B7G7H8 556484
B7G7Z2 556484
A0A091FNC0 55661
A0A091FNN7 55661
A0A091FXQ5 55661
A0A091FYG4 55661
A0A091FZY8 55661
A0A091G042 55661
A0A091G5D9 55661
A0A091G8U6 55661
A0A091G9Y5 55661
A0A091GA60 55661
A0A091GEK2 55661
A0A091GGD6 55661
A0A091GID2 55661
A0A091GJG9 55661
A0A091GKM3 55661
A0A091H1T3 55661
B2G6W4 557433
A5VJE8 557436
C1DD87 557598
U5WNS3 557599
B7GV08 557600
B7V1H2 557722
B8F7S3 557723
A0A0E1TZ31 557724
B9KPP3 557760
A0A0C7NCX3 55779
A0A086B2S5 558152
A0A086B9K6 558152
A0A086BIQ1 558152
A0A097IHH8 558173
P14906 559292
P25294 559292
P25303 559292
P25491 559292
P35191 559292
P39101 559292
P40564 559292
P47138 559292
P48353 559292
P53863 559292
C5DBI4 559295
C5DBM2 559295
C5DD51 559295
C5DF61 559295
C5DJ45 559295
C5DKA9 559295
C5DMG6 559295
C5DMJ2 559295
C5E337 559295
C5E3C0 559295
C5G7V8 559297
C5G833 559297
C5GBZ1 559297
C5GCV1 559297
C5GI56 559297
C5GKT4 559297
C5GLA9 559297
C5GM81 559297
C5GNJ8 559297
C5GR61 559297
C5GRX9 559297
C5JBV6 559298
C5JFI9 559298
C5JJN2 559298
C5JLK5 559298
C5JN24 559298
C5JR72 559298
C5JU11 559298
C5JZZ1 559298
C5K084 559298
C5K0R0 559298
C5K1T0 559298
C5K2E9 559298
C5K2H6 559298
G8XZJ9 559304
G8Y0U2 559304
G8Y1D1 559304
G8Y1J9 559304
G8Y1X1 559304
G8Y231 559304
G8Y2J2 559304
G8Y3S7 559304
G8Y4B4 559304
G8Y4H7 559304
G8Y4U8 559304
G8Y505 559304
G8YAB8 559304
G8YCE7 559304
G8YD80 559304
G8YEU8 559304
G8YH56 559304
G8YHN0 559304
G8YJW4 559304
G8YKX5 559304
G8YL55 559304
G8YMG4 559304
G8YMV6 559304
G8YNA7 559304
G8YNI5 559304
A0A080WHQ1 559305
A0A080WIT0 559305
A0A080WMY0 559305
A0A080WNZ2 559305
A0A080WQC2 559305
F2SFH4 559305
F2SIE6 559305
F2SIJ1 559305
F2SMF3 559305
F2SRR7 559305
F2SS37 559305
F2SS63 559305
F2SSD3 559305
F2SSI0 559305
F2SUF5 559305
F2SWY9 559305
C5DP95 559307
C5DPU7 559307
C5DW08 559307
C5DWP1 559307
C5DXB3 559307
C5DYS5 559307
C5DYV1 559307
C5DYX2 559307
C5DZF0 559307
C5E1I4 559307
C5E4B7 559307
M4B3U8 559515
M4B5N7 559515
M4B698 559515
M4BA39 559515
M4BBU8 559515
M4BEU2 559515
M4BFT8 559515
M4BI05 559515
M4BP57 559515
M4BV87 559515
M4C0A5 559515
M4C568 559515
A0A081XQ05 55952
A0A0D0H682 55969
A0A0D0IKA8 55969
F2PKR9 559882
F2PL71 559882
F2PLB3 559882
F2PPJ3 559882
F2PQC4 559882
F2PQP3 559882
F2PT72 559882
F2PTP5 559882
F2PVS2 559882
F2Q3T4 559882
A0A0D2CIB7 5601
A0A0D2CZM2 5601
A0A0D2D165 5601
A0A0D2E579 5601
A0A0D2F8H9 5601
A0A0D2FHU5 5601
A0A0D2FPD6 5601
A0A0D2FR68 5601
A0A0D2FU25 5601
A0A0D2FVG9 5601
A0A0D2G398 5601
A0A0D2GBD9 5601
B1MN39 561007
K9WQU9 56107
K9WT74 56107
K9X0S7 56107
K9X2A2 56107
K9X5T0 56107
K9X8T3 56107
K9TBV2 56110
K9TF33 56110
K9THF9 56110
B6WAI9 561177
B6WAY5 561177
D1NTN0 561180
C6CJ46 561229
C6DF09 561230
D0KMN4 561231
B8D757 561501
A0A0F5YW70 561879
B8P3Y3 561896
A0A0D8PM95 56192
A0A0D8Q2X7 56192
A0A024L486 562
A0A024L7K0 562
A0A093EBV3 562
A0A0A0GRF7 562
A0A0A1A6R1 562
A0A0B0ZU86 562
A0A0B1MU85 562
A0A0D0ME32 562
A0A0D8W4S9 562
A0A0E1L6Y9 562
A0A0F3SIG4 562
A0A0F5GBL1 562
A0A0F6SLD0 562
C3TF42 562
C3TRJ7 562
C3TRK1 562
E2QJP3 562
J7Q6X0 562
W8SRQ7 562
C4K111 562019
I1E221 562729
D5WXN4 562970
E5UE77 562971
F2UZT8 562973
F3A357 562981
E5V3I2 562982
F3A5Y1 562983
D7N9H0 563008
D7N9I0 563008
G1VA23 563031
G1VET5 563031
D8UPT1 563032
D8USE3 563032
G5ERN4 563033
G5ESS1 563033
E9FJI2 563036
D2ENJ5 563037
E9FNP1 563038
E0UU84 563040
E0UV60 563040
B5Z6H0 563041
B5Z8X9 563041
D8D2T3 563045
D8D467 563045
A0A093EIS4 56313
A0A093ELM1 56313
A0A093ESX2 56313
A0A093EV94 56313
A0A093FGV6 56313
A0A093FJN5 56313
A0A093H0D2 56313
B8D8V3 563178
C0WCL4 563191
E5Y3Q5 563192
E5Y8K7 563192
C7X8I4 563193
C7XER9 563193
D2EI19 563194
A0A084G043 563466
A0A084G1B2 563466
A0A084G1L8 563466
A0A084G299 563466
A0A084G5K4 563466
A0A084G776 563466
A0A084G8E6 563466
A0A084G8F3 563466
A0A084GAI8 563466
A0A084GD98 563466
F2ZFP7 563797
F2ZGB9 563797
A0A0F5DH92 564
A0A0F5DME5 564
A0A060S1X0 5643
A0A060S7N7 5643
A0A060S7X0 5643
A0A060SBJ5 5643
A0A060SDV4 5643
A0A060SFY5 5643
A0A060SVK0 5643
A0A0A8DSM7 56458
A0A0A8E0J6 56458
A0A0A3FTI4 56459
A0A0A3GTU4 56459
A0A0B2NH87 56460
A0A0B2NLV2 56460
C1MGT5 564608
C1MH87 564608
C1MKW0 564608
C1MP25 564608
C1MRX1 564608
C1MTZ7 564608
C1MWB6 564608
C1MX30 564608
C1MXG6 564608
C1MZQ4 564608
C1N0Q2 564608
C1N2W0 564608
C1N4U1 564608
C1N783 564608
C1NA73 564608
C0QX66 565034
B8KWU7 565045
B8KXX8 565045
B5ZBQ4 565575
C7D418 565637
C7YAN8 565639
C7UQH0 565641
C7UG72 565642
C7WK65 565643
C7VC70 565644
C7X2E5 565645
C7VNV7 565646
C7W344 565647
C7W9R8 565648
C7VWG9 565649
C7UUR2 565650
C7WNN6 565651
C8ZVX3 565653
C9CH14 565654
C9A7S7 565655
C9CA69 565656
C9B4X7 565658
C9BB00 565659
C9BY22 565661
C9ADY9 565662
C9AMK9 565663
D3LH31 565665
D0AE47 565666
A4H3Y7 5660
A4H3Z0 5660
A4H5G3 5660
A4H7H2 5660
A4H886 5660
A4HE46 5660
A4HEC3 5660
A4HEU9 5660
A4HEX5 5660
A4HEY2 5660
A4HG20 5660
A4HJV4 5660
A4HKI3 5660
A4HKX5 5660
A4HNQ8 5660
A4HP79 5660
A4HQE6 5660
E9AIQ0 5660
R9X8X7 566037
R9X932 566037
R9XA04 566037
R9XBP5 566037
R9XCF9 566037
R9XDF8 566037
R9XE55 566037
R9XIU7 566037
R9XKL6 566037
B7SVZ3 566270
E9ACW0 5664
O97016 5664
O97211 5664
Q4Q0D3 5664
Q4Q1L1 5664
Q4Q215 5664
Q4Q228 5664
Q4Q4U2 5664
Q4Q584 5664
Q4Q5U7 5664
Q4Q967 5664
Q4Q974 5664
Q4Q9L8 5664
Q4Q9Y3 5664
Q4QCG6 5664
Q4QDP6 5664
Q4QF60 5664
Q4QFX4 5664
Q4QIA4 5664
D6A3R8 566461
B8KPD5 566466
E0IZ10 566546
E0IZ44 566546
D3AH56 566550
S3J4S5 566551
S3J7W3 566551
H0SHX9 566679
H0SQG2 566679
A7BJ22 56689
A4HS75 5671
A4HS91 5671
A4HTL3 5671
A4HVV3 5671
A4HZ48 5671
A4I1F2 5671
A4I1R8 5671
A4I223 5671
A4I249 5671
A4I256 5671
A4I341 5671
A4I7B6 5671
A4I815 5671
A4I8F5 5671
A4IC84 5671
A4ICS3 5671
A4ICT7 5671
A4IDI4 5671
E9AGM4 5671
Q2LPJ9 56780
Q2LRW9 56780
Q2LTT1 56780
Q2LU36 56780
A0A088RHE1 5679
A0A088RHF5 5679
A0A088RJ95 5679
A0A088RLC0 5679
A0A088RMX7 5679
A0A088RPZ6 5679
A0A088RTD2 5679
A0A088RTJ0 5679
A0A088RU16 5679
A0A088RY54 5679
A0A088S005 5679
A0A088S1T7 5679
A0A088S2B2 5679
A0A088S3L3 5679
A0A088SBD4 5679
A0A088SBP2 5679
A0A088SC22 5679
A0A088SHE3 5679
A0A014QXF3 568076
A0A0A1UU78 568076
A0A0A1UV15 568076
A0A0A1UX91 568076
A0A0A1V260 568076
A0A0A1V3Z4 568076
A0A0A1V5N6 568076
A0A0A1V8G0 568076
A0A0A1V9C4 568076
A0A0A1V9D0 568076
C3L5R6 568206
C7TD05 568703
J7RHS2 568706
C7LF01 568815
G4Q655 568816
R4I0H5 568817
C1KVB9 568819
O76224 5691
Q581N0 5691
K4DJX4 5693
K4DTU5 5693
K4DUV2 5693
K4DV60 5693
K4DWP5 5693
K4DXE7 5693
K4DYB9 5693
K4DZ62 5693
K4E185 5693
K4E192 5693
K4E2I3 5693
K4E449 5693
K4E6W4 5693
K4E7J1 5693
K4E7K4 5693
K4E7L2 5693
K4E872 5693
K4EAK7 5693
K4EDG6 5693
O76230 5693
Q26952 5693
Q26953 5693
Q26954 5693
Q9BIX8 5693
A0A0D1Z8Z1 569365
A0A0D2ATG5 569365
A0A0D2BWF5 569365
A0A0D2C0W5 569365
A0A0D2C222 569365
A0A0D2C7N1 569365
A0A0D2CG97 569365
A0A0D2CM07 569365
A0A0D2CRB6 569365
A0A0D2CTS2 569365
A0A0D2CVA3 569365
A0A0D2DBL6 569365
R9TL98 5698
A0A0D6XP40 569857
B6Y800 569881
A0A0D6QSB5 56994
A0A0D6QT79 56994
A0A0D6QW29 56994
A0A0D6QWE1 56994
A0A0D6QXC8 56994
A0A0D6QY74 56994
A0A0D6QYA3 56994
A0A0D6QYC2 56994
A0A0D6R2S6 56994
A0A0D6R3E3 56994
A0A0D6R402 56994
A0A0D6R4M4 56994
A0A0D6R7G5 56994
A0A0D6R7X5 56994
A0A0D6R8J3 56994
A0A0D6R8S1 56994
A0A0C9QX16 56998
A0A0C9QX92 56998
A0A0C9RI69 56998
A0A0C9RIX4 56998
A0A0C9RKJ7 56998
A0A0C9RLF2 56998
A0A0C9RLR9 56998
A0A0C9RQ05 56998
A0A0C9RWF7 56998
A0A0C9S0U7 56998
A0A0C9S636 56998
A0A0C9S832 56998
A0A0C9S8S4 56998
B3CP03 570417
B6JKZ9 570508
B6JNH0 570508
A0A037ULH4 570509
A0A091MGE4 57068
A0A091MZL3 57068
A0A091NAS1 57068
A0A091NBI8 57068
A0A091NEK6 57068
A0A091NGD4 57068
S4YQY7 571800
S4YU18 571800
A0A077W928 572092
A0A077WA99 572092
A0A077WAA9 572092
A0A077WCI8 572092
A0A077WDD3 572092
A0A077WJD8 572092
A0A077WKE5 572092
A0A077WQN8 572092
A0A077WS98 572092
A0A077WXC7 572092
A0A077X316 572092
A0A077X3A2 572092
A2DKB6 5722
A2DN65 5722
A2DRF7 5722
A2DRV7 5722
A2DSB1 5722
A2DUI6 5722
A2EBG1 5722
A2EE71 5722
A2EI42 5722
A2EZ65 5722
A2F753 5722
A2FA33 5722
A2FFJ7 5722
A2FGC0 5722
A2FIS7 5722
A2FNQ4 5722
A2FQZ6 5722
C5J755 572263
C1ESK7 572264
C4K3I5 572265
A0A0F7U8U2 572307
A0A0F7UCV3 572307
A0A0F7UD89 572307
A0A0F7UDV4 572307
A0A0F7UGE8 572307
A0A0F7UHQ0 572307
A0A0F7UJC8 572307
A0A0F7UJV3 572307
A0A0F7UN98 572307
A0A0F7UNH6 572307
A0A0F7UNP0 572307
F0VBD7 572307
F0VBV1 572307
F0VGL0 572307
F0VGR0 572307
F0VH28 572307
F0VKZ1 572307
F0VLW6 572307
F0VMZ6 572307
F0VNE1 572307
F0VQ27 572307
F0VQA1 572307
D3RT13 572477
E3DQ50 572479
D5UZS0 572480
D5V1Z9 572480
E3HA40 572544
D5ECN4 572547
W7EU32 57266
W7EYL0 57266
W7F360 57266
W7F444 57266
W7F524 57266
W7F5C6 57266
W7F5K0 57266
W7F622 57266
W7F6I6 57266
W7F829 57266
W7F892 57266
W7F9V5 57266
W7FB62 57266
W7FCM3 57266
W7FDH3 57266
W7FDK5 57266
W7FE26 57266
W7FH65 57266
W7FI41 57266
W7FJI9 57266
W7FJZ2 57266
W7FK58 57266
W7FKY1 57266
W7FMJ5 57266
W7FMN9 57266
W7FN07 57266
W4IQM5 57270
W4IRJ8 57270
W4IRV7 57270
W4ISL3 57270
W4ITA7 57270
W4IV37 57270
W4IVL1 57270
W4IVL4 57270
W4IWB0 57270
W4IWB4 57270
W4IYW4 57270
W4J2B7 57270
W4J2Q5 57270
W4J3B9 57270
W4J3V1 57270
W4J3W8 57270
W4J3Y6 57270
W4J410 57270
W4J5U6 57270
W4J5Y1 57270
W4J6X7 57270
W4J7H2 57270
W4J7H4 57270
W4J7R0 57270
W4J827 57270
W4J860 57270
A0A060VKH8 573
A0A0A5RNX2 573
A0A0A5TJ64 573
A0A0C7EXL0 573
A0A0F7J186 573
C4T9C4 573
R4Y4I5 573
W9BQH2 573
A0A0E0T206 573059
A0A0E0T6C2 573059
C5SZZ8 573060
C5T4U7 573060
D9SW26 573061
E8RMZ8 573065
F3K2Z9 573066
F3K4U8 573066
F3K5X9 573066
C8TGE5 573235
C8TPU1 573235
C4XII5 573370
C4XRE3 573370
E1R5G7 573413
F8GB36 573569
F8GC55 573569
W8PB38 573658
W8PJ74 573658
G2PZV0 573729
G2Q527 573729
G2Q5N5 573729
G2Q7D3 573729
G2Q8N4 573729
G2QBB9 573729
G2QD68 573729
G2QDJ7 573729
G2QHV2 573729
G2QHZ0 573729
G2QHZ7 573729
G2QKR7 573729
A0A0E3YG47 573737
B9W961 573826
B9WGM8 573826
B9WGY1 573826
B9WHR8 573826
B9WIL9 573826
B9WLC5 573826
B9WLL0 573826
B9WLM2 573826
B9WLU9 573826
B9WM25 573826
B9WMM7 573826
A0A091N3M2 57397
A0A091NML1 57397
A0A091NRI4 57397
A0A091NT30 57397
D9QV88 574087
E0SWC8 574093
Q9U062 5741
V6T9W1 5741
V6TI60 5741
V6TIC0 5741
V6TJW2 5741
V6TQJ5 5741
V6TUJ3 5741
V6TZZ3 5741
V6U128 5741
A0A091K066 57412
A0A091K628 57412
A0A091K7A1 57412
A0A091KDI4 57412
A0A091L2U7 57412
A0A091QAR5 57421
A0A091QE12 57421
A0A091QP43 57421
A0A091QSV2 57421
A0A091QU65 57421
A0A091QV32 57421
A0A091R8H3 57421
A0A073KV24 574375
A0A073JYZ2 574376
B7UI60 574521
B7UNY3 574521
D1ATD4 574556
I0YIE4 574566
I0YIM1 574566
I0YLK1 574566
I0YRA0 574566
I0YRY2 574566
I0YU63 574566
I0YV53 574566
I0YW19 574566
I0YWI5 574566
I0YXJ5 574566
I0YZT0 574566
I0Z1C6 574566
I0Z2Q9 574566
I0Z6B1 574566
I0Z6K3 574566
I0Z8I4 574566
A0A022GMT1 574750
A0A022GRM6 574750
C7GJE6 574961
C7GJG8 574961
C7GLT9 574961
C7GMB0 574961
C7GPD1 574961
C7GRD7 574961
C7GSJ6 574961
C7GU61 574961
C7GWD5 574961
C7GY94 574961
A0A0D8NE52 575
E8QZM0 575540
E8R3P6 575540
D6JW71 575565
D0CF98 575584
D0S566 575585
D0SFE8 575586
D0SP43 575587
D0SXD6 575588
D7JGV5 575590
D7JH99 575590
F3B6Y6 575593
C7XTU4 575594
C7XII2 575595
D0DHV9 575597
D0DQS6 575599
A0A087QCR8 575604
D0DL85 575607
D7N680 575609
D3HW82 575611
D3I0V9 575611
D3I503 575612
D3I6P0 575612
D3IE19 575614
D3II10 575615
B7VJX0 575788
B1N5Y5 5759
C4LSG9 5759
C4LTZ6 5759
C4LUK8 5759
C4LV99 5759
C4LVC2 5759
C4LVR7 5759
C4M1D1 5759
C4M280 5759
C4M2K3 5759
C4M3V0 5759
A0A060V8B4 576
A0A060V9N7 576
D2UXE7 5762
D2UZR0 5762
D2V0C1 5762
D2V4H3 5762
D2V5T2 5762
D2VJW0 5762
D2W2V7 5762
M1H4N9 5763
A0A0E3V0X1 576611
A0A0E3ZN16 576611
A0A098N2J0 57678
A0A061A3D9 576784
O13303 57679
E8RE69 577650
E8RF31 577650
E8RIF4 577650
G8B5D3 578454
G8B9X3 578454
G8B9Y8 578454
G8BC13 578454
G8BDX3 578454
G8BFD7 578454
G8BFE9 578454
G8BG75 578454
G8BHB5 578454
G8BJ07 578454
G8BKR3 578454
G2QTJ1 578455
G2QYF6 578455
G2R004 578455
G2R497 578455
G2R733 578455
G2R760 578455
G2R7A7 578455
G2R994 578455
G2R9K3 578455
G2RBF7 578455
F8ND29 578457
F8NG09 578457
F8NN11 578457
F8NWR6 578457
F8NXI4 578457
F8NY77 578457
F8P1M2 578457
F8P2M2 578457
F8P3T8 578457
F8P444 578457
F8P4V4 578457
D8PLZ1 578458
D8PNM5 578458
D8PP96 578458
D8PPY6 578458
D8PW97 578458
D8Q1A8 578458
D8Q1H4 578458
D8Q3S4 578458
D8Q757 578458
D8QIJ1 578458
C4V9I3 578460
R0MJQ9 578461
F0Z6H0 5786
F0Z7V8 5786
F0ZAB8 5786
F0ZFC1 5786
F0ZG38 5786
F0ZGK0 5786
F0ZHG2 5786
F0ZPZ3 5786
F0ZYA8 5786
F0ZYI6 5786
F0ZZ20 5786
F1A0V5 5786
F1A366 5786
F1A429 5786
F1A4L1 5786
C3LTA6 579112
F8ERL3 579138
C6C9E2 579405
A0A0F4RCZ9 579478
A0A0F4RHA5 579483
A0A0F4R7T4 579484
A0A0F4S8E4 579607
A0A0F4NTC6 579748
A0A096Z7E0 57975
A0A0A8HIK6 580033
A0A0A8HIY7 580033
G4NMS2 580047
U6G750 5801
U6GDJ8 5801
U6GIK5 5801
U6GIM6 5801
U6GSL0 5801
U6GWE3 5801
H9B9D9 5802
U6KTK7 5802
U6KU76 5802
U6KUU8 5802
U6KUY4 5802
U6KVG3 5802
U6KWS7 5802
U6KZK8 5802
U6L4I6 5802
D9TP87 580327
D3T891 580331
D5CUH2 580332
G7V7R8 580340
U6LWG1 5804
U6LXZ2 5804
U6M1I7 5804
U6M2H0 5804
U6M5P0 5804
U6MFY8 5804
A6F9L1 58051
F0X3U1 5807
F0X4P4 5807
Q7YYD1 5807
A9YTV9 5811
B6KB69 5811
B6KU15 5811
B9PIJ6 5811
B9QQ05 5811
V4YZD3 5811
V4ZB16 5811
V4ZD10 5811
V4ZFL6 5811
V4ZGA6 5811
V4ZNE2 5811
V5B8S5 5811
V5BI24 5811
A0A0F6BKC3 581103
A0A0C3MNR1 58133
A0A0C3NUV4 58133
A0A0A2R2F4 582
A0A077X6J1 5823
A0A077X770 5823
A0A077XDQ4 5823
A0A077XE51 5823
A0A077XE56 5823
A0A077XF03 5823
A0A077XGM5 5823
A0A077XH99 5823
A0A077YDL1 5823
A0A077YGC7 5823
Q4YBJ4 5823
Q4YHG4 5823
Q4YHQ4 5823
Q4YNZ5 5823
Q4YSV5 5823
Q4YSY3 5823
Q4Z3H3 5823
Q4Z3V0 5823
C6XII5 582402
Q4X5A4 5825
Q4XBY3 5825
Q4XN38 5825
Q4XQZ7 5825
Q4XU68 5825
Q4Y099 5825
Q4Y3J5 5825
Q4Y8T5 5825
Q4Y965 5825
U5D7Y4 582515
U5DNL9 582515
U5DQ75 582515
U5DQ90 582515
A0A0F0K8V7 582680
A0A0F0LLN0 582680
A0A0F0LN40 582680
A0A0F0LS64 582680
A0A061QLS9 582737
A0A061QLV6 582737
A0A061QNM1 582737
A0A061QU97 582737
A0A061QXB2 582737
A0A061R122 582737
A0A061R382 582737
A0A061R5N9 582737
A0A061R7L6 582737
A0A061RBB2 582737
A0A061RGL9 582737
A0A061RGU9 582737
A0A061RPD5 582737
A0A061RSZ2 582737
A0A061RV16 582737
A0A061RY18 582737
A0A061S3N1 582737
A0A061S5K7 582737
A0A061S5Q1 582737
A0A061SDP0 582737
A0A061SEV5 582737
A0A061SEZ7 582737
A0A061SGB4 582737
A0A061SJW4 582737
A0A061SLG2 582737
C6X706 582744
D8JXJ5 582899
A0A0A1MY48 58291
A0A0A1NDA3 58291
A0A0A1NH02 58291
A0A0A1NJL6 58291
A0A0A1NK96 58291
A0A0A1NKB9 58291
A0A0A1NPS0 58291
A0A0A1NSB0 58291
A0A0A1NU78 58291
A0A0A1NUT9 58291
A0A0A1NVQ5 58291
A0A0A1NWI5 58291
A0A0A1NXK8 58291
A0A0A1NYM4 58291
A0A0A1P1M0 58291
A0A0A1P6B5 58291
A0A0A1P6J1 58291
A0A0A1P7E5 58291
A0A0A1P7H8 58291
A0A0A1PJ24 58291
A0A0A1PJT7 58291
A0A0C7AW33 58291
A0A0C7AW96 58291
A0A0C7AZ50 58291
A0A0C7B843 58291
A0A0C7BBQ4 58291
A0A0C7BEC4 58291
A0A0C7BEK0 58291
A0A0C7BHJ5 58291
A0A0C7BQ08 58291
A0A0C7BQX5 58291
A0A0C7BR83 58291
A0A0C7BY91 58291
A0A0C7BYY3 58291
A0A0C7C024 58291
A0A0C7C2U0 58291
A0A0C7C443 58291
A0A0C7C573 58291
A0A0C7CCJ9 58291
A0A0C7CDW4 58291
A0A0C7CE52 58291
A0A0C7CKI8 58291
O15811 5833
O77048 5833
Q7M3R2 5833
C6WXJ4 583345
B9DWY9 583346
B9E042 583346
D5ELD8 583355
D7ANA6 583358
A0A024WYL6 5835
A0A024WYT8 5835
A0A024X0F3 5835
A0A024X2E3 5835
A0A024X2P9 5835
A0A024X496 5835
A0A024X4V1 5835
A0A024X5S8 5835
A0A024X5V7 5835
A0A024X636 5835
A0A024X637 5835
A0A024X6C5 5835
A0A024X869 5835
A0A024X8C6 5835
A0A024XA85 5835
A0A024XAH7 5835
A0A024XBI4 5835
A0A024XCG8 5835
A0A024XE05 5835
A0A024XE09 5835
A0A024XF32 5835
A0A024XFB3 5835
A0A024XFI1 5835
A0A024XFK7 5835
A0A024XFR1 5835
A0A024XFT1 5835
P13830 5837
P13831 5842
W7JPI9 5843
W7JQI9 5843
W7JRU0 5843
W7JSG5 5843
W7JU20 5843
W7JU42 5843
W7JWU6 5843
W7JXZ0 5843
W7JZK3 5843
W7K0C8 5843
W7K0Q6 5843
W7K0W7 5843
W7K1J2 5843
W7K2B9 5843
W7K2P6 5843
W7K2X8 5843
W7K3R8 5843
W7K453 5843
W7K614 5843
W7K7J8 5843
W7K7W1 5843
W7K8N9 5843
W7KB38 5843
W7KDU1 5843
W7KLT0 5843
W7KN37 5843
W9GFP3 584657
A0A094TAP9 585
A0A094UAY1 585
B7M0B1 585034
B7M8Y3 585034
B7MAD6 585035
B7MIE6 585035
B7LP19 585054
B7LVP7 585054
B7L4D9 585055
B7LFA9 585055
B7N3F5 585056
B7N7N9 585056
B7NHB7 585057
B7NLC5 585057
B3KZ83 5851
B3KZU8 5851
B3L0M2 5851
B3L4N9 5851
B3L5H7 5851
B3L629 5851
B3L7B1 5851
B3L8S8 5851
B3LA59 5851
B3LBB4 5851
E1LHR2 585202
E1LME9 585203
E1LUB1 585204
G2T148 585394
C8U190 585395
C8U5G3 585395
C8UFY9 585396
C8UME0 585396
B7MNM2 585397
B7MPT2 585397
A0A060RMS3 5854
A0A060RMW4 5854
A0A060RMY8 5854
A0A060RN29 5854
A0A060RND0 5854
A0A060RNY7 5854
A0A060RQ56 5854
A0A060RR58 5854
A0A060RRT4 5854
A0A060RRZ8 5854
A0A060RSB2 5854
A0A060RSI6 5854
A0A060RT56 5854
A0A060RT70 5854
A0A060RTV8 5854
A0A060RTX7 5854
A0A060RUJ3 5854
A0A060RUZ8 5854
A0A060RVA2 5854
A0A060RVA6 5854
A0A060RVI9 5854
A0A060RWE6 5854
A0A060RXI1 5854
A0A060S0B5 5854
A0A060S3T6 5854
A0A060S4V2 5854
A0A060S4V9 5854
A0A076HBT1 585423
A0A076HD39 585423
A0A076HG14 585425
A0A076HNY4 585425
C2KX40 585501
D1PSW8 585502
D4S6T0 585503
C5RCA7 585506
C0Z118 585517
D4YUT9 585524
D7W9P3 585529
D7WE07 585529
D4YQT1 585530
E6S4C7 585535
E6S5G4 585535
F4D3B1 585538
F4D512 585538
D2ESA6 585543
D2ETN6 585543
D7J184 585544
D7J1L2 585544
A0A0D9QDY4 5857
A0A0D9QEU3 5857
A0A0D9QFP6 5857
A0A0D9QH60 5857
A0A0D9QHY9 5857
A0A0D9QI60 5857
A0A0D9QP66 5857
A0A0D9QQ95 5857
A0A0D9QR63 5857
A0A0D9QRU4 5857
A0A0D9QT86 5857
A0A077Y0F5 5861
A0A077Y1F2 5861
A0A077Y7Q2 5861
A0A077Y9A8 5861
A0A077YAD8 5861
A0A077YAZ9 5861
A0A078K701 5861
A0A078K956 5861
A0A078KAV3 5861
A0A078KD66 5861
A0A078KDR8 5861
A0A078KJ90 5861
C2KJI9 586220
A0A075LJD2 586416
A7AN11 5865
A7AN31 5865
A7AP60 5865
A7AS24 5865
A7ATP3 5865
A7AUJ5 5865
O43978 5865
S6B3N2 5865
S6BFB9 5865
S6BLN3 5865
S6BN36 5865
A0A061D1N9 5866
A0A061D4I2 5866
A0A061D5X6 5866
A0A061D7W7 5866
A0A061D9N4 5866
A0A061DC86 5866
Q4U8Z7 5874
Q4UA70 5874
Q4UDF9 5874
Q4UDS7 5874
Q4UEY1 5874
Q4UF03 5874
Q4UFZ8 5874
Q4UHP2 5874
Q4N1P4 5875
Q4N2V7 5875
Q4N4L5 5875
Q4N5R9 5875
Q4N641 5875
Q4N7W4 5875
Q4N805 5875
Q4N9S9 5875
W1IAB5 587656
A0A0A6DHA8 587753
A0A0A6FQ35 587753
A0A0D5Y6F8 587753
A0A0D5Y6U8 587753
A0A0E1DYA0 587753
A0A0E1DYV5 587753
A0A0A5J2N2 588
F1T9T4 588581
A0BDF7 5888
A0BG47 5888
A0BJ69 5888
A0BK64 5888
A0BN66 5888
A0BP56 5888
A0BR00 5888
A0BWQ1 5888
A0BYL3 5888
A0C165 5888
A0C4Y8 5888
A0C5G6 5888
A0C8J6 5888
A0CEJ2 5888
A0CIK9 5888
A0CJY4 5888
A0CK70 5888
A0CN29 5888
A0CNA5 5888
A0CQ32 5888
A0CRV1 5888
A0CTM1 5888
A0CW03 5888
A0D1U5 5888
A0D406 5888
A0D6W0 5888
A0D7H6 5888
A0D7W3 5888
A0DAS9 5888
A0DEE7 5888
A0DFD3 5888
A0DJI1 5888
A0DQY0 5888
A0DSP2 5888
A0DT80 5888
A0DV75 5888
A0DZ45 5888
A0E5F6 5888
A0E8B7 5888
A0EAI4 5888
A0EFK4 5888
A0EH18 5888
A0EHM5 5888
A0EHZ2 5888
A0A0F6AWD0 588858
A0A0F6AZT2 588858
C7ITC7 589861
D6Z399 589865
D6Z4B9 589865
A0A075NY72 589873
D2C5F0 590168
D2BWS0 590409
G3AW60 590646
G3AWP1 590646
G3AXD3 590646
G3B0L9 590646
G3B3L8 590646
G3B5C0 590646
G3B5H7 590646
G3B6D8 590646
G3BEF3 590646
G3BF77 590646
F4H2X8 590998
D2RJ45 591001
D2AC31 591020
D2AHP8 591020
B9CWD7 591023
D9UL48 591157
D9X841 591159
E8WB61 591167
A8PNV1 59196
A0A0F7DIB3 59201
A0A0F7J5S5 59201
W1Q2H0 592010
F5IFB9 592014
A0A0F5B8Z7 59202
A0A0F5BD55 59202
C3P8L9 592021
D5DMP2 592022
V2YAD2 592026
C5VRP7 592027
C9LR87 592028
L7W9J0 592029
L7WC10 592029
C7GZJ3 592031
C7BYH1 592205
C7C0N6 592205
E6W910 592316
A0A081JJC4 59310
C2HVS2 593585
C3NT43 593588
C9RP33 59374
L0HFY5 593750
F8A1U5 593907
G1NSB7 59463
G1NTV6 59463
G1NWF2 59463
G1NZ83 59463
G1P0T1 59463
G1P1X9 59463
G1P2N0 59463
G1P5V1 59463
G1P6A4 59463
G1P8L7 59463
G1PA26 59463
G1PAR2 59463
G1PCZ2 59463
G1PED4 59463
G1PJH5 59463
G1PJT8 59463
G1PRL4 59463
G1PTT5 59463
G1PYX2 59463
G1Q1B2 59463
G1Q3X7 59463
G1Q821 59463
G1QAF5 59463
G1QCY3 59463
G1QE60 59463
G1QFM2 59463
L7N103 59463
A0A0A8E5F2 594679
A0A0A8E7H5 594679
B2KI34 59479
A0A077ZUQ6 5949
A0A077ZX59 5949
A0A078A1H2 5949
A0A078A4U2 5949
A0A078A561 5949
A0A078A5H6 5949
A0A078A8G4 5949
A0A078AD04 5949
A0A078ADB8 5949
A0A078AG39 5949
A0A078AHP9 5949
A0A078AJ43 5949
A0A078AK26 5949
A0A078AKB4 5949
A0A078AKD1 5949
A0A078ANN8 5949
A0A078APH3 5949
A0A078AQQ1 5949
A0A078AX58 5949
A0A078AYS4 5949
A0A078B0H4 5949
A0A078B3I1 5949
A0A078BBW1 5949
M5T4F3 595460
C4L8Y4 595494
E8Y228 595495
E8YED8 595495
C4ZPU1 595496
C4ZQC8 595496
C0G307 595497
A0A0E1UTF1 595498
C7LK59 595499
A0A0B6RYT1 595500
A0A0B6S086 595500
A0A0D2TZW9 595528
A0A0D2U539 595528
A0A0D2UPS1 595528
A0A0D2VGZ9 595528
A0A0D2VTP3 595528
A0A0D2WHE3 595528
A0A0D2WLX9 595528
A0A0D2WMA6 595528
A0A0D2WRT7 595528
A0A0D2X0Y7 595528
E6UY77 595537
E6V7S9 595537
E1JUX5 596151
E1K1U5 596151
I2Q370 596152
I2Q517 596152
E8TYF1 596153
E8TYW2 596153
F4G658 596154
F4GDQ7 596154
G4BX47 596155
G4C0U1 596155
C3JS05 596309
D3LLW2 596312
E0E459 596315
C6RJC6 596318
C4WCA9 596319
C5TNG7 596320
C2LTL4 596322
D0GK54 596323
D0GPQ4 596323
C8PMB2 596324
C8PQN7 596324
C8PRY1 596324
C4VL87 596325
C2ME63 596327
D3MTX9 596329
D1VVE3 596330
B5FXV1 59729
B5G121 59729
B5KFP9 59729
H0YR30 59729
H0YT89 59729
H0YU45 59729
H0YUR1 59729
H0YWI0 59729
H0YZ65 59729
H0Z0D6 59729
H0Z200 59729
H0Z2I2 59729
H0Z5B4 59729
H0Z6C3 59729
H0Z8F8 59729
H0Z8U0 59729
H0Z8X4 59729
H0ZH31 59729
H0ZWK8 59729
H0ZZ23 59729
K5W5R8 597362
K5WPE2 597362
K5WTK1 597362
K5WXC9 597362
K5X1N2 597362
K5X6Z2 597362
K5X8I7 597362
K5XHZ1 597362
K5XUB6 597362
K5Y1W8 597362
K5Y5R1 597362
B1VAB5 59748
S9TTP5 59799
S9U1U9 59799
S9U1Y5 59799
S9UF88 59799
S9UHC8 59799
S9UI34 59799
S9UPK4 59799
S9URE7 59799
S9UTD3 59799
S9UVR3 59799
S9V165 59799
S9V1J1 59799
S9V7H6 59799
S9VC65 59799
S9VMJ6 59799
S9W3J4 59799
S9WFC8 59799
S9WG77 59799
S9WLC5 59799
S9WSF0 59799
S9WSR4 59799
S9WTX2 59799
S9WUX1 59799
S9WXC8 59799
G7LWF9 598467
B9L5J4 598659
B9L955 598659
C6LS06 598745
C6LWE9 598745
C6LYI3 598745
C6M0A2 598745
U3JKQ8 59894
U3JLW4 59894
U3JNT1 59894
U3JP44 59894
U3JTB3 59894
U3JUT2 59894
U3JWS1 59894
U3K036 59894
U3K3U5 59894
U3K5A0 59894
U3KB39 59894
U3KE17 59894
U3KEE5 59894
U3KG08 59894
U3KJW5 59894
A0A0E3VJX6 59899
A0A0E4AZR1 59899
Q7V3Q3 59919
Q46HF8 59920
Q46I45 59920
A2C5L8 59922
A2C6M9 59922
A0A0A2C2W3 59924
A0A0A2CAL6 59924
A0A0A1Z7K4 59925
A0A0A1ZF86 59925
A0A0A2B5Z3 59926
A0A0A2B7P0 59926
A4CQV7 59931
A4CWS0 59931
D0J8P5 600809
A0A0D9LFA9 60172
A0A0D9LR59 60172
A0A0D9LUT9 60172
A0A0D9M088 60172
A0A0D9M0U5 60172
A0A0D9M5W2 60172
A0A0D9M6Q1 60172
A0A0D9M8Y5 60172
A0A0D9M990 60172
A0A0D9MDH8 60172
A0A0D9MF04 60172
A0A0D9MK98 60172
A0A0D9MKR0 60172
A0A0D9ML73 60172
A0A0D9MLS9 60172
C9WZ81 604162
C9X181 604162
O18427 6047
Q0HLM9 60480
Q0HY10 60481
A0A098R5W2 60520
A0A069PVA9 60547
A0A0A1TEN8 60547
A0A087NPY0 60550
A0A0D9QVQ5 60711
A0A0D9QZR7 60711
A0A0D9R1W0 60711
A0A0D9R1Y1 60711
A0A0D9R279 60711
A0A0D9R573 60711
A0A0D9R5E5 60711
A0A0D9R6W7 60711
A0A0D9R887 60711
A0A0D9RA03 60711
A0A0D9RBZ5 60711
A0A0D9RCX4 60711
A0A0D9RFJ6 60711
A0A0D9RJS8 60711
A0A0D9RKR5 60711
A0A0D9RNR3 60711
A0A0D9RQU7 60711
A0A0D9RX13 60711
A0A0D9S288 60711
A0A0D9S6X6 60711
A0A0D9S8I3 60711
A0A0D9S8R7 60711
A0A0D9SBU4 60711
A0A0D9SC95 60711
D9TJX3 608506
D4CIJ1 608534
D3DFJ6 608538
Q75VW3 608538
T2M2X3 6087
T2M3D2 6087
T2M481 6087
T2M4C0 6087
T2M4H8 6087
T2M514 6087
T2M614 6087
T2M787 6087
T2M7X5 6087
T2MAE9 6087
T2MC36 6087
T2MFB6 6087
T2MG96 6087
T2MIA8 6087
T2MIR3 6087
D9R668 610130
E2B5B5 610380
E2B7B3 610380
E2BBA0 610380
E2BFX9 610380
E2BJ75 610380
E2BN18 610380
E2BN47 610380
E2BN67 610380
E2BPS1 610380
E2BYL8 610380
E2C3N2 610380
E2C5N6 610380
E2C656 610380
E2C8F2 610380
A0A0D5SYD1 611301
A0A0D5TA11 611301
A0A0B1S8E9 61180
A0A0B1SQ78 61180
A0A0B1SUH9 61180
A0A0B1SXW4 61180
A0A0B1T2P1 61180
A0A0B1T8V8 61180
A0A0B1T9G3 61180
A0A0B1T9G3 61180
A0A0B1TJC7 61180
A0A0B1TP96 61180
C3XF57 613026
C3XHE1 613026
A0A086FNN1 615
G8IIK6 6161
U4KSY1 61635
A0A0F1EXB3 61645
A0A0F1RSB3 61645
A0A089PXM5 61647
A0A089QYG0 61647
A0A0F0VJ98 61647
M4YZD8 617121
B5B7R1 6182
C1L3X4 6182
C1LEB9 6182
C1LF98 6182
C1LG17 6182
C1LIV6 6182
C1LIV7 6182
C1LND0 6182
Q3KZ97 6182
Q5BXQ4 6182
Q5BZ40 6182
Q5DBY6 6182
Q5DBZ2 6182
Q5DEV0 6182
Q5DF67 6182
Q5DI32 6182
Q7Z1I8 6182
Q86F74 6182
Q86F78 6182
Q86FB1 6182
C4Q2I0 6183
G4LX54 6183
G4M0M8 6183
G4V805 6183
G4V806 6183
G4V841 6183
G4V9V8 6183
G4VEK3 6183
G4VM70 6183
G4VPS4 6183
G4VQ26 6183
G4VQD2 6183
G4VT86 6183
A0A094ZJA5 6185
A0A094ZP26 6185
A0A094ZPL0 6185
A0A094ZUA7 6185
A0A094ZXP7 6185
A0A095A0F0 6185
A0A095A4F6 6185
A0A095C398 6185
A0A095C508 6185
G1QLF6 61853
G1QMG0 61853
G1QXT3 61853
G1QY69 61853
G1QZM9 61853
G1R3G4 61853
G1R466 61853
G1R7U4 61853
G1RA28 61853
G1RAW1 61853
G1RBK6 61853
G1RD78 61853
G1RFD8 61853
G1RFH2 61853
G1RKI8 61853
G1RN04 61853
G1RT21 61853
G1RTK1 61853
G1S0P3 61853
G1S343 61853
G1S5G1 61853
G1SC87 61853
G3AEE7 619300
G3AHN1 619300
G3AHT6 619300
G3AHU8 619300
G3AI25 619300
G3AJH0 619300
G3AK10 619300
G3AK65 619300
G3ANE4 619300
G3APE2 619300
G3AQ28 619300
G3ATZ5 619300
C9Q0C6 619693
A0A074YW39 6198
A0A074Z9Y5 6198
A0A074ZAK9 6198
A0A074ZC20 6198
A0A074ZDJ2 6198
A0A074ZEQ7 6198
A0A074ZKD0 6198
A0A074ZP47 6198
A0A074ZSX9 6198
A0A074ZVB0 6198
A0A074ZVL8 6198
A0A075A677 6198
K1HD95 620833
A0A068WBS0 6210
A0A068WFY3 6210
A0A068WKQ7 6210
A0A068WL78 6210
A0A068WSR8 6210
A0A068WST6 6210
A0A068WSW6 6210
U6J8S4 6210
W6U753 6210
W6UK83 6210
W6UNJ1 6210
W6UNP9 6210
W6UP19 6210
W6US19 6210
W6UTW6 6210
A0A068XXD4 6211
A0A068Y8S0 6211
A0A068YA44 6211
A0A068YAK1 6211
A0A068YEP5 6211
A0A068YJY4 6211
A0A087VYQ3 6211
A0A087W2B2 6211
C6IZF4 621372
C0FQX7 622312
C0FWI1 622312
A0A094NM25 623
A0A094P1K3 623
Q7C254 623
Q7UDU1 623
A8WTC6 6238
A8WWD4 6238
A8WZB1 6238
A8X0Z6 6238
A8X3U8 6238
A8X981 6238
A8XIX2 6238
A8XK45 6238
A8XMW5 6238
A8XWD2 6238
A8Y3N3 6238
Q626I7 6238
C1P627 6239
E5QCE7 6239
O16303 6239
O45502 6239
O62360 6239
P91243 6239
Q17438 6239
Q20774 6239
Q21162 6239
Q22028 6239
Q22751 6239
Q8MPX3 6239
Q8TA83 6239
Q9N3E0 6239
Q9TY07 6239
Q9U2L4 6239
Q9XWE1 6239
Q9U4X8 6248
F1KS56 6253
F1KU41 6253
F1KX98 6253
F1KYC5 6253
F1L043 6253
F1L1B0 6253
F1L1L6 6253
F1L3M9 6253
F1L3Y3 6253
F1L4K3 6253
F1L4T6 6253
F1L862 6253
F1L9A6 6253
U1LPK7 6253
U1LWP2 6253
U1MB52 6253
U1MBD1 6253
U1NG63 6253
U1NKX4 6253
U1P0X5 6253
B9ZWF9 626095
C0AG09 626096
D0BK47 626369
C5AB85 626418
C5ADM6 626418
A0A0B2UQI6 6265
A0A0B2USC2 6265
A0A0B2UZU9 6265
A0A0B2V8A4 6265
A0A0B2VCJ8 6265
A0A0B2VFJ1 6265
A0A0B2VLU4 6265
A0A0B2VP02 6265
A0A0B2VUL9 6265
A0A0B2VW79 6265
A0A0B2VY94 6265
A0A0B2W2V2 6265
C9LGA6 626522
C9LHN8 626522
C4G945 626523
N6X4Y3 626887
N6X5M7 626887
E8LD10 626939
G2ISC4 627192
A8ND21 6279
A8NNL9 6279
A8NSF7 6279
A8NY88 6279
A8P2T4 6279
A8P3U0 6279
A8P540 6279
A8PBS5 6279
A8PI75 6279
A8PIS2 6279
A8PJU0 6279
A8Q0P9 6279
A8Q5A8 6279
A8Q730 6279
A8Q872 6279
A8QBM4 6279
A8QCG9 6279
Q8IHJ1 6279
A0A044QXB9 6282
A0A044R4L9 6282
A0A044R6B3 6282
A0A044RAK8 6282
A0A044RZ41 6282
A0A044T3P6 6282
A0A044T401 6282
A0A044TBQ3 6282
A0A044TKP4 6282
A0A044TV98 6282
A0A044UMJ1 6282
A0A044V3T8 6282
U6NJ29 6289
U6NJH2 6289
U6NLK7 6289
U6NP60 6289
U6NVS6 6289
U6NWK9 6289
U6P1G1 6289
U6P2E3 6289
U6P523 6289
U6P7V4 6289
U6PRR1 6289
U6PUD6 6289
W6NBW9 6289
W6NBZ2 6289
W6NCB8 6289
F3DBW2 629258
F3DF47 629258
F3DL76 629258
F3DRM3 629259
F3DYS4 629259
F3EG38 629260
F3EGF6 629260
F3EM23 629260
F3ERV5 629261
F3ETQ3 629261
F3F465 629261
F3FLH9 629262
F3FQA0 629262
F3G3R9 629263
F3GFS0 629263
F3GHV9 629263
F3GU28 629264
F3H1Z8 629264
F3H6W6 629264
F3HDT1 629265
F3HG60 629265
F3HKR4 629265
F3HLT2 629265
F3ICK6 629267
F3IHT4 629267
F3IXB8 629268
F3J2T9 629268
F3J452 629268
F3JCY0 629270
F3JD64 629270
A1K4C4 62928
J9BGF6 6293
J9DWY4 6293
J9EBB1 6293
J9EFN3 6293
J9EL93 6293
J9EPC5 6293
J9ESW8 6293
J9F0X6 6293
J9F489 6293
C4GMN9 629741
Q6F6R1 62977
A0A0E1N9K3 630
A0A0E1NLE4 630
A0A0E8LND8 630
A0A0F6WY66 630
A0A0C4EK35 630390
A0A0C4ENU3 630390
A0A0C4ER00 630390
A0A0C4ESJ2 630390
A0A0C4ETW6 630390
A0A0C4ETZ9 630390
A0A0C4EY31 630390
A0A0C4F150 630390
A0A0C4F2M6 630390
A0A0C4F5Q1 630390
A0A0C4F7K4 630390
A0A0C4F8G2 630390
E3D555 630588
E3D5B1 630588
I2B6T1 630626
I2BCZ6 630626
A0A0B6I4S7 631
A0A0E8I9C5 631
H8YXS7 631362
H8Z875 631362
V4RJ19 631454
G0L8N5 63186
G0LCK0 63186
Q8ZIM6 632
C4IDG1 632245
E4Q8Y8 632292
E4S9T0 632335
E4SD09 632348
G2PV97 632516
E4Q2E3 632518
C1ASG5 632772
C1AUK6 632772
C1BEB8 632772
A0A0E8XK41 633
C7DEB9 633131
E1R0C2 633147
D9QFA0 633149
D9QJU8 633149
A0A087F760 633150
E5S8E0 6334
E5SAN7 6334
E5SCQ0 6334
E5SKH2 6334
E5SMF2 6334
E5SN67 6334
E5SQ91 6334
E5SQX6 6334
E5SRC2 6334
E5SSE1 6334
E5SSG0 6334
E5ST72 6334
I5AUT5 633697
D0R3K0 633699
C6ANH7 634176
G2HZX2 634177
G2I6N8 634177
C7JGZ9 634452
Q75WD2 634452
G0HRA2 634497
G0HUE6 634497
D3E0R6 634498
D8MMZ3 634500
C5B7L8 634503
C6AB85 634504
C9N0Y5 634994
D5XAT4 635013
D5XDE4 635013
A0A0F7NRE8 636
B2ITZ9 63737
B2IUY1 63737
B2IVF8 63737
B2IWQ7 63737
B2J3J3 63737
B2JAC6 63737
D8GW49 637380
A0A059ZTN0 637389
A0A059ZVK9 637389
C0N2Z2 637616
C0N5R6 637616
D4ZB87 637905
D2TGJ1 637910
D2TT23 637910
C5S4V5 637911
D6XP37 637913
D2TW72 638
C8N815 638300
C8N8Y2 638300
C8NET2 638301
C4V5K1 638302
D3SNF7 638303
D3SPA7 638303
D3P9I8 639282
D7A0H5 639283
D7A843 639283
G8QHM3 640081
D3RCM2 640131
D3RF62 640131
D6Z7B5 640132
E8YN68 640510
E8YRZ3 640510
D5WC52 640511
D5WIE2 640511
E1T7T1 640512
E1TFA0 640512
G2S5P0 640513
Q9HRY3 64091
G7M1I3 641107
C4WKS0 641118
C4ITV8 641140
S2VQC1 641143
S2W0G0 641143
V9HKM2 641147
D7N217 641149
T1ED98 6412
T1EDF9 6412
T1EEH3 6412
T1EF26 6412
T1EH03 6412
T1EIK9 6412
T1ELP3 6412
T1EM09 6412
T1F4C8 6412
T1F8B3 6412
T1FMB7 6412
T1FMI3 6412
T1FN02 6412
T1FV77 6412
T1FVZ7 6412
T1FXT4 6412
T1G4D7 6412
T1G4W7 6412
T1G987 6412
F0JGJ9 641491
F0JKT6 641491
S7VDL6 641524
S7VG24 641524
S7VUV7 641526
S7X1Q9 641526
D5D8M0 641892
A0A095T116 642227
F2JQY6 642492
F0Q0D9 643561
E6VTQ2 643562
E6VVE2 643562
D7CNX4 643648
C8Z751 643680
C8Z7R7 643680
C8ZAQ3 643680
C8ZBP4 643680
C8ZF21 643680
C8ZF78 643680
C8ZFL9 643680
C8ZG07 643680
C8ZGG5 643680
E4TT96 643867
A0A081UNJ6 644
A0A0A5NG09 644
C9CYR9 644076
D0CSQ7 644107
D0CU26 644107
C4QV73 644223
C4QVG4 644223
C4QW23 644223
C4R072 644223
C4R1T8 644223
C4R2Q1 644223
C4R2Z2 644223
C4R348 644223
C4R796 644223
C4R7S0 644223
E1QDM3 644282
E1QE45 644282
D9T9I9 644283
D7BP51 644284
D7E6G5 644295
J3NIF9 644352
J3NNR5 644352
J3NQY4 644352
J3NRM5 644352
J3NUS1 644352
J3NVA6 644352
J3NVE3 644352
J3P7D5 644352
J3P8U1 644352
J3PAD5 644352
A0A0C4DKS1 644358
A0A0C4DSK0 644358
A0A0C4DTR6 644358
A0A0C4DUF9 644358
A0A0C4E6D6 644358
A0A0C4EET2 644358
D2T4E4 644651
Q0I7H7 64471
L0GFP0 644801
E6SKA6 644966
G7Q5S2 644968
G7QCD6 644968
A0A091AC26 645
C4LGW1 645127
C4LJR3 645127
E3Q2G8 645133
E3Q5Z0 645133
E3Q6B6 645133
E3Q7L7 645133
E3Q7Z6 645133
E3Q9W1 645133
E3QDR5 645133
E3QI21 645133
E3QLX2 645133
E3R0W1 645133
C9YP40 645463
D6K073 645465
C9M5G0 645512
C9M8U6 645512
D4FYY7 645657
F0SVE8 645991
F0T033 645991
I4D7X7 646529
I4DAQ2 646529
F2RNP2 647933
F2RT35 647933
F2RT80 647933
F2RUC3 647933
F2RUR1 647933
F2RYW2 647933
F2RYY9 647933
F2RZ52 647933
F2RZV1 647933
A0A081LHN8 648
A0A0A5N309 648
A0A0C9Q426 64838
A0A0C9Q6I2 64838
A0A0C9QA70 64838
A0A0C9QB50 64838
A0A0C9QG58 64838
A0A0C9QP31 64838
A0A0C9QP73 64838
A0A0C9R3P7 64838
A0A0C9R6M4 64838
A0A0C9R7W9 64838
A0A0C9R9U7 64838
A0A0C9RG56 64838
A0A0C9RLM2 64838
A0A0C9RQF2 64838
A0A0C9RUD2 64838
A0A0C9RX61 64838
A0A0C9S0Z0 64838
E3HZ92 648757
E3I3X6 648757
G0PRJ6 649189
E4RU73 649349
D7CWR5 649638
D7CX22 649638
E6TW29 649639
U2BB30 649724
D4TXR3 649742
D0WN59 649743
U1W837 649747
U1YB00 649747
D5NY91 649754
D5P198 649754
U2QNX2 649755
U2QTF7 649755
L1PVD8 649757
L1PXT7 649757
U2PDJ4 649758
D1QUK2 649760
D1QUL9 649760
C9MLI1 649761
C9MSV0 649761
R4L957 649831
F5WS97 650150
K5ULG4 650164
K5ULX5 650164
K5UTT7 650164
K5VDB2 650164
K5VKZ6 650164
K5VX82 650164
K5WA56 650164
K5WJC7 650164
K5WN39 650164
K5X4S7 650164
K5X5D5 650164
K5X6B4 650164
A0A0E3N6P6 65058
A0A0E3N6Y7 65058
K9Y7P0 65093
K9YDB7 65093
K9YEE8 65093
K0NMK2 651182
K0NN84 651182
K0NP28 651182
K0NRM0 651182
D4M7D1 651822
A0A010PCM9 652017
A0A010PF09 652017
E6VI39 652103
G4KMA3 652620
G2NWZ0 653045
G2NZ58 653045
G9PNH6 653386
A0A069DPM1 65343
A0A069DS79 65343
A0A069DSE8 65343
A0A069DTV9 65343
A0A069DU42 65343
A0A069DUR1 65343
A0A069DV41 65343
A0A069DVH8 65343
A0A069DXA8 65343
A0A069DXQ7 65343
A0A069DYB4 65343
A0A069DYZ9 65343
A0A069DZI8 65343
F2TAI9 653446
F2TCC0 653446
F2TDR6 653446
F2TF68 653446
F2TH68 653446
F2THJ0 653446
F2TJ85 653446
F2TJV7 653446
F2TRC2 653446
F2TSS8 653446
F2TTI1 653446
A0A024FWD4 65357
A0A024G0F6 65357
A0A024G1H2 65357
A0A024G2Q0 65357
A0A024G2T0 65357
A0A024G337 65357
A0A024G432 65357
A0A024G5I4 65357
A0A024G828 65357
A0A024G9B0 65357
A0A024GC43 65357
A0A024GEU8 65357
A0A024GFC1 65357
A0A024GII5 65357
A0A024GLT4 65357
A0A024GLX7 65357
A0A024GPM2 65357
A0A024GPV9 65357
A0A024GQ14 65357
A0A024GQK4 65357
A0A024GRI1 65357
A0A024GSJ5 65357
A0A024GSW6 65357
A0A024GT62 65357
A0A024GTI5 65357
A0A024GTL8 65357
A0A024GTY5 65357
A0A024GUT7 65357
A0A024GV26 65357
A0A024GV81 65357
S9VUV7 653667
S9VZD7 653667
S9W1J9 653667
S9W625 653667
S9W6P4 653667
S9W896 653667
S9WXK0 653667
S9WYJ4 653667
S9WZ12 653667
S9X355 653667
S9X6L2 653667
S9X715 653667
S9XDK0 653667
S9XHG5 653667
E6W4N2 653733
B7KEJ8 65393
B7KFC3 65393
A0A031M6G1 653930
A0A031M9V3 653930
A0A0D3ELK8 65489
A0A0D3ENX7 65489
A0A0D3EPH1 65489
A0A0D3EPM4 65489
A0A0D3F438 65489
A0A0D3F6D7 65489
A0A0D3F8F0 65489
A0A0D3F8F1 65489
A0A0D3F966 65489
A0A0D3FAB5 65489
A0A0D3FAB6 65489
A0A0D3FBR7 65489
A0A0D3FFL9 65489
A0A0D3FFM0 65489
A0A0D3FFM1 65489
A0A0D3FLT7 65489
A0A0D3FPY5 65489
A0A0D3FU20 65489
A0A0D3FYN0 65489
A0A0D3G3F9 65489
A0A0D3GAD3 65489
A0A0D3GAS7 65489
A0A0D3GC37 65489
A0A0D3GDS5 65489
A0A0D3GEN9 65489
A0A0D3GHG9 65489
A0A0D3GWL8 65489
A0A0D3GZM0 65489
A0A0D3H1B3 65489
A0A0D3H2A6 65489
A0A0D3H2A8 65489
A0A0D3H7R6 65489
A0A0D3HE85 65489
A0A0D3HFG6 65489
A0A0D3HN87 65489
A0A0D3HRV0 65489
A0A0D3HUT2 65489
A0A0D3HWN0 65489
Q8QNB4 654926
D1KE85 655186
D3LAC8 655225
C7HTI7 655811
C7HUQ2 655811
D4YEJ3 655812
D5BHP2 655815
E0U4R0 655816
J4KLN8 655819
J4KNL1 655819
J4UF43 655819
J4UPL6 655819
J4UQN9 655819
J4W3B7 655819
J5JMB3 655819
J5K7F2 655819
J5K8U5 655819
E9DQV4 655827
E9DRI7 655827
E9DRN8 655827
E9DS42 655827
E9DTU1 655827
E9DUR9 655827
E9E4X1 655827
E9E5M6 655827
E9EEE3 655827
E9EL34 655844
E9ER48 655844
E9ET31 655844
E9EWS7 655844
E9EWT7 655844
E9EYQ7 655844
E9F095 655844
E9F1A9 655844
E9F2J5 655844
E9FCU1 655844
F0X9T8 655863
F0XAM3 655863
F0XBV5 655863
F0XFC5 655863
F0XFK5 655863
F0XHN3 655863
F0XIS1 655863
F0XNF1 655863
F0XNH7 655863
F0XQ96 655863
F0XS24 655863
F8B4M2 656024
D5G7X2 656061
D5G924 656061
D5GA33 656061
D5GAA7 656061
D5GAI7 656061
D5GBR9 656061
D5GDN1 656061
D5GE67 656061
D5GEP0 656061
D5GGJ7 656061
D5GGR2 656061
D5GI82 656061
D5GJ05 656061
A0A0C5K1K6 656178
F4VQJ0 656393
F4VTE0 656393
F4VD28 656408
F4VN96 656408
F4SF13 656414
F4SMK1 656414
F4STF4 656417
F4SX78 656417
F4T9I4 656419
F4TCN2 656419
E9YSS4 656420
E9YZ67 656420
I4J2S5 656421
I4JDE4 656421
E9YAW4 656429
E9YHL9 656429
E9XMW3 656449
E9XQW4 656449
E4RIN6 656519
A0A0E1WDR9 656912
A0A0E1WHM5 656913
D6CWP5 657309
D4M394 657313
D4M4G3 657313
D4LRX5 657314
D4LW11 657314
D4KNN4 657315
D4KPV4 657315
D4KQ09 657315
D4JHE3 657317
D4JNQ4 657317
D6E0N4 657318
D6E5D9 657318
D4JQY3 657319
D4L5X7 657321
D4KB23 657322
U3GGY4 658080
U3GIX4 658080
F7JSY4 658082
F7K232 658082
F3ABW8 658083
F7KQS9 658085
F7KV28 658085
F7K6L9 658086
F7KCL2 658086
H1CIH6 658087
F3AHT3 658088
F3ANR6 658088
E5VHL8 658089
E5VNK9 658089
E4UCT1 658172
G9EIU5 658187
G9EJ88 658187
L8FPB3 658429
L8FQ82 658429
L8FRH6 658429
L8FV41 658429
L8FY94 658429
L8G1G0 658429
L8G339 658429
L8G707 658429
L8G894 658429
L8G8K1 658429
L8GC58 658429
A0A0C5WDI0 658445
A0A099E057 658612
A0A099E631 658612
F7JJJ2 658655
F7JML1 658655
E9RUM5 658656
E9RYN0 658656
K5ZQM9 658661
K6ADR7 658661
A0A073I2J4 658663
A0A073IAR3 658663
A0A023PB35 658666
E1EVU8 658858
E1F115 658858
E1F501 658858
E1F804 658858
A0A0D8LZ30 659
F9F3C2 660025
F9F3T1 660025
F9F8L4 660025
F9FE46 660025
F9FGE1 660025
F9FSX0 660025
F9FWP5 660025
F9FWQ4 660025
F9GCU4 660025
W9JZ62 660027
W9K1G3 660027
W9K4C1 660027
W9K8H1 660027
W9KE61 660027
W9KE87 660027
W9KGG9 660027
W9KIK8 660027
W9KJ46 660027
W9KPF9 660027
W9KT21 660027
W9KT41 660027
C7YIY7 660122
C7YNX7 660122
C7YP15 660122
C7YP25 660122
C7YQC3 660122
C7Z7J3 660122
C7Z9H9 660122
C7ZKZ0 660122
H3R8E5 660596
C0R562 66084
A0A0D8MJ42 661
A0A0D8RFD2 661
G5F4Y0 661087
D3HJ87 661367
D3HKG0 661367
C7CAV7 661410
A0A068NPX4 661478
A0A068NTG8 661478
M0JWK6 662475
M0K846 662475
M0JWT8 662476
M0JYN0 662476
M0IVM5 662477
M0J0N6 662477
M0IX02 662478
M0ISP0 662479
M0INP7 662480
C6S7A3 662598
C6S9K8 662598
A0A0A6W5W9 66269
F8DZE1 662755
F8E2X6 662755
D4D186 663202
D4D1C8 663202
D4D5B6 663202
D4D6B6 663202
D4DEF5 663202
D4DF06 663202
D4DFK0 663202
D4DGP2 663202
D4DLL2 663202
E6U8T1 663278
E0WR03 663321
D4AJZ5 663331
D4AKG7 663331
D4ALP8 663331
D4AMV9 663331
D4AP28 663331
D4APU2 663331
D4AR58 663331
D4AY36 663331
D4B0B4 663331
D4B272 663331
D4B4L1 663331
D4B4W4 663331
C6SFA4 663926
E7PXL9 663952
B2DBN4 66420
I4DK37 66420
A0A0C9SLE1 664439
A0A0C9SPI8 664439
A0A0C9TBL4 664439
A0A0C9TDC7 664439
A0A0C9TFD2 664439
A0A0C9TJD9 664439
A0A0C9TVH9 664439
A0A0C9TWG4 664439
N4WHF1 665024
N4WM70 665024
N4WSN4 665024
N4WTM5 665024
N4WU96 665024
N4WZH9 665024
N4WZT3 665024
N4X411 665024
N4X6J6 665024
N4XA21 665024
N4XAH1 665024
N4XGR8 665024
N4XRW5 665024
D4I0I2 665029
A7EB42 665079
A7EDT1 665079
A7EDV4 665079
A7EHV0 665079
A7EWM9 665079
A7EZ85 665079
A7F064 665079
A7F4M4 665079
A7F9J7 665079
E0RPV0 665571
A0A0F5R284 665792
M2RHQ5 665912
M2RPF1 665912
M2RU05 665912
M2SCG3 665912
M2SFP1 665912
M2SNL9 665912
M2SQJ5 665912
M2SR23 665912
M2SRC4 665912
M2SSI4 665912
M2T1R7 665912
M2T8F1 665912
M2TFB1 665912
E5VUB1 665937
F7LP03 665938
F7LUL4 665938
G9QR79 665939
G9QT86 665939
G5F8U9 665940
G9R1A6 665941
G1UT66 665942
G1UWM4 665942
G3YWW1 665945
G3Z736 665946
G9S0I5 665949
F3ARF8 665950
F3ATZ5 665950
E5XDJ4 665951
E5XIC8 665951
G9QPW2 665952
E5WTK5 665953
F7LH78 665954
F7LHC6 665954
G9RSD9 665956
G9Q1K8 665957
E5WIS0 665959
A0A085SAQ6 666
A0A085TKC6 666
A0A0F7KPF1 6661
D7DKF4 666681
D6V1M3 666684
I4WLU5 666685
M4NDZ1 666685
N0AV24 666686
E9FU73 6669
E9FUM7 6669
E9FW04 6669
E9G0B8 6669
E9G284 6669
E9GBR0 6669
E9GD69 6669
E9GF54 6669
E9GJN9 6669
E9GRV0 6669
E9H747 6669
E9HR95 6669
E9HSV1 6669
Q5WHG0 66692
F8A7X9 667014
F8A8Y8 667014
F8AAH6 667014
F0R2Q1 667015
F0R398 667015
A0A068VP68 66712
A0A068VSM0 66712
A0A0B7NZ46 66712
A0A076LPZ4 667120
M0QA40 667121
C8TBK8 667127
C9PPM5 667128
D4DXD0 667129
T0NBZ6 667135
T0MVB0 667137
T0MRY3 667138
C9R3C7 668336
A0A072SU33 66897
A0A0B4INP6 669
A0A0D0J135 669
O87385 669
E3TCN4 66913
A0A0C2IVA8 669202
A0A0C2MPW7 669202
A0A0C2NF83 669202
E2P8F3 669262
S5RPW0 669502
A0A072GEV7 670
A0A072J4H9 670
A0A086MEQ3 670292
N0B872 670307
S7PZ35 670483
S7Q0I4 670483
S7Q253 670483
S7QB69 670483
S7QKH6 670483
S7RIE3 670483
S7RJC4 670483
S7RX29 670483
S7RZ79 670483
S7S2L5 670483
S7S4Y6 670483
E4U8V6 670487
E7IE87 670890
E6B3A7 670892
E6B7V6 670892
E3XL77 670897
E3XQ83 670897
D2YD32 671074
D2YK40 671076
D5MI11 671143
D5MIN7 671143
D5ML00 671143
D5MMH0 671143
I4Y6T1 671144
I4Y9N6 671144
I4YAS2 671144
I4YDC0 671144
I4YEA2 671144
I4YG45 671144
I4YID6 671144
R0IEW8 671987
R0ILW5 671987
R0IMS2 671987
R0IYA7 671987
R0JV33 671987
R0JWP2 671987
R0K207 671987
R0K2S7 671987
R0KA65 671987
R0KCD3 671987
R0KKX0 671987
A0A087JCR9 672
C6K3M3 672011
A0A0E4C1A5 672795
A0A086N359 67332
D0XDE4 673519
L0HP88 673860
V6DFV0 673862
D0WUC0 674977
N1PCB8 675120
N1PFL0 675120
N1PIY0 675120
N1PJE6 675120
N1PP71 675120
N1PW31 675120
N1PWQ9 675120
N1PXU1 675120
N1Q144 675120
F4CR69 675635
F4CZH6 675635
C9Q882 675810
D0ICT1 675812
C9P665 675813
D0IGK3 675815
C9QJ50 675816
D0YZQ7 675817
D0Z2R0 675817
D0HF11 675820
F4BGR2 676032
F4BHE4 676032
D1VZE6 679189
D1W697 679190
E1GVJ1 679191
E1GXD1 679191
D2MNJ2 679192
D1Y9C5 679194
D1YFV5 679196
G5G9I7 679199
G5GDU5 679199
G5GHE8 679200
G5GRV4 679201
E6BD17 679202
E6BJ88 679202
E1IPX9 679204
E1IXR3 679204
E1J256 679205
E1J5E2 679205
D8E5S5 679206
D8EBA7 679206
D8EJ55 679207
D8ETI4 679207
C9ZJB7 679716
C9ZK15 679716
C9ZKC5 679716
C9ZML0 679716
C9ZN58 679716
C9ZRU6 679716
C9ZRV4 679716
C9ZWY2 679716
C9ZY84 679716
C9ZZG4 679716
D0A1Q0 679716
D0A375 679716
D0A3U6 679716
D0A5P1 679716
D0AA79 679716
D0AAR6 679716
D9Q3U4 679896
D9Q4V3 679896
D3UI47 679897
D3UJ13 679897
F7XM52 679901
E1RHN2 679926
E1RID4 679926
I3YIA6 679935
G8TZS0 679936
F3ZUR2 679937
A0A0A3EK14 680
C9Z989 680198
D2NPE2 680646
D2NT72 680646
D9QBR9 681645
D9QCR5 681645
A0A0F0H7N4 68170
A0A0F3QLI3 682184
A0A0F4JWK9 68223
A0A0F4JYC9 68223
S0A927 682634
S0ALS0 682634
G8NX01 682795
D2MZ40 683083
D2MZ75 683083
L8TJN8 683150
U5GY13 683840
U5H0R7 683840
U5H2Y9 683840
U5H3E7 683840
U5H3V2 683840
U5H4M0 683840
U5H5D4 683840
U5H5E2 683840
U5H613 683840
U5H8F1 683840
U5H991 683840
U5H992 683840
U5HA78 683840
U5HDE4 683840
U5HDT4 683840
F4NS00 684364
F4NV37 684364
F4NVK5 684364
F4NX11 684364
F4NXT4 684364
F4NYM3 684364
F4P079 684364
F4P0N7 684364
F4P1S2 684364
F4P1S7 684364
F4P2Z7 684364
F4P4K5 684364
F4P5B8 684364
F4P7E0 684364
F4P7K3 684364
F4PB19 684364
F4PBS6 684364
F4PBW8 684364
F4PC50 684364
F4PCL5 684364
F4PCW1 684364
F4PEY5 684364
D0RQL2 684719
D2BNK3 684738
D0JYW6 684950
D0K142 684950
A0A067SNW0 685588
A0A067SYI3 685588
A0A067SYU5 685588
A0A067T714 685588
A0A067TB29 685588
A0A067TC68 685588
A0A067TFD5 685588
A0A067TKA6 685588
A0A067TNW8 685588
A0A067TQU9 685588
A0A067TR74 685588
A0A059W6X3 68570
E4WJ42 685727
E6YJT7 685782
A0A0F4EVD3 686
F1CIZ4 6863
H8GKT6 686340
H8GQH7 686340
D1YR47 686660
A0A0C1EPY5 686831
A0A0C2XQF8 686832
A0A0C2XQK1 686832
A0A0C2Z581 686832
A0A0C2Z7P3 686832
A0A0C3BZF6 686832
A0A0C3C6Z2 686832
A0A0C3C7C8 686832
A0A0C3CKP0 686832
A0A0C3CLR5 686832
A0A0C3CPU6 686832
E6YXK0 687861
X5MSS2 687914
X5N837 687914
D0J1L0 688245
D0J647 688245
F8NBH7 688246
F8NBM4 688246
E6XA25 688270
E6XF89 688270
A0A085M412 68888
A0A085M5H4 68888
A0A085MGS3 68888
A0A085MIW9 68888
A0A085MN52 68888
A0A085MNE4 68888
A0A085MVW4 68888
A0A085N2B7 68888
A0A085N8H0 68888
A0A085NB22 68888
A0A085NJE8 68888
A0A085NMD8 68888
A0A085NNA1 68888
A0A085NNI3 68888
A0A085NPN4 68888
A0A0B1PGG3 68888
A0A0B1PPN7 68888
A0A0C4YG22 68895
A0A0C4YJK7 68895
A0A099F448 690417
A0A099FBD3 690417
A3YVU3 69042
A3YWI2 69042
F6F277 690566
A0A0E4G8Y7 690567
A0A0E4GD53 690567
F3YX83 690850
F3Z0J0 690850
M5QQY2 690871
A0A058Z2A3 691883
A0A058Z357 691883
A0A058Z744 691883
A0A058Z934 691883
A0A058ZCI3 691883
A0A058ZF59 691883
A0A0A3YSL4 69218
A0A014N905 69222
M3ASL9 692275
M3AWG0 692275
M3AY99 692275
M3B1I2 692275
M3B5U2 692275
M3B8G2 692275
M3DA93 692275
M3DAF1 692275
N1QGE4 692275
N1QJY6 692275
N1QMP8 692275
E1UL76 692420
A0A011USE0 69279
T1E179 6928
G3NCS1 69293
G3ND51 69293
G3NDA8 69293
G3NDC7 69293
G3NDD7 69293
G3NGK5 69293
G3NIM0 69293
G3NPX9 69293
G3NRU3 69293
G3NRU8 69293
G3NS65 69293
G3NSA3 69293
G3NT13 69293
G3NT16 69293
G3NY24 69293
G3NYU4 69293
G3NZS1 69293
G3P171 69293
G3P2Z2 69293
G3P5G7 69293
G3P833 69293
G3P851 69293
G3PBF8 69293
G3PBG2 69293
G3PD03 69293
G3PD08 69293
G3PFP6 69293
G3PHC6 69293
G3PPQ4 69293
G3PPQ6 69293
G3PPX8 69293
G3PUM9 69293
G3PUN1 69293
G3PVX1 69293
G3PW96 69293
G3Q185 69293
G3Q4Q5 69293
G3Q4R0 69293
G3Q4R2 69293
G3QAI8 69293
G3QBQ7 69293
A0A022T468 69319
A0A022T597 69319
A0A022T5C8 69319
A0A022T6E8 69319
C9XVG4 693216
E3T4P7 693272
U5V998 69328
L0M496 693444
L0MAG3 693444
D7FBZ7 693745
D7FEU2 693745
G4KQI8 693746
E2PQY9 693750
G0AZX5 693974
O34136 693977
E4TBK3 693978
E6SN64 693979
E6SR03 693979
D7I3X8 693985
D7I591 693985
D7I6E0 693985
A0A089P0C4 693986
G1V381 693988
G1V444 693988
A0A0C9R018 6943
A0A0C9R6W3 6943
A0A0C9SCD3 6943
E4T350 694427
L0K353 694430
W0JEL9 694431
J0NYE7 694433
B7PCN2 6945
B7PEW3 6945
B7PLX9 6945
B7PNU9 6945
B7PXP3 6945
B7Q150 6945
B7Q2M8 6945
B7Q3H0 6945
B7Q4C2 6945
B7QAW6 6945
B7QDQ3 6945
B7QHB3 6945
B7QIL9 6945
I1XTS4 694569
E4SJY6 695560
F2M0C6 695562
A0A067BEX1 695850
A0A067BK27 695850
A0A067BLA1 695850
A0A067BM98 695850
A0A067BW70 695850
A0A067BZF8 695850
A0A067C102 695850
A0A067C168 695850
A0A067C8I1 695850
A0A067C9C8 695850
A0A067CDA0 695850
A0A067CDA6 695850
A0A067CEW2 695850
A0A067CF04 695850
A0A067CFZ8 695850
A0A067CHI4 695850
A0A067CKK0 695850
A0A067CKZ0 695850
A0A067CS00 695850
A0A067CTY9 695850
A0A067CVK2 695850
A0A067CVT6 695850
A0A067CWF2 695850
A0A067CX98 695850
A0A067CYG5 695850
A0A067D496 695850
A0A067D747 695850
E6YFV9 696125
F7XVG6 696127
F6DMV5 696281
F6DNL4 696281
A0A0E0TUA7 696406
A0A0E0TW76 696406
D4ZPK0 696747
D4ZWM8 696747
D5A2A8 696747
D5A457 696747
K0FYW4 696748
A0A0F7D761 696867
A0A0F7HWP9 696867
L9TH80 696869
L9TIF2 696869
F4A0N8 697281
G3IR96 697282
G3IWC3 697282
G3IYA2 697282
G3IZB0 697282
A0A0E0X913 697283
V9WB66 697284
W2E7X8 697286
G2MR62 697303
E6UL20 697329
A0A0E9N7K3 698492
A0A0E9NAW5 698492
A0A0E9NBQ9 698492
A0A0E9NBY5 698492
A0A0E9NDU9 698492
A0A0E9NEY8 698492
A0A0E9NHY4 698492
A0A0E9NK23 698492
A0A0E9NK45 698492
A0A0E9NNY4 698492
A0A0E9NP15 698492
A0A0E9NQX0 698492
A0A0E9NS78 698492
A0A0E9NSC8 698492
R4YKD1 698738
R4YNR3 698738
K0J7A9 698758
L1KW03 698759
L7FDJ0 698760
L0LFY2 698761
L0LGG5 698761
A0A0E0U9W8 698936
A0A0E0UHP3 698936
L0IJ78 698948
U6E1Y3 69896
H2GVV2 698963
H2GY30 698963
D7WJD3 699184
D4EKI8 699185
D4ETY7 699186
E9S387 699187
E9S5R2 699187
D3LV84 699218
D3R1P0 699246
J3F8I8 699248
A0A061YWX6 69929
A0A068BA63 69974
A0A068BCN8 69974
A0A090EBN8 69974
F2N7Q1 700015
A4U848 7004
V5X7T1 700508
V5XGD7 700508
G2GNH9 700597
G8TIC3 700598
G8TPG9 700598
M2SQW3 701091
M2T8R6 701091
M2TKA2 701091
M2TNW9 701091
M2TSJ6 701091
M2TTS0 701091
M2U861 701091
M2UG19 701091
M2UH89 701091
M2US72 701091
M2UZW8 701091
M2V4S5 701091
M2V9N5 701091
A0A0A6QMP4 701175
F9R7M1 701176
F9RCC2 701176
D3QPJ4 701177
D3QV98 701177
E3G1J5 701347
E3GA18 701347
G8PDA6 701521
F6IJB4 702113
F6IPJ9 702113
G5H3H3 702437
G1W9N8 702438
G1W9U0 702438
L9PRV5 702439
L9PT66 702439
D4WCH7 702443
D4WLY4 702443
D4V9X6 702446
D4VCW7 702446
D4VFC3 702447
D4VJJ8 702447
D4W7A6 702450
E3YQB7 702457
A0A0E1Y4H4 702458
C4WTD9 7029
C4WTE0 7029
C4WX50 7029
C4WY29 7029
J9JKV3 7029
J9JMK4 7029
J9JQE8 7029
J9JTV3 7029
J9JUP5 7029
J9K050 7029
J9K1U4 7029
J9K2H1 7029
J9LJZ1 7029
Q1ZZQ0 7029
X1WQ88 7029
X1WV05 7029
X1WZI2 7029
X1WZW7 7029
L5WQE4 702978
L5YXJ3 702978
V1FZN6 702982
V1G9U4 702982
A0A0B7CXL6 703222
A0A090LY43 70448
A0A090LZ44 70448
A0A090LZB4 70448
A0A090LZC8 70448
A0A090M5I0 70448
A0A090M8C8 70448
A0A090M977 70448
A0A090N3H7 70448
A0A090N468 70448
A0A090N4F5 70448
Q012V1 70448
Q019Z3 70448
Q01FM0 70448
D4GJM1 706191
E0TJF6 706194
E7MMG8 706433
E2ZB59 706434
A0A0A6XX11 706436
A0A0A6Y085 706436
A0A0A6Y3D8 706436
E6IYI4 706437
E7NC87 706439
A0A0B2D434 706570
I4C6F7 706587
I4C8C2 706587
I4CA70 706587
D1ZZJ9 7070
D2A368 7070
D6W862 7070
D6W9F5 7070
D6WCL8 7070
D6WIK6 7070
D6WKU6 7070
D6WKZ6 7070
D6WL83 7070
D6WMP6 7070
D6WMR3 7070
D6WN02 7070
D6WQ52 7070
D6X3Z1 7070
D4XKU3 707232
F7X3U7 707241
F7XAH5 707241
A0A099N4H5 70775
A0A099N4M0 70775
F0V1H4 708248
E4TYR1 709032
E4U1Q3 709032
C7AQY9 7091
C7AQZ1 7091
C7AQZ2 7091
C7AQZ3 7091
C7AR00 7091
H6VTP5 7091
H6VTP9 7091
H6VTQ2 7091
H6VTQ4 7091
H6VTQ5 7091
H6VTQ6 7091
H6VTQ7 7091
H6VTR2 7091
H6VTR5 7091
H6VTR6 7091
H9ITK1 7091
H9IZY6 7091
H9J0W6 7091
H9JAV0 7091
H9JI61 7091
H9JLI6 7091
H9JSN0 7091
H9JT24 7091
H9JUC2 7091
Q2F5I7 7091
Q2F608 7091
Q5CCL5 7091
Q9U6V7 7091
F7QH62 709797
A0A0C1YND8 709839
A0A0C2BIE8 709839
A0A0C2BKI3 709839
E8UAT0 709986
F9Z2T8 709991
F9ZAH7 709991
I9KGU2 710111
D3DEH5 710127
Q7NBE5 710127
Q7NBI6 710127
Q7NBW0 710127
E7FZ18 710393
E7FZK5 710393
E7G3D6 710394
E7G4M3 710394
G8RY68 710685
L0J177 710686
E0XTI8 710744
V5ND41 7108
A0A058ZXH1 71139
A0A059A7M4 71139
A0A059A7T3 71139
A0A059A8D9 71139
A0A059AA22 71139
A0A059AC61 71139
A0A059AJ26 71139
A0A059BCP6 71139
A0A059BDN8 71139
A0A059BFP0 71139
A0A059BGA3 71139
A0A059BIS9 71139
A0A059BJ51 71139
A0A059BJB1 71139
A0A059BJB6 71139
A0A059BJR0 71139
A0A059BKB6 71139
A0A059BN93 71139
A0A059BNM1 71139
A0A059BQC0 71139
A0A059BRC2 71139
A0A059BYH8 71139
A0A059C0U4 71139
A0A059C1B5 71139
A0A059CDD8 71139
A0A059CK99 71139
A0A059CXE8 71139
A0A059CYT2 71139
A0A059D451 71139
A0A059D5U2 71139
A0A059D683 71139
A0A059D6E3 71139
A0A059D749 71139
A0A059D846 71139
A0A059D997 71139
A0A059DAJ1 71139
A0A059DCM2 71139
A0A059DD39 71139
A0A059DF24 71139
A0A059DH81 71139
E1SCG6 712898
D8IHJ3 712938
Q9U6V6 7130
W0DEY1 713587
W0DP59 713587
A0A0B1RNA0 713612
D3EN67 713887
P77866 714
P43735 71421
G2KUA9 714313
D5TXU2 714359
H1Y7J3 714943
H1Y8L9 714943
H1YFN8 714943
D7WQQ6 714961
D5QAT0 714995
D5QJ43 714995
F4QK53 715226
F5Z9V5 715451
F5ZD61 715451
Q0C727 7159
Q16JV8 7159
Q16MT7 7159
Q16ND8 7159
Q16R72 7159
Q16XI5 7159
Q173S6 7159
Q174G8 7159
Q176C4 7159
Q17AG1 7159
Q17AX7 7159
Q17E65 7159
Q17EI0 7159
Q17F35 7159
Q17FI4 7159
Q17PK2 7159
Q1HR07 7159
Q1HR50 7159
A0A023EIU1 7160
A0A023ELY6 7160
A0A023EPG0 7160
A0A023EQF7 7160
A0A023EQJ1 7160
A0A023EQV8 7160
A0A023ERG3 7160
A0A023ERR0 7160
A0A023ERU0 7160
A0T4G3 7165
A7UR98 7165
Q7PME3 7165
Q7PPR3 7165
Q7PYA2 7165
Q7Q167 7165
Q7Q4B9 7165
Q7Q685 7165
Q7QC04 7165
Q7QDV2 7165
Q7QEI7 7165
Q7QF19 7165
Q7QFV0 7165
Q7QI07 7165
Q7QIW8 7165
Q7QJL2 7165
D6YRT9 716544
F8E6H0 717231
B0W3H7 7176
B0W7V8 7176
B0W955 7176
B0W9S8 7176
B0WBY3 7176
B0WE51 7176
B0WKR1 7176
B0WLZ1 7176
B0WUV4 7176
B0XBB1 7176
B0XE62 7176
B0XHR6 7176
L0EH76 717605
E0I370 717606
D6DDN5 717608
M2LBF5 717646
M2LU45 717646
M2LZN4 717646
M2M6Z7 717646
M2M9U6 717646
M2MDU8 717646
M2MF22 717646
M2MGY5 717646
M2N2A3 717646
M2N3B5 717646
M2NEZ5 717646
M2NM12 717646
W0DQU8 717772
W0DU21 717772
F6D8H2 717773
F6DAH5 717773
F2K0E8 717774
F8J7C4 717785
F8JEU7 717785
A0A098E7B2 717931
D4IPF4 717959
D4JE17 717960
D4MIC9 717961
D4J9M0 717962
D4JAH6 717962
J0D8R6 717982
J0DCU6 717982
R8CDV9 718221
R8YLN1 718222
J7WV58 718223
J7WF90 718224
D4JXK8 718252
D4KVA5 718255
D4KVL0 718255
D4KVR5 718255
A0A0B4DKC6 72000
L8HLB4 72004
L8HMY7 72004
L8HN38 72004
L8HPQ8 72004
L8HVL8 72004
L8I0U1 72004
L8I253 72004
L8I2D2 72004
L8I4G4 72004
L8I5F3 72004
L8I9A0 72004
L8IAF6 72004
L8ICI7 72004
L8IKG2 72004
L8IPJ4 72004
L8IPQ6 72004
L8IV56 72004
L8J1A7 72004
L8J1I7 72004
L8J4C0 72004
A0A0F4ZE77 72032
A0A0F4ZFI7 72032
A0A0F4ZGE7 72032
A0A0F4ZH29 72032
A0A0F4ZHD8 72032
A0A0F4ZIC0 72032
A0A0F4ZL39 72032
A0A0F4ZLE5 72032
C1BS18 72036
C1BSH6 72036
C1BUB8 72036
C1BUL0 72036
C1BVK8 72036
D3PFQ5 72036
D3PIW6 72036
D3PJJ9 72036
D3PK24 72036
G8M311 720554
E1FH98 7209
E1FHV0 7209
E1G2X6 7209
E1G4M9 7209
E1G530 7209
E1G997 7209
E1GEM1 7209
E1GI69 7209
J0DW62 7209
J0DWE5 7209
J0DXM5 7209
J0M3A7 7209
J0M5T9 7209
J0XJ81 7209
G2WCT2 721032
G2WDC5 721032
G2WGF0 721032
G2WHA0 721032
G2WKL4 721032
G2WKS1 721032
G2WL52 721032
G2WLN7 721032
G2WM41 721032
G2WNC2 721032
I4ILZ7 721123
I4IX26 721123
W8ACH5 7213
W8AMB8 7213
W8APN9 7213
W8AW73 7213
W8BAC3 7213
W8BBJ0 7213
W8BC70 7213
W8BJ44 7213
W8BM51 7213
W8BNP4 7213
W8BS64 7213
W8BSL0 7213
W8BUC7 7213
W8BXU0 7213
W8C2V4 7213
W8C5H4 7213
W8CA82 7213
W8CCP0 7213
W8CDC0 7213
W8CDD0 7213
W8CDG0 7213
B3LX79 7217
B3LYS8 7217
B3LZ51 7217
B3M2T9 7217
B3M3N1 7217
B3MAK7 7217
B3MCC1 7217
B3MDY6 7217
B3MFJ4 7217
B3MKN3 7217
B3MNB0 7217
B3MNG5 7217
B3MTA4 7217
B3MUH1 7217
B3MY11 7217
B3N157 7217
B3N399 7220
B3N4P9 7220
B3N7Q8 7220
B3N8D8 7220
B3NC81 7220
B3NJ26 7220
B3NNH3 7220
B3NPR2 7220
B3NR67 7220
B3NR83 7220
B3NUS2 7220
B3NW25 7220
B3NZH1 7220
B3P0K4 7220
B3P147 7220
B3P173 7220
B3P214 7220
B3P570 7220
Q86DT2 7220
B4IXN4 7222
B4J0G3 7222
B4J218 7222
B4J6Z1 7222
B4J871 7222
B4J9M5 7222
B4JA50 7222
B4JA72 7222
B4JDP9 7222
B4JI71 7222
B4JI93 7222
B4JSC0 7222
B4JUV2 7222
B4JV92 7222
F3BHC9 722419
F3BI72 722419
Q86DS9 7226
A0A0B4K7M9 7227
A0A0F7J3E9 7227
B3DMY6 7227
D3DN23 7227
D6W4V2 7227
H0RNN1 7227
M9NCP5 7227
M9PD23 7227
M9PDJ9 7227
Q24133 7227
Q27237 7227
Q53ZT0 7227
Q6NNZ0 7227
Q7JUZ6 7227
Q7K0W1 7227
Q7KVH7 7227
Q7PLG1 7227
Q86DS7 7227
Q8IGL2 7227
Q8IP18 7227
Q8T8S9 7227
Q8T922 7227
Q961F2 7227
Q9TVP3 7227
Q9V3W1 7227
Q9VFP0 7227
Q9VFV9 7227
Q9VFY1 7227
Q9VGR0 7227
Q9VK35 7227
Q9VN28 7227
Q9VNW0 7227
Q9VPQ2 7227
Q9VPY9 7227
Q9VWL4 7227
Q9W0X8 7227
Q9W2U5 7227
T2GGE7 7227
A0A0D5BHU2 722877
A0A0D5BSH2 722877
A0A0D5BU48 722877
B4K8S6 7230
B4KA47 7230
B4KA93 7230
B4KC13 7230
B4KCZ6 7230
B4KFI3 7230
B4KGM6 7230
B4KIK3 7230
B4KKT1 7230
B4KQ15 7230
B4KQS3 7230
B4KSK3 7230
B4KV29 7230
B4KV96 7230
B4KYT8 7230
B4L279 7230
Q86DT3 7233
B4G3T0 7234
B4G4S5 7234
B4G5N1 7234
B4G6K0 7234
B4G7P9 7234
B4G7Q0 7234
B4G896 7234
B4GD32 7234
B4GDX1 7234
B4GHT7 7234
B4GLI1 7234
B4GQ02 7234
B4GVG0 7234
B4H3Z6 7234
B4H523 7234
B4H8P2 7234
B4H8U6 7234
L7JWQ2 72359
L7JZP3 72359
E7C2B9 723619
H9BZY4 7237
H9BZY7 7237
H9BZY9 7237
H9BZZ0 7237
H9BZZ3 7237
H9BZZ4 7237
H9C001 7237
H9C002 7237
H9C003 7237
H9C004 7237
H9C005 7237
H9C006 7237
H9C007 7237
H9C008 7237
H9C010 7237
H9C014 7237
H9C016 7237
B4HF66 7238
B4HFT8 7238
B4HGA1 7238
B4HIC1 7238
B4HRA3 7238
B4HUI0 7238
B4HZS7 7238
B4I3P5 7238
B4I716 7238
B4IAY6 7238
B4ICX4 7238
B4ID74 7238
B4IDR1 7238
B4IEF5 7238
B4IHB4 7238
Q86DS8 7238
B4Q4C1 7240
B4Q720 7240
B4Q725 7240
B4QAY0 7240
B4QFF0 7240
B4QKQ9 7240
B4QU60 7240
B4QVI5 7240
B4R0I9 7240
B4R199 7240
B4R1V1 7240
B4R273 7240
B4R7B2 7240
B4R7K3 7240
Q867J7 7240
A0A0F6S1B2 72407
A0A0F6UTC8 72407
Q86DT1 7243
B4LBF5 7244
B4LCB7 7244
B4LE04 7244
B4LE05 7244
B4LL19 7244
B4LMH1 7244
B4LT03 7244
B4LT28 7244
B4LTL8 7244
B4LVL4 7244
B4LYN2 7244
B4LZI1 7244
B4M0X7 7244
B4M6B5 7244
B4MB80 7244
B4MDV9 7244
B4MEF6 7244
Q24331 7244
B4ITC0 7245
B4P2E8 7245
B4P2L9 7245
B4P3G7 7245
B4P733 7245
B4P9D3 7245
B4P9R9 7245
B4PBY0 7245
B4PIW3 7245
B4PM33 7245
B4PMI8 7245
B4PPY0 7245
B4PQ08 7245
B4PTD6 7245
B4PTT2 7245
B4PWS6 7245
Q86DT0 7245
W7TDF0 72520
W7TDH1 72520
W7TI96 72520
W7TKC5 72520
W7TKM3 72520
W7TPA4 72520
W7TR72 72520
W7TRJ6 72520
W7TSZ3 72520
W7TT31 72520
W7TTH3 72520
W7TTR6 72520
W7TUD3 72520
W7TVZ4 72520
W7U2R8 72520
W7U4B4 72520
W7U5P9 72520
B4MJM8 7260
B4MJX7 7260
B4MLS8 7260
B4MT60 7260
B4MUH4 7260
B4MW27 7260
B4MZS7 7260
B4N0W9 7260
B4N4D0 7260
B4N4P2 7260
B4N4U2 7260
B4NBQ7 7260
B4NFQ9 7260
B4NGX2 7260
B4NIC0 7260
B4NKD2 7260
B4NML0 7260
V4JPG2 72664
V4JPU3 72664
V4JVS7 72664
V4K8T5 72664
V4K9N1 72664
V4KAI3 72664
V4KBR5 72664
V4KF31 72664
V4KIE1 72664
V4KJI4 72664
V4KL00 72664
V4KLU6 72664
V4KMM0 72664
V4KWT8 72664
V4L4I7 72664
V4L4R6 72664
V4L4S5 72664
V4LCH8 72664
V4LDM5 72664
V4LEN4 72664
V4LIS6 72664
V4LQ72 72664
V4LQL0 72664
V4LQS8 72664
V4LTE1 72664
V4LV98 72664
V4LVT5 72664
V4LWE6 72664
V4LXJ9 72664
V4M1I6 72664
V4M2T3 72664
V4M2T9 72664
V4M308 72664
V4M7C0 72664
V4M7F6 72664
V4MB59 72664
V4MDG2 72664
V4ME61 72664
V4MFJ1 72664
V4MGI8 72664
V4MIR6 72664
V4MJL4 72664
V4MKG5 72664
V4ML12 72664
V4MQL4 72664
V4MSA4 72664
V4MTK0 72664
V4NFZ7 72664
A0A0D0IEI7 727
A0A0D6GLS1 727
A0A0F5EST6 728
A0A0F5EXL4 728
A0A0F5PV60 728005
L7LRQ1 72859
L7LSI7 72859
L7LYH5 72859
L7M0I2 72859
L7M221 72859
L7M4Z4 72859
L7M597 72859
L7M8N3 72859
L7M8W3 72859
L7M930 72859
L7M9R9 72859
L7MB66 72859
R7SSY7 732165
R7SYS7 732165
R7T0U7 732165
Q7R8P7 73239
Q7R8W6 73239
Q7RH13 73239
Q7RIB4 73239
Q7RIS3 73239
Q7RKN4 73239
Q7RLR4 73239
Q7RQ17 73239
Q7RTG6 73239
T1P7K8 7370
T1P818 7370
T1P9E3 7370
T1PAG9 7370
T1PBS1 7370
T1PE66 7370
T1PF55 7370
T1PG77 7370
T1PGM4 7370
T1PGN6 7370
T1PH87 7370
T1PIN2 7370
T1PJB2 7370
T1PKI7 7370
A0A084F148 738
K2K7X4 740709
Q6LUA6 74109
A0A0F6BYK9 741093
A0A0F6C1R0 741093
R7S2N7 741275
R7S376 741275
R7S4W4 741275
G6FNC0 741277
G6FPQ2 741277
G6FQ41 741277
G6FSX8 741277
G6FTK9 741277
G2ZL05 741978
F6B1L4 742013
D4X8F0 742159
K7IQG7 7425
K7ISA8 7425
K7IUJ8 7425
K7IUY6 7425
K7J003 7425
K7J0E4 7425
K7J171 7425
K7J172 7425
K7J2N8 7425
K7J546 7425
K7J700 7425
K7J8X8 7425
K7J968 7425
A0A096LLD2 742722
F3B8L3 742723
G5HA22 742725
K0WZK0 742726
K9DRL8 742727
K9DXI6 742727
G5HCH1 742733
G5HCY2 742733
G5HNX5 742733
G5IK70 742737
G5IN05 742737
A0A096DBM4 742738
E7GIQ4 742740
G1WG04 742742
H1D1U6 742743
G1WRI6 742765
G1WV71 742765
F5IW83 742766
F5J1N8 742766
F8WVQ8 742767
F8X147 742767
G5ISJ8 742813
H1DBW7 742814
H3K6Y9 742816
H1DDP3 742817
H1DK56 742817
E7H1A0 742821
K1JJP6 742823
D6PBF4 743088
A0A0A0XIX4 743278
G0JKQ1 743299
G0JL62 743299
K0W9R3 743713
K0WA86 743713
F6FXI8 743718
G4HE07 743719
F6AE49 743720
E6WTJ7 743721
E6WTY5 743721
F4C213 743722
F4CAT4 743722
S8DLY2 743788
S8E1P8 743788
S8E203 743788
S8E3M0 743788
S8E6H0 743788
S8EAV6 743788
S8EKE0 743788
S8FCX0 743788
S8FK32 743788
S8FNT3 743788
S8FTW7 743788
S8FY41 743788
W5UUM6 743966
A0A0C5BAX1 743967
A0A0A8E600 743971
A0A066UEL4 743974
F8F145 744872
E0MMA5 744979
E2CB00 744980
E2CE81 744980
J9YYI2 744985
H3NX51 745014
A0A0E1LT17 745156
A0A0E1LXG8 745156
H2IRW0 745277
M4RWX6 745310
M5FSL8 745407
M5FTA2 745407
M5FXD8 745407
M5FZB7 745407
M5G9S1 745407
M5G9X3 745407
M5GB58 745407
M5GEQ0 745407
M5GGA2 745407
M5GGS2 745407
J1ZH78 745408
K2JFR3 745411
A0A0A2A9J5 74545
A0A0A2AB06 74545
Q318R8 74546
Q31DG7 74546
Q7V5K6 74547
Q7V9C8 74547
A0A0C3PDI1 745531
A0A0C3PL32 745531
A0A0C3PN58 745531
A0A0C3S3B8 745531
A0A0C3S4J5 745531
A0A0C3S5T6 745531
A0A0C3S976 745531
A0A0C3S9F8 745531
A0A0C3SCV2 745531
A0A0C3SEX1 745531
A0A0C3SFN3 745531
A0A0C3SFS1 745531
H8GTS8 745776
H8GW23 745776
A0A087ZNL6 7460
A0A087ZRF8 7460
A0A087ZSR8 7460
A0A087ZY83 7460
A0A088A2Z9 7460
A0A088A5J1 7460
A0A088A635 7460
A0A088A8G2 7460
A0A088AHQ1 7460
A0A088AJE9 7460
A0A088ATG5 7460
A0A088ATN4 7460
V9IAL1 7461
V9IB22 7461
V9IC41 7461
V9ICF4 7461
V9IEP0 7461
V9IF79 7461
V9IJP8 7461
E2XKK6 746360
E2XY97 746360
I3YSA9 746697
I3YZ02 746697
A0A0F5XAG7 74704
U9SKC2 747089
U9SR77 747089
U9T2C3 747089
U9T7E9 747089
U9T922 747089
U9TIC9 747089
U9TSF9 747089
U9TWN4 747089
U9U2G7 747089
U9UDN3 747089
U9UPB4 747089
U9UT08 747089
U9V0Z1 747089
M1E599 747365
M1E7D4 747365
W4JS86 747525
W4JYU8 747525
W4K1K0 747525
W4KC31 747525
W4KCT4 747525
W4KD98 747525
W4KDV9 747525
W4KFF7 747525
W4KI93 747525
W4KNB6 747525
W4KPC2 747525
F4R4Q7 747676
F4REA1 747676
F4RG42 747676
F4RLT9 747676
F4RNP3 747676
F4RV78 747676
F4RZQ3 747676
F4S031 747676
F4S8R9 747676
F4SBX5 747676
D4XWE5 747682
E2ZK36 748224
H0PVF0 748247
H0PW56 748247
H0Q380 748247
G2IYR9 748280
L0KCM4 748449
D5GY53 748671
D8GP21 748727
A0A084VAC3 74873
A0A084VDX4 74873
A0A084VEC5 74873
A0A084VEZ2 74873
A0A084VN13 74873
A0A084VRN1 74873
A0A084VWF3 74873
A0A084VX69 74873
A0A084VXM1 74873
A0A084VZ58 74873
A0A084VZI2 74873
A0A084W0X2 74873
A0A084W1N3 74873
A0A084W5I7 74873
A0A084WMQ9 74873
A0A084WUS4 74873
D5V9H1 749219
E6X0L4 749222
E6X1Y2 749222
F7VBF1 749388
F7VBU2 749388
D7C592 749414
E2YLZ9 749489
E2YBP2 749490
E6HK53 749491
E6IRI7 749492
E6FEH3 749494
E0G8J5 749495
E6H8V4 749497
E6GGQ7 749498
E0H4Y7 749502
E6GZ11 749503
E6H1U1 749504
E0HDB1 749506
E2Z1K7 749507
E6EXC0 749508
E2YWT4 749509
E6IG17 749510
E0GEM0 749511
E0GVQ8 749512
E6INX3 749514
E6FKP7 749516
F3R250 749517
E0GR58 749518
E4J0B7 749521
E4JGY0 749522
E4IBI5 749523
E4J707 749524
E4IHY0 749525
D8A7Q9 749527
D8ACD2 749527
D7ZAT2 749531
D7ZG72 749531
E1I115 749532
E1I819 749532
D7XIZ6 749533
D7XQU6 749533
D7Y6P9 749537
D7YAD8 749537
D8AJW4 749538
D8AQH8 749538
E9TCG5 749539
E9TEG9 749539
E1HPD4 749540
E1HQX4 749540
D8B0V2 749544
D8B6T2 749544
D7YI33 749545
D7YLE5 749545
D7ZS21 749547
D7ZVS1 749547
D8BXW0 749548
D8C6B3 749548
D7X398 749549
D7XAB8 749549
E7N2M1 749551
J9CUF9 749906
J9FP67 749906
J9G2Y9 749906
J9GEF0 749906
J9GYV9 749906
J9H2M5 749906
D9PF37 749907
A0A0A3A4T1 750
A0A0A3AGD4 750
A0A0E3CJJ1 750
B6DTM5 75058
D5HIT4 751585
F4R102 751586
W0K1F5 751944
D8DWR7 752555
D8DYR3 752555
I4SAS8 752785
I4T5X6 752785
D5X213 75379
D5X6G4 75379
E7NSC9 754027
L0KGK0 754035
L0KML0 754035
J2NWH6 754077
J2NZ69 754077
F1ZE29 754082
F1ZH40 754082
G2A959 754086
G2ADT8 754086
A0A0A6ZLJ9 754093
E2XBC9 754093
E2XD61 754093
D7GCZ1 754252
D7GFI0 754252
D9P2K6 754254
E0EN51 754255
D9P9P2 754256
E0F128 754258
E0F7A8 754259
E0FDI7 754260
E0FJF3 754261
E0FQJ8 754262
A0A024FBG6 754409
A0A024FDF6 754409
A0A090QQX7 754436
I1XG81 754476
I1YJE7 754477
I1YK38 754477
S5G5Y8 754503
A0A099IIW3 754504
G3ZB16 754505
J0VMB4 754522
J0VPN8 754522
W0IDD2 754523
W0IPB5 754523
J0CSU6 754762
J0W8A5 754762
I9N7N8 754764
J0H3X0 754764
J0V6R3 755176
J0VA77 755176
K9Z6E1 755178
K9Z9U5 755178
Q9S7X7 75556
Q9ZWK3 75556
H2JD80 755731
F2ICL7 755732
F2IGR1 755732
F5UDZ7 756067
F5UFW6 756067
F5UMW3 756067
F5UMY7 756067
F5UNI1 756067
F0SFU7 756272
F0SJF5 756272
I4A8W8 756499
I4ADA2 756499
A0A0B4S9P5 756828
G2MGB8 756883
G2MH33 756883
A0A0F3LMU9 756892
G1WXU4 756982
G1WYX2 756982
G1X6F7 756982
G1X765 756982
G1XA40 756982
G1XCI3 756982
G1XFA3 756982
G1XGP0 756982
G1XH73 756982
G1XHI9 756982
G1XJ55 756982
G1XKM0 756982
G1XQJ4 756982
D8IYH5 757424
R4WK35 758793
R4WMR3 758793
A0A060NS93 758796
K8Y5Z3 758847
G0RYD6 759272
G0S2S4 759272
G0S3Q7 759272
G0S6V3 759272
G0SAU4 759272
G0SAY5 759272
G0SAZ2 759272
G0SD81 759272
G0SEH1 759272
G0SGQ5 759272
G0SHI7 759272
H1UX93 759273
H1UXZ3 759273
H1UY34 759273
H1UYH7 759273
H1V5L4 759273
H1V713 759273
H1VF74 759273
H1VIT8 759273
H1VK63 759273
H1VL44 759273
A0A075U0I0 759620
A0A0D6UI09 75985
O52065 75985
K4QB85 759913
D8I9R3 759914
F4GKJ2 760011
A0A086W8G5 760117
F2LUD2 760142
F2LWB4 760142
I3XVF7 760154
I3XXQ8 760154
F4L252 760192
F4L553 760192
F6CPX3 760568
F8DHY6 760570
H7JGL1 760742
G6PQY8 760772
H7PQL8 760774
H7QM30 760787
H7QMD6 760787
G6R7Q7 760790
G6S3J5 760808
G6S3U3 760808
G6LSI0 760811
G6LKM5 760826
G6LKX6 760826
G6J8S1 760839
Q5NY55 76114
Q5P1H7 76114
F8ELP9 761193
W2PHZ7 761204
W2PNK8 761204
W2PQB4 761204
W2PUQ2 761204
W2PW46 761204
W2PX50 761204
W2PXB1 761204
W2Q1F2 761204
W2Q2C6 761204
W2QL28 761204
W2QL94 761204
W2QLU0 761204
W2QTN6 761204
W2QTZ8 761204
W2QVY7 761204
W2QY12 761204
W2QZ65 761204
W2R026 761204
W2RCJ2 761204
W2RCX7 761204
W2RD20 761204
W2RI00 761204
D5H609 761659
D5HBT7 761659
I4DMK9 76194
D5T3X4 762051
E3HLW0 762376
D8MF38 762550
G2SID7 762570
G2SIQ4 762570
F6DDI1 762633
F0S5H6 762903
F0S7M8 762903
E3H2I9 762948
E3H5F3 762948
F3PBC8 762963
H1LMB9 762965
F3QHI1 762966
F3QI48 762966
H3KDB2 762967
G5SU25 762968
G5SUT2 762968
F3QPK1 762982
F3QXQ9 762982
E8LN12 762983
F3PEQ2 762984
F3PHF0 762984
F3PN30 763034
F3PVT8 763034
A0A068DG68 763057
E7KC28 764097
E7KGU0 764097
E7KGX1 764097
E7KH78 764097
E7KHF3 764097
E7KQL7 764098
E7KSR9 764098
E7KSY1 764098
E7KTB6 764098
E7KTL5 764098
E7LTS9 764099
E7LTZ1 764099
E7LWG8 764099
E7LYT1 764099
E7LYW6 764099
E7LZJ4 764099
E7QDV5 764100
E7QE88 764100
E7QIJ9 764100
E7QJD9 764100
E7QJP0 764100
E7QK08 764100
E7QKY5 764100
E7NH23 764101
E7NH78 764101
E7NJ21 764101
E7NJH4 764101
E7NMB9 764101
E7Q3E5 764102
E7Q5R3 764102
E7Q7W7 764102
E7Q845 764102
E7Q8M3 764102
E7Q9D8 764102
A0A073AKX0 764103
A0A073AQW2 764103
G7DTZ1 764103
G7DUE7 764103
G7DVB0 764103
G7DVC1 764103
G7DXY1 764103
G7DYB6 764103
G7E0K2 764103
G7E531 764103
G7E688 764103
G7E6G0 764103
G7E9C1 764103
G7EAW1 764103
G5KCV3 764291
G5JV73 764298
G5K026 764299
A0A0E1YFB8 765064
F1UH31 765072
E6D615 765080
A0A0C9XFT6 765257
A0A0C9XWM2 765257
A0A0C9Y454 765257
A0A0C9YB25 765257
A0A0C9YZ59 765257
A0A0C9Z206 765257
A0A0C9ZPX9 765257
A0A0C9ZQ24 765257
A0A0C9ZWJ6 765257
A0A0D0A2W3 765257
E1I9Z7 765420
E1ICC4 765420
E1IDQ6 765420
A0A0C3B9J9 765440
A0A0C3CDH1 765440
A0A0C3CLH1 765440
A0A0C3EFH0 765440
A0A0C3FI66 765440
A0A0C3FNY1 765440
A0A0C3FYY6 765440
A0A0C3G0S0 765440
A0A0C3G3L4 765440
A0A0C3G4C2 765440
A0A0C3G517 765440
E8TER3 765698
W5WXV2 765869
W5X1H0 765869
W5X2V6 765869
A0A0F6BFT0 765874
A0A0F6BGU2 765874
W0E2C9 765910
W0E3L3 765910
I3YDA4 765911
I3YGJ6 765911
I3YHC2 765911
L0GXI5 765912
L0H100 765912
G2DXK3 765913
G2E0S0 765913
G2E500 765913
G4E3P6 765914
G4E589 765914
F8L273 765952
F8LC83 765953
E1PYQ2 765962
E1Q1G5 765962
E1Q413 765963
E1Q5S7 765963
I6DCE6 766138
I6DV32 766138
I6D941 766140
I6E2K2 766140
F3WDF3 766141
F3WGS1 766141
F3V0Y5 766142
F3V4I0 766142
I6FRR9 766143
I6GAE7 766143
F5MWZ0 766145
F5NPT5 766147
F5NRC2 766147
I6D0A8 766150
I6D6I9 766150
I6H6X6 766154
I6HBC6 766154
I6HBJ3 766154
K0XDT5 766155
K0XIP2 766155
I6BXG5 766158
I6C4P0 766158
I1AY09 766499
R9TWB1 766760
W4XFI4 7668
W4XQL2 7668
W4XYY7 7668
W4YIC3 7668
W4YL94 7668
W4YN81 7668
W4YZ76 7668
W4Z293 7668
W4ZA13 7668
W4ZBU9 7668
W4ZFI6 7668
W4ZL46 7668
I6XS85 767029
F2KVZ3 767031
F2KZA7 767031
F5TA62 767100
H8L3X3 767434
H8L5H3 767434
R4RJW3 767453
E4SUV0 767455
W5XFJ4 767456
F0NSF5 767462
A0A0F6BT95 767463
R4Q483 767468
R4KJD9 767817
R4KMH5 767817
G0LLF9 768065
E1VAU3 768066
I6SZQ1 768486
A0A0E0W637 768494
A0A0D6FD84 76857
Q70WY6 76857
A0A0C1HUB9 76860
E4TIJ7 768670
E4TJK4 768670
F9U8D8 768671
F9UER8 768671
B0KIS4 76869
B0KK26 76869
F0QR89 768700
J7IRI0 768704
J7IVK9 768704
G7WBN3 768706
G7WJG3 768706
H5XZ14 768710
H5Y506 768710
D9PRT7 768713
D9PS08 768713
D8FHE5 768724
F9P374 768726
F5KYH6 768727
E1JMP9 768728
A0A099UD96 76936
A0A099UFC0 76936
C0F9N3 77037
A0A060BS56 77133
A0A060CFN2 77133
C5JB47 77133
K1XDP0 77133
K1XNU1 77133
K1Y784 77133
K1YPB9 77133
K1YWD8 77133
K1YWT3 77133
K1YZQ0 77133
K1ZQZ5 77133
K1ZUE7 77133
K1ZXP8 77133
K2A2X3 77133
K2A7B6 77133
K2AGI2 77133
K2B4G2 77133
K2BFM9 77133
K2BGY4 77133
K2BL24 77133
K2BM47 77133
K2BQ02 77133
K2BZ54 77133
K2CSC5 77133
K2D3R3 77133
K2D7H5 77133
K2DDL0 77133
K2DGN6 77133
K2DKA3 77133
K2DZP3 77133
K2EAM5 77133
K2EG54 77133
K2EU13 77133
K2EVG4 77133
K2EX64 77133
K2F933 77133
K2FJS3 77133
J3JU02 77166
J3JU43 77166
J3JVH1 77166
J3JVN8 77166
J3JWQ6 77166
N6SV24 77166
N6SYM3 77166
N6TU40 77166
N6TXD3 77166
N6U126 77166
N6U1H5 77166
N6U2L4 77166
N6U3Z5 77166
N6U485 77166
N6U8N6 77166
N6UBY2 77166
N6UC17 77166
N6UCG2 77166
N6UCG7 77166
N6UFE3 77166
N6UKL1 77166
U4UDX6 77166
U4UEY1 77166
U4UH49 77166
U4UHG6 77166
U4UKJ4 77166
U4UYI1 77166
U4V0U9 77166
F7VKX0 771870
F7VM47 771870
F7VQ61 771870
F7VRR7 771870
F7VS65 771870
F7VV84 771870
F7VV90 771870
F7W0H6 771870
F7W331 771870
F7W417 771870
F7W7A0 771870
F7W7T6 771870
F6PKL5 7719
F6QU62 7719
F6SZQ5 7719
F6TSY3 7719
F6TT01 7719
F6UVD1 7719
F6VL41 7719
F6WUA7 7719
F6YBW0 7719
F6ZUM5 7719
F7AFR6 7719
F7AIP5 7719
H2XRR7 7719
H2XSK6 7719
Q1RLA2 7719
Q8T895 7719
C3XPP8 7739
C3XW76 7739
C3XZY3 7739
C3YE16 7739
C3YFB6 7739
C3YKX1 7739
C3YXK8 7739
C3Z093 7739
C3Z2Q0 7739
C3Z3P0 7739
C3Z8N6 7739
C3ZAR5 7739
C3ZJG7 7739
C3ZLA5 7739
C4A043 7739
Q8L3D3 77524
S4R5S5 7757
S4R8N9 7757
S4R914 7757
S4R9E6 7757
S4RBA6 7757
S4RHS3 7757
S4RNI6 7757
S4RPP7 7757
S4S027 7757
A0A0D9UYV0 77586
A0A0D9V1L9 77586
A0A0D9V4N0 77586
A0A0D9V4N1 77586
A0A0D9VF85 77586
A0A0D9VH24 77586
A0A0D9VJ34 77586
A0A0D9VJR0 77586
A0A0D9VKV1 77586
A0A0D9VMB2 77586
A0A0D9VRD4 77586
A0A0D9VRD7 77586
A0A0D9VSW6 77586
A0A0D9VTH4 77586
A0A0D9VWX2 77586
A0A0D9VZY2 77586
A0A0D9W3E2 77586
A0A0D9WCA7 77586
A0A0D9WD16 77586
A0A0D9WJP7 77586
A0A0D9WL61 77586
A0A0D9WNR1 77586
A0A0D9WNR2 77586
A0A0D9WQY0 77586
A0A0D9X4P0 77586
A0A0D9X7B7 77586
A0A0D9X8U6 77586
A0A0D9X9X5 77586
A0A0D9XLC0 77586
A0A0D9XQD2 77586
A0A0D9XQD3 77586
A0A0D9XX98 77586
A0A0D9XZL4 77586
A0A0D9Y1C9 77586
A7IC67 78245
A0A094S9V1 78398
D8FQ08 784613
K4FRZ2 7868
K4FYS6 7868
V9K7H8 7868
V9KB45 7868
V9KIS4 7868
V9KN62 7868
V9KP88 7868
V9KQ95 7868
V9KSI4 7868
V9KSM7 7868
V9KTM7 7868
V9KTR3 7868
V9KTW2 7868
V9KTY1 7868
V9KW07 7868
V9KW65 7868
V9KWN1 7868
V9KXH9 7868
V9L1R9 7868
V9L3A0 7868
V9L624 7868
V9L6K3 7868
H2ZW35 7897
H2ZWJ1 7897
H2ZXL5 7897
H2ZXQ0 7897
H2ZZ30 7897
H3A6U6 7897
H3A7U7 7897
H3A8Y7 7897
H3A9R8 7897
H3ACB6 7897
H3AHP4 7897
H3AMT3 7897
H3APD3 7897
H3ASK1 7897
H3AYG7 7897
H3AYG8 7897
H3B1J4 7897
H3B1Q3 7897
H3B2Y7 7897
H3B798 7897
H3B8T5 7897
H3BBT8 7897
H3BDI7 7897
H3BDI8 7897
H3BFY3 7897
D4VVM5 791161
W5LYD2 7918
W5LYG0 7918
W5M3A0 7918
W5M4B3 7918
W5M825 7918
W5M8Y2 7918
W5M900 7918
W5MB15 7918
W5MDE3 7918
W5MDN1 7918
W5MDQ6 7918
W5MGD0 7918
W5MHP5 7918
W5MI81 7918
W5MIA0 7918
W5MUT8 7918
W5MXE2 7918
W5MYY8 7918
W5N0Q1 7918
W5N1I7 7918
W5N342 7918
W5N3U0 7918
W5N4U8 7918
W5NC86 7918
W5NC87 7918
W5NFY0 7918
A0A0E9X9F9 7936
W0J1B3 794903
W0J8Y3 794903
F8C204 795359
F8C575 795359
A4IG47 7955
A5WUU0 7955
A5WVI9 7955
A5WWB9 7955
A7MCD0 7955
A8WG70 7955
B0S5B7 7955
B8JM56 7955
E7F6R4 7955
E7F7A5 7955
E7FDL8 7955
E9QH24 7955
F1Q755 7955
F1QB06 7955
F1QDU8 7955
F1QTK7 7955
F1QW75 7955
F1QWW6 7955
F1QYB0 7955
F1R1B0 7955
F1R7T8 7955
H9GX81 7955
H9GX89 7955
H9GYR4 7955
Q08BM3 7955
Q1LY18 7955
Q4QRD4 7955
Q4VBS6 7955
Q568I8 7955
Q6DEF3 7955
Q6DEJ4 7955
Q6DHR2 7955
Q6NYZ0 7955
Q6P0H5 7955
Q6P0U6 7955
Q6PGY5 7955
Q7SXK8 7955
Q7SXR2 7955
Q7SZY3 7955
Q7ZUP5 7955
Q7ZUS6 7955
Q7ZUU4 7955
Q7ZUW0 7955
Q7ZVS0 7955
Q7ZVY8 7955
Q7ZW83 7955
Q7ZW85 7955
Q7ZWH5 7955
Q802X9 7955
Q803A9 7955
Q803K1 7955
U3JAA1 7955
I4MH86 795665
I9KSA9 795666
D8J6T3 795797
F8X602 796392
F8XH25 796392
I3EAN9 796606
E3BPX2 796620
A0A0D3NNZ1 796730
A0A0D3NYM5 796730
G9WYZ1 796937
V9HN11 796939
G9XFK9 796940
J5UFT7 796941
H1HT10 796942
G9WLK7 796943
G9WUX4 796944
M0CNL5 797114
M0CPM5 797114
E7QRI3 797209
F8D5H7 797210
W0JSA1 797299
L0I8N0 797302
L0IC69 797302
L0JK93 797303
L0AMC7 797304
G9ZFZ2 797473
G9ZJS3 797473
G9ZSJ7 797515
H1LJF4 797516
H9ZQ51 798128
D9MX68 798570
G7Y3V9 79923
G7YAH5 79923
G7YEP3 79923
G7YI52 79923
G7YIJ1 79923
G7YS18 79923
H2KNI8 79923
H2KPA7 79923
H2KR38 79923
D9PYF1 79929
W5JYB8 7994
W5K1P8 7994
W5K3R8 7994
W5K4D0 7994
W5K7Z0 7994
W5K940 7994
W5KE08 7994
W5KE13 7994
W5KE15 7994
W5KHD6 7994
W5KHX6 7994
W5KL69 7994
W5KL70 7994
W5KM01 7994
W5KTY3 7994
W5KWQ8 7994
W5KYC0 7994
W5KYV1 7994
W5L0K2 7994
W5L1N8 7994
W5L659 7994
W5L8W0 7994
W5LCQ9 7994
W5LFK9 7994
W5LFP7 7994
W5LHR5 7994
W5LIG0 7994
W5LJJ1 7994
W5LPW7 7994
W5LPX4 7994
E3TFD8 7998
E3TFL7 7998
E3TFZ7 7998
Q207Q8 7998
W5U7R3 7998
W5UAG1 7998
W5UAK5 7998
W5UAM3 7998
W5UDI1 7998
W5UE40 7998
W5UE42 7998
W5UEF0 7998
W5UEZ4 7998
W5UFU6 7998
W5UIN2 7998
W5UKD9 7998
W5UKK0 7998
C1BXK7 8010
C1BJF1 8014
A0A060VM58 8022
A0A060VP33 8022
A0A060VTB1 8022
A0A060VTD2 8022
A0A060VUJ1 8022
A0A060VWL5 8022
A0A060VXN4 8022
A0A060WET2 8022
A0A060WIJ5 8022
A0A060WKD4 8022
A0A060WP57 8022
A0A060WQ48 8022
A0A060WSW3 8022
A0A060WVG0 8022
A0A060WWH4 8022
A0A060X100 8022
A0A060X1R9 8022
A0A060X313 8022
A0A060X3H7 8022
A0A060XH83 8022
A0A060XHX0 8022
A0A060XKP9 8022
A0A060XLI5 8022
A0A060XLX9 8022
A0A060XPN2 8022
A0A060XPT8 8022
A0A060XRA2 8022
A0A060XTM1 8022
A0A060Y544 8022
A0A060Y8T5 8022
A0A060YB04 8022
A0A060YFZ6 8022
A0A060YJ56 8022
A0A060YP00 8022
A0A060YUG1 8022
A0A060YVB4 8022
A0A060YZ22 8022
A0A061ADP7 8022
B5X276 8030
B5X2J5 8030
B5X2N2 8030
B5X2Y0 8030
B5X3X1 8030
B9EQ16 8030
B9EQP2 8030
C0H8S6 8030
C0H9L5 8030
C0HBK7 8030
M3ZDV5 8083
M3ZFV0 8083
M3ZJA0 8083
M3ZLL7 8083
M3ZLX9 8083
M3ZM94 8083
M3ZPJ5 8083
M3ZQ44 8083
M3ZR47 8083
M3ZTD3 8083
M3ZUI5 8083
M3ZX79 8083
M3ZZ49 8083
M3ZZX0 8083
M4A0I1 8083
M4A438 8083
M4A7E4 8083
M4A9P5 8083
M4ABX1 8083
M4AC68 8083
M4ACT0 8083
M4AF82 8083
M4AFR2 8083
M4AJA8 8083
M4AKK5 8083
M4AL12 8083
M4AND6 8083
M4AP35 8083
M4APP8 8083
M4ARP7 8083
M4AWD5 8083
M4AX26 8083
M4AY85 8083
A0A090IMP5 80852
A0A090KI31 80852
A0A090IA38 80854
A0A080NP87 80866
A0A0D7K9G8 80878
H2L5G9 8090
H2LBF2 8090
H2LET3 8090
H2LH51 8090
H2LJS9 8090
H2LN09 8090
H2LP05 8090
H2LP86 8090
H2LR64 8090
H2LRS9 8090
H2LTC7 8090
H2LW20 8090
H2LXC4 8090
H2LXK7 8090
H2LYY0 8090
H2LZG5 8090
H2M2X4 8090
H2M3K8 8090
H2M4E2 8090
H2M4E5 8090
H2M4E7 8090
H2MEL6 8090
H2MEL7 8090
H2MEL8 8090
H2MEL9 8090
H2MEW9 8090
H2MFG0 8090
H2MI23 8090
H2MJ19 8090
H2MJP9 8090
H2MN70 8090
H2MN73 8090
H2MNA9 8090
H2MP16 8090
H2MR35 8090
H2MR37 8090
A0A0C1LG07 81037
I3IVW6 8128
I3J0R4 8128
I3J4Z3 8128
I3J4Z4 8128
I3J7F1 8128
I3J8F6 8128
I3J9K2 8128
I3JBQ7 8128
I3JCE9 8128
I3JF94 8128
I3JF95 8128
I3JGL8 8128
I3JHP5 8128
I3JKV5 8128
I3JLJ1 8128
I3JVL9 8128
I3JVM0 8128
I3JWK5 8128
I3K2E1 8128
I3K7W2 8128
I3K890 8128
I3KB01 8128
I3KCP7 8128
I3KCP8 8128
I3KDT7 8128
I3KGL3 8128
I3KH56 8128
I3KHQ1 8128
I3KJA1 8128
I3KJM3 8128
I3KPY6 8128
I3KQA0 8128
I3KTB4 8128
I3KTB5 8128
I3KTE0 8128
A0A0E9AXB3 813
A0A0E9CH94 813
A0A0E9D6Y0 813
A0A0E9D8W5 813
A0A0E9DGE4 813
A0A0E9DT00 813
A0A0E9ELN5 813
A0A0E9ENA2 813
A0A0E9G9F1 813
A0A0E9GD94 813
Q9ZFC5 81683
A0A081UHZ4 817
A0A081UKG6 817
A0A0B4KJN7 8175
M9NZV7 8175
A9UNZ4 81824
A9UQY2 81824
A9USM7 81824
A9UT02 81824
A9UTU5 81824
A9UU83 81824
A9V0R8 81824
A9V5T8 81824
A9V732 81824
A9V7Y7 81824
A9V7Z9 81824
A9VAH4 81824
A9VAT3 81824
A9VBS8 81824
A9VC16 81824
D7KJY1 81972
D7KKP6 81972
D7KNM2 81972
D7KQY7 81972
D7KTW2 81972
D7KVX6 81972
D7KWB3 81972
D7KXA0 81972
D7KXE0 81972
D7KXN3 81972
D7KXS7 81972
D7L3Q0 81972
D7L7P1 81972
D7L7P9 81972
D7L7W9 81972
D7LBE4 81972
D7LDF2 81972
D7LGD4 81972
D7LIJ8 81972
D7LL57 81972
D7LMH1 81972
D7LRH1 81972
D7LT76 81972
D7LX90 81972
D7LXR9 81972
D7M0T3 81972
D7M2B5 81972
D7M402 81972
D7M728 81972
D7M7Z9 81972
D7M979 81972
D7MDC0 81972
D7MFE4 81972
D7MKD3 81972
D7MSU9 81972
D7MY22 81972
R0EVY7 81985
R0F230 81985
R0F563 81985
R0FES5 81985
R0FG53 81985
R0FGJ5 81985
R0FGL0 81985
R0FQ84 81985
R0FRK8 81985
R0FUD2 81985
R0FX06 81985
R0G2E6 81985
R0G3J5 81985
R0G6D7 81985
R0G8K1 81985
R0GDL2 81985
R0GFP6 81985
R0GHA0 81985
R0GI83 81985
R0GJA6 81985
R0GNM7 81985
R0GQD1 81985
R0GYF1 81985
R0H841 81985
R0HCC8 81985
R0HDZ2 81985
R0HHP7 81985
R0HPL7 81985
R0HRN9 81985
R0HZ87 81985
R0I407 81985
R0I7I9 81985
R0I8M4 81985
R0IA16 81985
R0IC85 81985
R0IE14 81985
R0ILK6 81985
R0IP47 81985
A0A0B2K1E5 82374
A0A0F0KFU3 82380
A0A0F0KSH3 82380
A0A0F0L3H8 82380
A0A0F0LB87 82380
Q3HS39 8255
Q3HS40 8255
Q3HS41 8255
K9SJU1 82654
K9SLK8 82654
K9SNK0 82654
F5J4K1 82789
F5J4X8 82789
A0A084YTF0 82995
A0A084YVU7 82995
A0A061SSH4 83219
A0A0D1NHS0 83262
P08622 83333
P36659 83333
Q7AFV7 83334
Q8XA65 83334
E1VM62 83406
E1VMU3 83406
A1L2T4 8355
A2VDB0 8355
A5D8P2 8355
Q2VPL2 8355
Q5FWN8 8355
Q5XGU5 8355
Q5XGX0 8355
Q68FK5 8355
Q6DCE7 8355
Q6DJN8 8355
Q6GND5 8355
Q6IP75 8355
Q6NRT6 8355
Q6PCH3 8355
Q7SZ03 8355
Q7SZ94 8355
Q7ZWL4 8355
Q7ZWM7 8355
Q7ZWX8 8355
Q7ZXQ8 8355
Q8AVG6 8355
A0A0C1E6H3 83552
A0A0F7WPA6 83558
A0A0F7XC11 83558
Q9Z9E9 83558
A0A069ZST1 83560
G5E3P5 8362
A4IIJ5 8364
A8E5R3 8364
B0BMG6 8364
B0JZS2 8364
B1H111 8364
B1H2P0 8364
B1WBE5 8364
B2RYY5 8364
B5DDY4 8364
F6PZS7 8364
F6RCH6 8364
F6RMV0 8364
F6SK33 8364
F6TIW4 8364
F6X6V0 8364
F6XF98 8364
F6YTW4 8364
F7BJG6 8364
F7C4F9 8364
F7CFF8 8364
F7CZR7 8364
F7DAY6 8364
F7EFK2 8364
F7EID3 8364
G1K3K0 8364
L7N2H0 8364
Q05B28 8364
Q0IIV7 8364
Q0P4H4 8364
Q0V9P3 8364
Q28ED5 8364
Q28EH5 8364
Q28F52 8364
Q28I38 8364
Q28IT2 8364
Q640A5 8364
Q66IK3 8364
Q68F88 8364
Q6GLD0 8364
Q6P4M6 8364
Q6P642 8364
W0GK63 838561
C1C4M7 8400
A0A0D8I8T9 84022
Q7U4X9 84588
Q7U6R8 84588
Q7U8J0 84588
Q7UA76 84588
M7AQT9 8469
M7ARV6 8469
M7AS14 8469
M7AS14 8469
M7AUV3 8469
M7AYZ4 8469
M7B5K6 8469
M7B6E8 8469
M7B6U2 8469
M7BD32 8469
M7BDS8 8469
M7BL29 8469
M7BQF6 8469
M7BRG8 8469
M7BT82 8469
M7C548 8469
M7CMU0 8469
A0A081CCE7 84753
A0A081CCP2 84753
A0A081CFF7 84753
A0A081CGL0 84753
A0A081CHR2 84753
A0A081CKJ3 84753
A0A081CLQ9 84753
A9CPE7 8496
K2LVB7 85056
K2M633 85056
K2M7Q0 85056
K2MDK2 85056
K2MHJ1 85056
K2MP93 85056
K2N1M9 85056
K2N6K2 85056
K2N7G1 85056
K2N9U0 85056
K2NBZ6 85056
K2NFM2 85056
K2NRS9 85056
K2NUR3 85056
K2NV05 85056
K2PCF7 85056
K2PCL5 85056
A0A091E8C5 85066
A0A091EA43 85066
A0A091EDL7 85066
A0A091EIU1 85066
A0A091EJT6 85066
A0A091EKA8 85066
A0A091EPS8 85066
A0A091ERX5 85066
A0A091EU09 85066
A0A091EUA9 85066
A0A091F375 85066
A0A091F6Z0 85066
A0A091FA75 85066
A0A068X0N3 85433
A0A068X291 85433
A0A068X4N3 85433
A0A068X7R1 85433
A0A068X8D8 85433
A0A068X8H5 85433
A0A068XAA9 85433
A0A068XCK2 85433
A0A068XGA8 85433
A0A068XJI4 85433
A0A068XNZ0 85433
A0A0E8JMG7 85569
A0A0E8Y216 85569
A0A0D8LI52 85581
A0A0D8LN87 85581
C4KB66 85643
G2KRW2 856793
V4RGA1 85681
V4RRY1 85681
V4S971 85681
V4SCP6 85681
V4SFL0 85681
V4SJE8 85681
V4SL70 85681
V4SPQ8 85681
V4SPT6 85681
V4SSV0 85681
V4T207 85681
V4T8T7 85681
V4TB58 85681
V4TBN1 85681
V4TBZ4 85681
V4TD31 85681
V4TG42 85681
V4TGD7 85681
V4THP3 85681
V4THP7 85681
V4TJG3 85681
V4TKL3 85681
V4TPM5 85681
V4TSL8 85681
V4TUH9 85681
V4TW18 85681
V4TZJ1 85681
V4U217 85681
V4U6Z0 85681
V4U8T3 85681
V4UCP7 85681
V4UIW8 85681
V4VGS7 85681
V4VN23 85681
V4WE73 85681
S3GL05 856854
A0A0A5JJP6 85698
A0A0D6GCL4 85698
G0A0Y0 857087
G0A5G4 857087
A0A0E2EME0 857119
A0A0E2EJP4 857148
G6ADT4 857291
G6AIQ7 857291
G6A5T0 857292
I7KW94 857293
A0A086SZM9 857340
A0A086T0L7 857340
A0A086T0P0 857340
A0A086T3J1 857340
A0A086T3U9 857340
A0A086T683 857340
A0A086T6U6 857340
A0A086TEZ9 857340
A0A086TI52 857340
A0A0E1YAJ2 857573
F1WPP7 857577
G0QMZ5 857967
G0QNK4 857967
G0QNM4 857967
G0QR83 857967
G0QT81 857967
G0QTV5 857967
G0QUP7 857967
G0QVE0 857967
G0QW31 857967
G0QWX2 857967
G0QX62 857967
G0QZ58 857967
G0QZV6 857967
G0R1A2 857967
G0R1Y6 857967
G0R388 857967
G0R422 857967
F6BGZ6 858215
A0A037UQP8 858455
A0A037UT86 858455
G0H9Y0 858619
H6BKE2 858893
H6BKN3 858893
H6BM50 858893
H6BMF3 858893
H6BT71 858893
H6BUH6 858893
H6C084 858893
H6C155 858893
H6C3X8 858893
H6C716 858893
H6C7P1 858893
H6C855 858893
S2E1M8 859192
F6FJE6 859194
A0A023MZW7 859199
A0A023N7V6 859199
I3D113 859350
I3D5B4 859350
O25668 85962
O25890 85962
Q9ZJQ2 85963
Q9ZM23 85963
J9YX32 859653
E8Q5M6 859654
D8N7G0 859655
D8NPK0 859656
F9YSG3 860228
A0A0C1QIG7 86105
A0A075MLC6 86106
I5BCV7 861109
F0L3N1 861208
F0L7B8 861208
A0A024H399 861266
W0RJ16 861299
W0RKZ9 861299
E1VW98 861360
G9YFK9 861450
G6C6U8 861452
H1LX94 861454
G6C759 861455
E3RCY8 861557
E3RLL2 861557
E3RM90 861557
E3RP15 861557
E3RPT6 861557
E3RQP7 861557
E3RRN0 861557
E3RWG9 861557
E3RXY7 861557
E3S0F1 861557
E3S5K1 861557
E3S6I0 861557
E3S7W3 861557
F4MQB7 862259
A0A0A0CAR1 862422
E0MZC3 862512
E0N0C8 862512
E0N8P2 862513
E0NCB9 862513
E0NDH1 862514
E0NPK3 862515
E0NS91 862515
E0NIU0 862517
E0NIV5 862517
G7Z6W5 862719
G2NE11 862751
E1X0G6 862908
E1WUB5 862962
E1WUE9 862962
E1X759 862964
E1W6Q0 862965
T1ZG02 862967
T1ZWQ6 862970
V7ZF99 863365
V7ZG93 863365
A0A0F7Z6H1 8637
U3ETI8 8637
U3F8J4 8637
U3F8J8 8637
U3FCW5 8637
U3FX44 8637
U3FX46 8637
U3FZK5 8637
U3FZK6 8637
H5WRB0 864051
I4YUD6 864069
R0EJW3 864073
R4K5U9 86416
E0NYI1 864563
E0QHY0 864565
A0A0E1XN30 864566
A0A0E1XUM3 864566
E0PSW0 864567
E0PBJ2 864569
E0PZD1 864570
K8GHC8 864702
K8GIH7 864702
K8GKG1 864702
K8GLJ0 864702
K8GLW3 864702
K8GMV5 864702
H5SGS3 86473
W1I8L3 86473
H2BSH8 865937
H2BSP2 865937
F0P0Y4 865938
F0P1U6 865938
E6ND14 866344
E6NFF0 866344
E6NHB2 866345
E6NJL8 866345
E6NQY3 866346
E6NT96 866346
A0A0C3DN27 866350
A0A0C3EK30 866350
V8N909 8665
V8NDW3 8665
V8NMS0 8665
V8NV38 8665
V8NV76 8665
V8NXC3 8665
V8NXG8 8665
V8NZ93 8665
V8P7Y0 8665
V8P9N7 8665
V8PB23 8665
V8PFK1 8665
I3Z1L4 866536
A0A0C5X130 86660
A0A084J2U7 86662
A0A0A0WHM6 86662
E7A417 866630
E1KNE7 866771
E1KS69 866771
E1KVU2 866773
E1KY37 866773
E1L0C4 866774
F2I4Z3 866775
E1L8M8 866776
E1LB56 866778
F9MY02 866779
F9N2D8 866779
T2GIN4 866790
I0JP48 866895
S5INE7 866913
S5IQV7 866913
A0A0B2EXQ1 867080
F0RHQ9 867900
I3ZYB9 867902
I4A112 867902
K6Q1V0 867903
L0KWW1 867904
I4ZAB3 868129
I4ZBJ5 868129
F6D4L5 868131
H4HRV9 868133
H4HY33 868133
H4I630 868134
H4ID02 868134
H4ILN2 868135
H4J326 868136
H4J647 868136
H4JH16 868137
H4JNX8 868137
H4JXT4 868138
H4K4M4 868138
H3KIJ3 868139
H3KQK5 868139
H4KBT8 868140
H4KIS7 868140
H4KT11 868141
H4L0U4 868141
H4L722 868142
H4LDS3 868142
H4UGQ4 868160
H4UTB9 868160
H4UUQ8 868161
H4UXS5 868161
H4ZPI5 868172
H4ZTQ1 868172
H5DUU8 868181
H5DYP7 868181
H5IDT1 868191
H5IGW0 868191
H5IV43 868192
H5IYT2 868192
F6B8G0 868595
G0JWF3 868597
G0JZH5 868597
T1D445 869069
T1D480 869069
T1E241 869069
F2NUJ0 869209
F2NWZ5 869209
G0GDP0 869211
I4BAJ2 869212
W7YKW5 869213
E1P1V6 869214
E1P3V5 869214
J4C802 869250
J4CCM3 869250
J4CD15 869250
J4CDW5 869250
J4D6X8 869250
J7M4H8 869250
I2RMW3 869669
I2RPY2 869669
I2RTM0 869670
I2RW62 869670
V6FC73 869672
V6FLM6 869672
I2SL29 869675
I2SP83 869675
V6G181 869678
V6G3S8 869678
I2UMG9 869681
I2UPV8 869681
I2W7X2 869686
I2WC40 869686
I2WMS0 869687
I2WPX6 869687
I2X829 869688
I2XK36 869688
E1S663 869727
E1S7T9 869727
I3BQ03 870187
I3BRE8 870187
I3BWD6 870187
A0A0C3JYB8 870435
A0A0C3KUF0 870435
A0A0C3L034 870435
A0A0C3NT90 870435
A0A0C3NZX3 870435
A0A0C3P8F9 870435
A0A0C3PFP2 870435
A0A0C3PKF2 870435
A0A0C3PQN7 870435
A0A0C3PZ18 870435
A0A0C2C321 870478
A0A0C2CQP8 870478
F9RJL4 870967
F9RMT9 870967
F9S2A6 870968
F9S6M1 870968
E0TIY7 871271
E0Q6D2 871562
W1Q9J5 871575
W1QC48 871575
W1QC87 871575
W1QCA5 871575
W1QCP3 871575
W1QDL9 871575
W1QDP8 871575
W1QE28 871575
W1QEX3 871575
W1QF23 871575
W1QLQ0 871575
F0KI50 871585
W0EEN2 871738
W0EGI1 871738
L0FCN3 871963
W0EFM0 871968
K0NFF7 872326
F8XP14 872330
F8XVI3 872330
E0TK61 872331
A0A0F7Z8P3 8729
A0A0F7ZAR3 8729
A0A0F7ZBJ2 8729
A0A0F7ZBJ7 8729
A0A0F7ZC54 8729
J3RYY0 8729
J3RZ37 8729
J3RZ41 8729
J3RZ43 8729
J3S496 8729
J3S8J9 8729
J3S8K1 8729
J3SC38 8729
J3SC39 8729
J3SEA5 8729
F1Z309 873447
F3L9M9 873448
G5JQT3 873449
E6K7K4 873513
E6KB56 873513
E4MPG0 873517
E4MSK7 873517
E4MTZ7 873517
E7RSQ8 873533
E7RTC0 873533
G5K8E4 875093
F5YZ58 875328
E7NYW9 875329
E7PA51 875329
E7PAT6 875329
E7PHD2 875330
E7PK04 875330
F3C0T4 875330
A0A090HXV7 875453
F3L2Q3 876044
F8XXN9 876138
A4C4J4 87626
F0T868 877455
A0A077KGX0 878220
A0A077KK72 878220
A0A077KT90 878220
A0A0B8Z6H7 87883
I5AYI4 879212
I5B2Q1 879212
F4KM46 879243
E1NRX5 879297
E1NQN5 879298
E3BTL9 879301
A0A0E1XWF2 879302
F0GUH9 879305
F0GWQ7 879305
F0H0R2 879306
F0H0U4 879306
F9MS32 879308
F9MUT9 879308
F9MWP3 879308
E4LCW8 879309
E4LME1 879310
G0IVS2 880070
G0J865 880070
I4AJA2 880071
I4AQI7 880071
I4AQX4 880071
F2NBX3 880072
F2NE43 880072
F2NEH0 880072
F2NFR0 880072
H1XNY1 880073
H1XPS9 880073
W0EMB8 880074
D8QQ85 88036
D8QRM3 88036
D8QT68 88036
D8QWM1 88036
D8QZ80 88036
D8R2F1 88036
D8R2X3 88036
D8R3U7 88036
D8R4U5 88036
D8R5E1 88036
D8R624 88036
D8R8P5 88036
D8R9Y3 88036
D8RAF2 88036
D8RCU6 88036
D8RCY9 88036
D8RDF2 88036
D8RJ89 88036
D8RKQ3 88036
D8RM56 88036
D8RQZ3 88036
D8RSA4 88036
D8RSW7 88036
D8RUF5 88036
D8RYK6 88036
D8S0U2 88036
D8S3I4 88036
D8S447 88036
D8S5R4 88036
D8S7P1 88036
D8SBG4 88036
D8SG90 88036
D8SIS2 88036
D8SU60 88036
D8SYC7 88036
D8T1G9 88036
D8T762 88036
D8T7K7 88036
D8TAY2 88036
D8TBS8 88036
D8TDA6 88036
E4PU03 880447
I8R1Y3 880478
E3F205 880591
J3ZDN0 880633
I3EPT8 881290
I3ET45 881290
G2Z925 881621
Q725M6 882
Q72AW4 882
H8GF21 882081
H5XGG3 882082
H5X6E6 882083
I0UYC4 882086
F7YN61 882102
E5AM93 882378
E5AU18 882378
D8F5E2 88274
D8F9U7 88274
D8FDE9 88274
H1KQ04 882800
B8DKU7 883
B8DQW8 883
H7CY58 883064
S2VIP5 883067
K0YS69 883077
K8NZR3 883078
K8NZX8 883078
K8P2E5 883079
K8NIG2 883080
K8NRV0 883080
K9EYL3 883081
K1M6I7 883092
K1LIT6 883096
K1MPN2 883096
K1LSI7 883098
K1M1M8 883098
S2X3A8 883100
S2WIM6 883101
H3NF41 883103
H1PKR8 883109
K1LNP6 883111
K1MNF7 883112
H3NKJ4 883113
H3NLG2 883114
H3NPK8 883114
H3LZL2 883120
H3ME66 883120
H3MFZ3 883121
H3MH70 883121
H3N631 883125
H3N7D7 883125
K9DXT1 883126
A0A0E1ZDP9 883150
H1H4J5 883154
K1HQE5 883155
K9CZ62 883156
H1Q1Z1 883158
H1Q2P4 883158
K9CTT2 883163
S3XYB2 883165
S3YK95 883165
I7L9J7 883169
R0JG21 8839
R0KN62 8839
R0KQ25 8839
R0LIM3 8839
R0LS95 8839
R0M665 8839
U3I7P3 8839
U3IC77 8839
U3IC97 8839
U3IE39 8839
U3IJA7 8839
U3IJA8 8839
U3IJU7 8839
U3IK14 8839
U3IUM3 8839
U3J188 8839
U3J3I0 8839
H0UJB1 885272
H0UL17 885272
M2Q181 885311
M2RBH5 885311
M2RFF9 885311
M2RFL2 885311
M2RV74 885311
M2RXQ5 885311
M2S475 885311
M2S6K6 885311
M7VSP6 885315
M7VZC4 885315
M7W210 885315
M7W5X4 885315
M7W8E3 885315
M7WA19 885315
M7WIA2 885315
M7WIR1 885315
M7WJM0 885315
M7WWB4 885315
N9TAH9 885318
N9TH99 885318
N9TIT9 885318
N9TL22 885318
N9TPY9 885318
N9UV87 885318
N9UYM0 885318
N9V084 885318
N9V3D5 885318
N9V9A6 885318
M3SDR7 885319
M3TG98 885319
M3TH10 885319
M3TPL8 885319
M3U385 885319
M3U439 885319
M3UJX8 885319
M3UQR4 885319
M3UQU9 885319
M3UZE0 885319
A0A091CNZ0 885580
A0A091CP33 885580
A0A091CP34 885580
A0A091CRZ2 885580
A0A091CYB2 885580
A0A091CZE0 885580
A0A091D0J2 885580
A0A091D5S7 885580
A0A091DBR5 885580
A0A091DHY0 885580
A0A091DJM3 885580
A0A091DMW2 885580
A0A091DR36 885580
A0A091DX75 885580
A0A091DY11 885580
A0A091DYD7 885580
A0A091E0Q5 885580
A0A091E1E1 885580
A0A091EMW8 885580
A0A091ENT7 885580
F3VGS9 886289
L0DDD5 886293
L0DG48 886293
G2PJ44 886377
G2PRI5 886377
S7UCV8 886559
F3KN37 886738
E3E9G1 886882
F3KQ47 887062
H7SFW7 887288
H7SH07 887288
A0A0E1ZFY2 887308
A0A0E1ZIK8 887308
E8KK28 887324
E6LJ78 887325
F5S8R6 887327
A0A0D6MRZ5 887700
A0A0D6MUP9 887700
A0A0F8B2E7 88771
A0A0F8B3G4 88771
A0A0F8B5M9 88771
A0A0F8B5T7 88771
A0A0F8BK27 88771
A0A0F8BLR6 88771
A0A0F8BQT4 88771
A0A0F8BU71 88771
A0A0F8BUA2 88771
A0A0F8DK85 88771
A0A0F8DN21 88771
E7RTY8 887898
E7RWC5 887898
Z4WSH5 887901
E6MK03 887929
U7V391 888019
U7V742 888019
F0HTQ9 888027
E8K8M7 888048
E6KIH8 888049
N6WEE2 888050
N6X9G8 888050
E8JL70 888051
E6KQP1 888052
S8FDX1 888054
S8FE41 888054
U2RBF9 888055
U2RNI3 888055
U2RUM8 888055
F9EHH4 888056
E6KX34 888057
E6KYU8 888057
F0IF60 888059
F0IGS9 888059
F5RP30 888060
F2BVQ2 888062
F5RW01 888063
E6LGP2 888064
F0ELC7 888066
X8K6Q2 888727
F2C1J8 888728
F0F091 888741
F2BG46 888742
F0FAG5 888743
F0FAT4 888743
E7S724 888745
E8K9V8 888746
F3UZG7 888808
F0I3W3 888809
F0IBJ5 888810
F0IK49 888811
F0ISS3 888812
F2C8R6 888813
F0FGN1 888815
F3UMV8 888816
F2CH07 888818
F0FQ89 888819
F3UD48 888820
F2BPI5 888821
F3SLF9 888824
E8KLC4 888825
E6L9B5 888826
E6LAQ0 888826
E6L674 888827
E6L6B2 888827
F0ESQ0 888828
E6MKS9 888832
E6ML16 888832
E7S9J0 888833
E8JVI8 889201
E8JZ37 889204
E8KXM9 889206
E5B8M5 889211
H7XBN8 889239
H7XBS0 889239
A0A0E1ZM53 889253
A0A0E1ZM82 889253
A0A0C2RRT4 889306
H9UKG7 889378
N1NWM8 889517
N1NXG1 889517
N1NY39 889517
N1NYR9 889517
N1P0I9 889517
N1P1R8 889517
N1P361 889517
N1P4U2 889517
N1P559 889517
N1P8U0 889517
A0A093BDT0 8897
A0A093BL39 8897
A0A093BQM5 8897
A0A0E0WDP7 889738
G0QF75 889948
G0QCQ3 889962
F0VZA6 890382
F0VZC2 890382
F0W021 890382
F0W0R0 890382
F0W1W8 890382
F0W262 890382
F0W297 890382
F0W4A2 890382
F0W4A3 890382
F0W4A4 890382
F0W4P1 890382
F0W528 890382
F0W6V8 890382
F0WHI7 890382
F0WJC2 890382
F0WJP4 890382
F0WM03 890382
F0WN96 890382
F0WQK1 890382
F0WS38 890382
F0WUA8 890382
F0WYW3 890382
F0WZ06 890382
F0TFL7 891391
A3SLT4 89187
U3U1Q2 891974
R7VMG8 8932
R7VR83 8932
R7VSL8 8932
R7VU52 8932
A0A091NWF3 8969
A0A091P7T3 8969
A0A091PJK0 8969
A0A091PMM1 8969
A0A091PTT7 8969
A0A091PU08 8969
A0A091PWC0 8969
E1BRA6 9031
E1BWR7 9031
E1C0R0 9031
E1C4H3 9031
E1C599 9031
E1C5R7 9031
E1C8S9 9031
F1NEF1 9031
F1NKV0 9031
F1NLH8 9031
F1NNE0 9031
F1NPE4 9031
F1NUM7 9031
F1NV86 9031
F1NVC8 9031
F1NVY5 9031
F1P414 9031
Q5F3M7 9031
Q5F3Z5 9031
Q5ZIX7 9031
Q5ZIZ7 9031
Q5ZJV3 9031
Q5ZKZ4 9031
R4GMI1 9031
F7XXB9 903503
F0LVQ4 903510
A0A0C8M460 90370
A0A0C8QSH0 90370
A0A0C9I3B9 90370
A0A0E8RYV2 90370
P0A1G8 90370
P63262 90370
A0A0C9FUN6 90371
A0A0C9H4T1 90371
E3GPI5 903814
J1BWT1 903893
K1FDU5 903913
K8ZRB5 903915
K9CAE2 903916
K9B4C6 903917
K9BVL0 903918
K6N527 903921
L9P512 903927
L9LRB4 903928
L9MIC6 903931
L9MRY8 903931
K6MBG9 903935
L9MDX8 903945
E3CM01 904293
F9HGQ4 904294
F5TA26 904296
E3CNI2 904306
H0DES0 904314
A0A069GBW4 904802
E3CFB0 905067
L1I678 905079
L1I760 905079
L1I8Z6 905079
L1I913 905079
L1I9I0 905079
L1IES1 905079
L1IHL1 905079
L1IHN4 905079
L1IMC1 905079
L1IQ88 905079
L1IS71 905079
L1IZB1 905079
L1J009 905079
L1J3J8 905079
L1J4Q3 905079
L1J720 905079
L1J7C8 905079
L1J9H9 905079
L1JIT6 905079
L1JIY2 905079
L1JM53 905079
L1JNS3 905079
L1JV00 905079
L1JXN9 905079
L1K2J6 905079
A0A081D9A8 906888
A0A081DAC1 906888
A0A084JVT0 906888
A0A084JZP5 906888
A0A090PV23 906888
A0A090Q0W5 906888
A0A090Q6S7 906888
A0A090R1X4 906888
A0A090WEZ4 906888
A0A090WKM0 906888
F4LK44 906968
F4LNT5 906968
E8QNT8 907237
E8QRA2 907237
E8QDK8 907238
E8QF73 907238
E8QTI6 907239
E8QVH3 907239
E8QJD6 907240
E8QLA8 907240
G3A128 907261
E4QS73 907287
H7EIX6 907348
H7EN28 907348
G4A5U9 907488
G4A5W6 907488
G4AJ46 907489
A0A0E1YN65 907491
G4B497 907492
M7Y5D7 908290
E4KQB7 908337
E4L0A9 908338
E3C7B2 908339
E4LVB1 908340
F3M615 908341
E4ME13 908612
F9CZP9 908937
F9D4X8 908937
E6MXS2 909420
E6MZJ2 909420
W9HRQ4 909455
W9HSL7 909455
W9I6C1 909455
W9IAE2 909455
W9IQE4 909455
W9IS11 909455
W9IST1 909455
W9ISZ5 909455
W9IUH9 909455
W9IUM0 909455
W9J3J9 909455
W9JA69 909455
W7J1Y8 909613
G6A144 909943
E8XE69 909946
E8XG34 909946
A0A0G2NIN1 909947
A0A0G2NLU9 909947
F4AGX6 909954
G1MRE1 9103
G1MU90 9103
G1MUQ1 9103
G1MVB2 9103
G1MXG7 9103
G1N0P5 9103
G1N1J0 9103
G1N9Z6 9103
G1NAH6 9103
G1NAX8 9103
G1NFH2 9103
G1NFP6 9103
G1NQW3 9103
E4LAD1 910314
H9UN11 910348
H9UQR4 910348
E6J4T3 910954
E6J911 910954
A0A085GPU9 910964
A0A085GN84 910996
A0A085H6X3 911008
G8PL67 911045
T5A391 911162
T5A8G7 911162
T5A9Q7 911162
T5ABB4 911162
T5ACI3 911162
T5AGU4 911162
T5AIR6 911162
T5AKH0 911162
G5JLS8 911238
S6HXL5 911239
S6JH63 911239
S6II99 911241
S6K0Z6 911241
S6GUX2 911242
S6GW04 911242
S6H661 911242
S6I4J2 911243
S6IBK0 911243
B6RB20 91233
F4N527 913028
F4N6C2 913028
G5L3L2 913063
G9VZ32 913069
G5LY57 913071
G5MCX8 913072
G5MSB4 913073
G5N755 913075
G5NN43 913077
G5P2T3 913078
G5PHN4 913080
G5QCX2 913081
G5QU11 913082
G5R9W2 913083
G5RPV1 913084
G5S5N5 913086
G5LIG2 913241
G5PXJ7 913242
A0A0A0EWP7 913325
A0A0A0F428 913325
J9HFP4 913338
A0A071L7F3 91352
A0A071LJK6 91352
A0A0C3D350 913774
A0A0C3D700 913774
A0A0C3DG53 913774
A0A0C3DK52 913774
A0A0C3E1D6 913774
A0A0C3E1T3 913774
A0A0C3HCN4 913774
A0A0C3HCZ6 913774
A0A0C3HPA3 913774
A0A0C3HPS1 913774
A0A0C3HT23 913774
A0A0C3HVW9 913774
G2FL82 913865
G2FUL0 913865
E9CPI8 914128
J1PZT6 914136
J0VAB5 914141
J1NFX9 914148
A0A0F6TPL1 914150
M2PRS3 914234
M2Q4N3 914234
M2QP93 914234
M2R5G7 914234
M2R758 914234
M2R8K9 914234
M2R8L0 914234
M2RT45 914234
B4WH18 91464
B4WLQ3 91464
B4WM65 91464
B4WRM6 91464
A0A011A193 915437
A0A077AVV7 91604
A0A0C9LTL0 91626
A0A0C9LVP0 91626
A0A0C9LVQ1 91626
A0A0C9LXI7 91626
A0A0C9M223 91626
A0A0C9M226 91626
A0A0C9M542 91626
A0A0C9M5R2 91626
A0A0C9M6J7 91626
A0A0C9MAM0 91626
A0A0C9MC82 91626
A0A0C9MIZ5 91626
A0A0C9MP49 91626
A0A0C9MTS5 91626
A0A0C9MWI6 91626
A0A0C9MWX1 91626
A0A0C9MYN3 91626
A0A0C9N1J8 91626
A0A0C9N293 91626
A0A0C7DU77 91844
I7HLF5 91891
A0A0D1Y9C8 91928
A0A0D1ZC20 91928
A0A0D2AZ85 91928
A0A0D2AZM4 91928
A0A0D2B780 91928
A0A0D2BDQ6 91928
A0A0D2BE88 91928
A0A0D2BG93 91928
A0A0D2BK19 91928
A0A0D2BNU3 91928
A0A0D2BR61 91928
A0A0D2BZM2 91928
A0A093QFH3 9209
A0A093QSW7 9209
A0A093R0A6 9209
A0A093R2L0 9209
A0A093RAW0 9209
A0A093TL06 9209
A0A091U511 9218
A0A091U5M8 9218
A0A091UBA3 9218
A0A091UG40 9218
A0A091UI73 9218
A0A091UJH0 9218
A0A091UZS4 9218
A0A087QGY3 9233
A0A087QMW2 9233
A0A087QQ85 9233
A0A087QR12 9233
A0A087QTQ8 9233
A0A087R700 9233
A0A087R937 9233
A0A087RAJ5 9233
A0A087RF89 9233
A0A087RGS4 9233
A0A087RHF4 9233
A0A087RJ83 9233
A0A093NIJ9 9238
A0A093NJT3 9238
A0A093NYH6 9238
A0A093P200 9238
A0A093P2N7 9238
A0A093P2V7 9238
A0A093P3S9 9238
A0A093P6M1 9238
A0A093P7T3 9238
A0A093RFI8 9238
A0A091HJH5 9244
A0A091HNX8 9244
A0A091HR19 9244
A0A091HS35 9244
A0A091I4D7 9244
A0A091I687 9244
A0A091I6N3 9244
A0A091IFT6 9244
A0A091II57 9244
A0A091ISL6 9244
A0A091IWD6 9244
A0A091J916 9244
A0A0B8RR11 92519
A0A0B8RR15 92519
A0A0B8RRX6 92519
A0A0B8RRX8 92519
A0A0B8RUR2 92519
A0A0B8RUR5 92519
A0A0B8RXX2 92519
A0A0B8RY18 92519
A0A0B8RZ19 92519
A0A0B8RZ20 92519
F0B860 925775
F0BIB4 925775
F0BX47 925776
F0C2Q1 925777
F0C9M4 925777
F6TPQ7 9258
F6VZY4 9258
F6W4P9 9258
F6Z038 9258
F6Z8Q4 9258
F7AM31 9258
F7AXC7 9258
F7FJY1 9258
K7E6Z3 9258
K7EFK5 9258
I0I0I8 926550
I0I1N7 926550
L0FV08 926556
I3C0W6 926559
I3C1Z6 926559
G8R2J0 926562
I3ZI59 926566
E8MZI2 926569
E8MZR2 926569
E8N528 926569
F0IZ26 926570
F0J6R6 926570
A0A060HJC0 926571
A0A0F6SRJ2 92706
A0A0F6W373 927083
A0A0F6W6X9 927083
A0A0F6WA32 927083
A0A010ZP21 927661
A0A0F5J6X5 927665
A0A0F5JA09 927665
F2QBN9 927666
L8MXA9 927668
L8N3E8 927668
F8KC22 927703
I0GP24 927704
I0GSS7 927704
A0A0B2C8U9 92824
A0A0B2C9M5 92824
I1D0C8 928724
F2HNV7 929102
E9AK75 929439
E9AME4 929439
E9APK5 929439
E9AQB4 929439
E9ARS7 929439
E9ASG7 929439
E9ASY7 929439
E9AU61 929439
E9AV16 929439
E9AXI9 929439
E9AXV3 929439
E9AY72 929439
E9AY99 929439
E9AYA6 929439
E9AZE9 929439
E9B2A9 929439
E9B2X2 929439
E9B3B3 929439
F7MM25 929505
F4A494 929506
H8KRE1 929556
H8KV25 929556
B6BIT4 929558
B6BMK3 929558
I2EW64 929562
H2CHF3 929563
H1Z7R2 929704
W0EXY3 929713
W0F3N9 929713
W0F6I6 929713
I1DMU9 929793
I1DQA4 929793
W6XMW4 930089
W6XRS7 930089
W6XRY5 930089
W6XS98 930089
W6Y3H3 930089
W6Y531 930089
W6Y6T4 930089
W6YAV4 930089
W6YI36 930089
W6YLM5 930089
W6YMT2 930089
W6YQF8 930089
W6YQU4 930089
W6YQM1 930090
W6YVQ3 930090
W6YWT8 930090
W6Z1S3 930090
W6Z3M5 930090
W6Z4M0 930090
W6Z5Z5 930090
W6Z7K0 930090
W6Z7N6 930090
W6ZC36 930090
W6ZGS5 930090
W6ZJ64 930090
W6ZSS6 930090
W7E6Q2 930091
W7E7A5 930091
W7E859 930091
W7EAA9 930091
W7EB44 930091
W7EDY0 930091
W7EE57 930091
W7EET7 930091
W7EI29 930091
W7EP11 930091
W7EQW3 930091
W7ETD8 930091
W7EY58 930091
W8PQQ8 930166
W8Q7M1 930166
K0CEX5 930169
F0PX77 930170
F0M1W7 930171
G3VMT9 9305
G3VP54 9305
G3VP55 9305
G3VQP5 9305
G3VUI4 9305
G3VUI5 9305
G3VUS1 9305
G3VZM5 9305
G3VZM6 9305
G3W4G8 9305
G3W7M4 9305
G3W8U9 9305
G3WA29 9305
G3WBI5 9305
G3WBI6 9305
G3WFB6 9305
G3WGD1 9305
G3WIP4 9305
G3WJA5 9305
G3WL07 9305
G3WWK6 9305
G3WWK7 9305
G3WZR5 9305
A0A0A2A1P5 93057
A0A0A2A6K4 93057
A0A0A2ABD4 93057
B9NYH6 93058
B9NZ76 93058
A9B9L5 93059
A9BCG3 93059
A9BDI0 93059
A8G204 93060
A8G6X4 93060
Q2FXZ3 93061
Q5HFI1 93062
V1MJF7 930772
V1NC90 930772
F5VKC7 930780
A0A067M3C3 930990
A0A067ME62 930990
A0A067MF49 930990
A0A067MJG1 930990
A0A067MJI8 930990
A0A067ML33 930990
A0A067MPJ8 930990
A0A067MXI1 930990
A0A067N117 930990
A0A067N964 930990
A0A0D0D9I0 930991
A0A0D0DEY1 930991
A0A0D0DRH7 930991
A0A0D0DUH0 930991
A0A0D0DUI9 930991
A0A0D0DX03 930991
A0A0D0DYD5 930991
A0A0D0E678 930991
A0A0D0E7N4 930991
A0A0D0E964 930991
A0A0D0E9F0 930991
A0A0D0EAC1 930991
A0A0C9ZE92 930992
A0A0C9ZNB0 930992
A0A0C9ZW72 930992
A0A0D0AH37 930992
A0A0D0B2S0 930992
A0A0D0B4I7 930992
A0A0D0B5J1 930992
A0A0D0B7W9 930992
A0A0D0B953 930992
A0A0D0BEJ2 930992
A0A0D0BX43 930992
A0A0D0BZD0 930992
A0A0D0C456 930992
A0A059MMZ2 931223
M1MBP0 931276
M1MIL2 931276
M0MPN5 931277
H6LFC8 931626
G4HZL8 931627
G8JMF9 931890
G8JML0 931890
G8JN67 931890
G8JNN9 931890
G8JRK5 931890
G8JTS5 931890
G8JU06 931890
G8JUB6 931890
G8JVD9 931890
I6NDJ7 931890
A0A0B5F9N6 93218
A0A0B3TD21 93220
X2K2W8 93220
A0A0A8BRD7 93221
I0QZ25 932213
A0A0A8BSV7 93222
E7T3I4 932676
E7T5P3 932676
W0DEM8 932678
W0DI78 932678
A0A086PK13 933077
A0A086PK66 933077
A0A086PM62 933077
A0A086PY51 933077
A0A086Q421 933077
A0A086Q5E7 933077
A0A086Q8G1 933077
A0A086QA47 933077
A0A086QB26 933077
A0A086QDY2 933077
A0A086QIN3 933077
A0A086QKS6 933077
A0A067PBC4 933084
A0A067PT16 933084
A0A067PWQ7 933084
A0A067PZV3 933084
A0A067Q0P5 933084
A0A067Q1B5 933084
A0A067Q343 933084
A0A067Q6Z5 933084
A0A067QEF8 933084
A0A067QG09 933084
G8UTV5 933093
E7RIR8 933115
S7ZBQ2 933388
S7ZKI3 933388
S7ZUT3 933388
S7ZVP0 933388
S8AIK9 933388
S8AKS7 933388
S8AXH8 933388
S8B120 933388
S8B1J1 933388
S8B657 933388
A0A0C2W9W4 933852
A0A0C3ANN6 933852
A0A0C3ARC5 933852
A0A0C3AX67 933852
A0A0C3B9K2 933852
A0A0C3BBD6 933852
A0A0C3BGD4 933852
A0A0C3BGG2 933852
A0A0C3BPX0 933852
B2TKG0 935198
B2TLZ8 935198
U4PI36 935198
D8UZD5 935293
E7BXF6 935293
A0A0E0TNN2 935589
A0A0E0TRZ9 935589
A0A0E0THC5 935593
A0A0E0TKV5 935593
A0A086LKA2 935652
A0A086LNU2 935652
A0A086LW49 935652
A0A086LYM2 935652
A0A086M036 935652
A0A086M191 935652
A0A086M6U1 935652
A0A086M756 935652
A0A086M7U0 935652
A0A086M890 935652
A0A086M8P9 935652
A0A086MAH2 935652
A0A086MB38 935652
A0A0D1EGW8 935700
I3EDF1 935791
I3EFP1 935791
K9H913 936046
K9HK45 936046
K9HMW6 936046
K9HSY2 936046
K9HY49 936046
K9I481 936046
K9I4E9 936046
K9I598 936046
K9I7Q4 936046
K9I9U2 936046
K9ICH8 936046
E7A9C8 936155
E7AC03 936155
E9A057 936157
E9AAF1 936157
J4X723 936370
J6ICE1 936370
J4W1U4 936375
J6HIS6 936381
F8PEV8 936435
F8PF45 936435
F8PG36 936435
F8PP01 936435
F8PWU7 936435
F8PY64 936435
F8PYX0 936435
F8Q2P8 936435
F8Q3V2 936435
F8Q4Z2 936435
F8Q547 936435
F8QI47 936435
J1LQ38 936548
Z4X1J0 936549
Z4WQ62 936550
Z4WW41 936550
J5KKL5 936554
J5KQW1 936554
J5H2S8 936556
X8IL74 936561
W3Z2N9 936562
X8HEU8 936563
J4X6B2 936565
J5X3F0 936565
J4NUT3 936572
J5HE92 936573
X8GNK2 936574
X8J9H0 936576
J4X208 936577
X8H633 936578
X8KJ89 936580
J4JG05 936588
W3Y4K3 936589
X8HF82 936591
J4U963 936594
K0XE31 936595
W2VMI1 936596
F1VY00 937450
F3LD93 937772
E8SID3 937773
E8UDY5 937774
H1YWX1 937775
L0A5H3 937777
V1L1P2 938141
V1LSN1 938141
F3YB43 940190
L5JLT3 9402
L5JN61 9402
L5JQ62 9402
L5JQ80 9402
L5JXS0 9402
L5K1G6 9402
L5K3J4 9402
L5K4A9 9402
L5K4K2 9402
L5K7K0 9402
L5K7T8 9402
L5KC15 9402
L5KDG6 9402
L5KDY6 9402
L5KE42 9402
L5KG19 9402
L5KGB8 9402
L5KHA4 9402
L5KJ66 9402
L5KLY4 9402
L5KWL1 9402
L5KX28 9402
L5L0B5 9402
L5L5P4 9402
H1UQH6 940265
H1US01 940265
V2ANG3 941190
V2AZ79 941190
A0KTS6 94122
A0A0E3MYP3 941323
A0A0E3N009 941323
E7SL43 941429
E7SMM3 941429
S7TZF4 941449
S7VED3 941449
F7YZ26 941639
E8ZK85 941640
R7RS57 941824
F2HUE9 941967
E7BH64 942513
E7BHV6 942513
K9IIA2 9430
K9IJ97 9430
K9IJB2 9430
K9IJF9 9430
K9IJS3 9430
K9IK27 9430
K9IK31 9430
K9IKS8 9430
K9INU2 9430
K9IPS1 9430
K9IS93 9430
K9IT67 9430
K9ITB6 9430
K9IWU5 9430
K9IX31 9430
K9IXL3 9430
K9IZL6 9430
K9J186 9430
K9J1E8 9430
K9J1N2 9430
K9J5A0 9430
K9J5E8 9430
K9J5F1 9430
A0A086PNV6 943118
A0A086PT10 943118
A0A086PWU8 943118
A0A086Q8J6 943118
A0A086QH91 943118
A0A086QKX1 943118
A0A086QN21 943118
A0A086QRG3 943118
A0A086QTF9 943118
A0A086QUB3 943118
A0A086QUX2 943118
A0A086QYW3 943118
A0A086QZH8 943118
A0A086J7Y8 943119
A0A086JB91 943119
A0A086JKU0 943119
A0A086JLN0 943119
A0A086K0A2 943119
A0A086K716 943119
A0A086K9N7 943119
A0A086KBA3 943119
A0A086KEF1 943119
A0A086KU03 943119
A0A086L074 943119
A0A086L1E6 943119
A0A086JKZ0 943167
A0A086JSU1 943167
A0A086K0V0 943167
A0A086K3W0 943167
A0A086K5P9 943167
A0A086KCL7 943167
A0A086L1V5 943167
A0A086L4Z8 943167
A0A086L9G5 943167
A0A086LB93 943167
A0A086LGY2 943167
A0A086LHK3 943167
A0A0F7GCM4 943347
A0A0F7GF35 943347
H8ZBY0 944018
A0A0C9T605 944288
A0A0D0CAN6 944289
A0A0D0CGB4 944289
A0A0D0CGF3 944289
A0A0D0CGQ0 944289
A0A0D0CJD8 944289
A0A0D0CLI3 944289
A0A0D0CT43 944289
A0A0D0CUB6 944289
G2HVS1 944547
G2HWJ4 944547
F0H6J2 944557
F0HAG5 944557
F5LN56 944559
F9PJP1 944560
F9N372 944564
F9PSX8 944565
G4L7V4 945021
E7T823 945360
E7TAB2 945360
E8LS53 945543
E8MCN5 945550
A0A0D2LL43 945553
A0A0D2LX48 945553
A0A0D2MQQ2 945553
A0A0D2MVX2 945553
A0A0D2N6I3 945553
A0A0D2P8F8 945553
A0A0D2PAU0 945553
A0A0D2PCS8 945553
A0A0D2PQ21 945553
A0A0D2Q377 945553
F1YRT6 945681
F1YV03 945681
G0CW20 945712
G0CYW0 945712
I0AFG7 945713
I0AIJ3 945713
I0WGL7 946077
A0A0C2SW18 946122
A0A0C2T5X1 946122
A0A0C2TLR9 946122
A0A0C2WD63 946122
A0A0C2WQL1 946122
A0A0C2WRE1 946122
A0A0C2X0F9 946122
A0A0C2X5G7 946122
A0A0C2X8K0 946122
F2U0V9 946362
F2U114 946362
F2U5J7 946362
F2U883 946362
F2UAF9 946362
F2UBH8 946362
F2UBN2 946362
F2UI86 946362
F2UIT1 946362
F2UK64 946362
F2ULW2 946362
F2UQ21 946362
F2UR60 946362
U5N9Y3 946483
A0A0C5XIF2 947042
A0A0C5ZTZ4 947042
A0A0D3VU00 947042
A0A0D3VU49 947042
A0A0D3YYI9 947042
A0A0D3YZ13 947042
A0A0D3Z1I2 947042
A0A0D4EE99 947042
A0A0D4JEF8 947042
A0A0D4SEU3 947042
A0A0C5Y848 947044
A0A0C6A2W9 947044
A0A0D3VWI0 947044
A0A0D3VWN5 947044
A0A0D3Z121 947044
A0A0D3Z1L2 947044
A0A0D3Z312 947044
A0A0D4EGZ1 947044
A0A0D4JGX0 947044
A0A0D4SIT9 947044
F3MLQ4 947827
A0A0A0BVB0 947969
A0A098EEQ3 948
A0A099YV23 94827
A0A099YZY8 94827
A0A099Z0W8 94827
A0A099Z190 94827
A0A099Z2G4 94827
A0A099Z6L9 94827
A0A099Z7M4 94827
A0A099ZAI7 94827
A0A099ZEA6 94827
A0A099ZT68 94827
B0KWI7 9483
F6SA44 9483
F6T912 9483
F6V428 9483
F6V6B9 9483
F6VUL4 9483
F6W2E8 9483
F6W7U6 9483
F6WNU1 9483
F6X5J7 9483
F6XIZ7 9483
F6Y0R4 9483
F6Y3N5 9483
F6Y3U6 9483
F6YXC8 9483
F6ZS95 9483
F6ZSC0 9483
F6ZTJ4 9483
F7CFT4 9483
F7CRW8 9483
F7CSU9 9483
F7D196 9483
F7DCN1 9483
F7EQU5 9483
F7F2J3 9483
F7F8U7 9483
F7FWI1 9483
F7FYY0 9483
F7G1F9 9483
F7G1G7 9483
F7H205 9483
F7H5Y0 9483
F7HCN1 9483
F7HMS0 9483
F7HUX5 9483
F7HVJ2 9483
F7I104 9483
F7I1K6 9483
F7I232 9483
F7I6Q8 9483
F7IAC3 9483
F7IEZ6 9483
F7IF88 9483
F7IKX6 9483
F7ILM0 9483
U3BBH3 9483
U3CBD1 9483
U3CDU6 9483
U3CVI3 9483
U3CYH5 9483
U3D614 9483
U3D6S6 9483
U3DQR4 9483
U3E4X3 9483
U3EFD2 9483
U3EIQ5 9483
U3ENB9 9483
U3ENZ9 9483
U3F355 9483
U3F8G5 9483
U3FY68 9483
A0A021VQP0 948458
L2GRJ1 948595
L2GSK3 948595
Q95JF4 9534
F2R270 953739
G7NU84 9541
G7NYM2 9541
G7P2G8 9541
G7P5Z6 9541
G7P8F2 9541
G7PAX7 9541
G7PF24 9541
G7PK45 9541
G7PKZ0 9541
G7PN77 9541
G7PS19 9541
G7PS55 9541
G7PUT8 9541
G7Q0E1 9541
G8F398 9541
G8F4T7 9541
I7G304 9541
I7GHN7 9541
I7GN03 9541
I7GN54 9541
I7GPI6 9541
Q4R4Z0 9541
Q4R6T6 9541
Q4R7Y5 9541
Q95KD5 9541
Q862Z4 9543
F6R8H9 9544
F6T7S1 9544
F6WF40 9544
F6Y335 9544
F6Z2J5 9544
F7A5J1 9544
F7AQ97 9544
F7BBB0 9544
F7BBC5 9544
F7BX23 9544
F7C2X2 9544
F7CZ44 9544
F7DDU9 9544
F7EJQ3 9544
F7FB09 9544
F7FCL8 9544
F7FND7 9544
F7FQQ0 9544
F7GXJ7 9544
F7GXJ8 9544
F7H055 9544
F7H087 9544
F7H2B3 9544
F7H6B1 9544
F7H756 9544
F7HQB6 9544
F7HQC0 9544
G7MJ31 9544
G7MNK2 9544
G7MU26 9544
G7MUW8 9544
G7MWP4 9544
G7MYF6 9544
G7N273 9544
G7N7V9 9544
G7N8G0 9544
G7N8Z7 9544
G7NEA8 9544
G7NFF1 9544
G7NP88 9544
G7NPI8 9544
H9EM50 9544
H9END8 9544
H9EQ05 9544
H9ER66 9544
H9ERL6 9544
H9ET52 9544
H9EUC0 9544
H9EUU2 9544
H9F4T2 9544
H9F4Y9 9544
H9F8C1 9544
H9FQ14 9544
H9FTU6 9544
H9H3E3 9544
H9H4D0 9544
H9H587 9544
A0A071MG92 95486
A0A088UBK2 95486
A0A088UZR3 95486
A0A096MLL7 9555
A0A096MPC2 9555
A0A096MVT2 9555
A0A096MX83 9555
A0A096MYE1 9555
A0A096MYK3 9555
A0A096N1H6 9555
A0A096N3Q2 9555
A0A096N8Q1 9555
A0A096N9Y2 9555
A0A096NEQ5 9555
A0A096NI29 9555
A0A096NLE6 9555
A0A096NLE7 9555
A0A096NMV5 9555
A0A096NQI0 9555
A0A096P196 9555
A0A096P1D1 9555
A0A096P4R2 9555
A0A096P540 9555
A0A096P5R2 9555
A0A0A0MW19 9555
B0CM59 9555
W5ISH0 95619
W5ISX2 95619
G3QCV2 9595
G3QD47 9595
G3QDR7 9595
G3QEH8 9595
G3QI47 9595
G3QJH9 9595
G3QJW2 9595
G3QMW1 9595
G3QPV3 9595
G3QPW5 9595
G3QR59 9595
G3QTJ0 9595
G3QVD9 9595
G3QVU3 9595
G3R374 9595
G3R401 9595
G3R5B6 9595
G3R5Q7 9595
G3R967 9595
G3RIC4 9595
G3RNW4 9595
G3RTX7 9595
G3RUH7 9595
G3S0A6 9595
G3S0F8 9595
G3S3N0 9595
G3S6M7 9595
G3S9I3 9595
G3SIQ1 9595
G3SIS9 9595
G2HG72 9598
G2HGD9 9598
G2HH50 9598
G2HHH7 9598
G2HI02 9598
H2PY36 9598
H2PZ99 9598
H2Q1Y9 9598
H2Q226 9598
H2Q969 9598
H2Q9W2 9598
H2QB18 9598
H2QD10 9598
H2QFK5 9598
H2QJ35 9598
H2QJG7 9598
H2QLR8 9598
H2QPY2 9598
H2QQR3 9598
H2QRL4 9598
H2QV88 9598
H2QX73 9598
H2R2N0 9598
H2R5I3 9598
H2R7V8 9598
H2R818 9598
H2R9J0 9598
H2RD40 9598
K7AKW9 9598
K7B1X7 9598
K7BJ24 9598
K7BMZ3 9598
K7BP43 9598
K7BV97 9598
K7BWJ9 9598
K7CST4 9598
K7D1L4 9598
K7D2X2 9598
K7D6W0 9598
K7DG97 9598
H2N6Z0 9601
H2N8Z4 9601
H2NAL5 9601
H2NAS0 9601
H2NEM0 9601
H2NMV2 9601
H2NNX9 9601
H2NQ06 9601
H2NQT4 9601
H2NU16 9601
H2NXT6 9601
H2P4I2 9601
H2P818 9601
H2P8P1 9601
H2P9F1 9601
H2PDZ4 9601
H2PFB3 9601
H2PGQ8 9601
H2PN79 9601
H2PU96 9601
I6L5C7 9601
Q5NVI9 9601
Q5R5L3 9601
Q5R6H3 9601
Q5R8D8 9601
Q5R8H0 9601
Q5R8J8 9601
Q5R9A4 9601
Q5RAJ6 9601
Q5RC70 9601
Q5RCM7 9601
A0A024R161 9606
A0A024R6S1 9606
A0A024RDI9 9606
A0A087WXH7 9606
A7UJ17 9606
A8K0R1 9606
A8K4T2 9606
A8K8W4 9606
B1AK20 9606
B3KM81 9606
B4DF16 9606
B4DKK3 9606
B4DKK9 9606
B4DMJ9 9606
B4DNF1 9606
B7Z9W6 9606
C9J1G2 9606
C9J2C4 9606
C9J2P2 9606
C9JDE6 9606
C9JDR7 9606
C9JDX6 9606
C9JRD2 9606
C9JUL4 9606
C9JX00 9606
C9JXB9 9606
D6RB03 9606
D6RCS7 9606
E7EP04 9606
E7ETU0 9606
E9PH18 9606
F5H170 9606
F8WCZ4 9606
F8WF76 9606
H0YFL9 9606
H0YH04 9606
H0YK99 9606
H0YLQ7 9606
H7C5W0 9606
J3KPS0 9606
O60884 9606
O75190 9606
O75953 9606
P25685 9606
P25686 9606
P31689 9606
P59910 9606
Q53G26 9606
Q53QD7 9606
Q59E88 9606
Q59E89 9606
Q59EH7 9606
Q5F1R6 9606
Q5T657 9606
Q5TDG9 9606
Q5TDH4 9606
Q6FHS4 9606
Q6FI51 9606
Q6FIF1 9606
Q6IAH1 9606
Q6YPB0 9606
Q71S60 9606
Q7Z6W7 9606
Q86XS7 9606
Q8IXB1 9606
Q8NHS0 9606
Q8TBM8 9606
Q8WW22 9606
Q8WWF6 9606
Q96EY1 9606
Q99615 9606
Q9H819 9606
Q9NVH1 9606
Q9NVM6 9606
Q9NXW2 9606
Q9UBS3 9606
Q9UBS4 9606
Q9UDY4 9606
Q9UKB3 9606
Q9Y2G8 9606
S4R343 9606
T2DN57 9606
T2DPK5 9606
V9GYN7 9606
E2QSM3 9615
E2QWR5 9615
E2QZB7 9615
E2QZE6 9615
E2R3G6 9615
E2R447 9615
E2R511 9615
E2R710 9615
E2R7F3 9615
E2R7K1 9615
E2R9D7 9615
E2RCY4 9615
E2RE78 9615
E2RF10 9615
E2RFD6 9615
E2RGH7 9615
E2RGJ6 9615
E2RH93 9615
E2RLL7 9615
E2RM09 9615
E2RMC2 9615
E2RQ91 9615
F1P9G0 9615
F1PB30 9615
F1PDH1 9615
F1PJW4 9615
F1PP91 9615
F1PXX5 9615
F1PZ31 9615
F1PZP2 9615
J9NTK2 9615
J9NUM5 9615
J9P1N5 9615
J9P4E4 9615
J9P8A9 9615
J9P8D8 9615
J9P8P4 9615
P81999 9615
A0A075SIN0 96345
D2GUQ6 9646
D2GXJ8 9646
D2H076 9646
D2H7C1 9646
D2HEF9 9646
D2HFZ7 9646
D2HH14 9646
D2HHW9 9646
D2HIS4 9646
D2HJ67 9646
D2HQ81 9646
D2HWD0 9646
D2HYU0 9646
D2HZB1 9646
D2HZZ0 9646
D2I5N4 9646
G1L2N7 9646
G1L3F2 9646
G1L988 9646
G1LH46 9646
G1LLK9 9646
G1LM67 9646
G1LT60 9646
G1LXP9 9646
G1M1N8 9646
G1MBQ0 9646
G1MEB5 9646
G1MEV8 9646
G1MFV4 9646
G1MG87 9646
A8ZYX1 96561
A8ZZE3 96561
F8GZK8 96563
M1EJ58 9669
M1EJ62 9669
M1EJ66 9669
M1EJ81 9669
M1EL95 9669
M1EMQ8 9669
M1EMT3 9669
M1EMU4 9669
M1ENB2 9669
M1ENB9 9669
M1ENC5 9669
M1ENE3 9669
M1ENG3 9669
M1ER16 9669
M1ER20 9669
M3XT01 9669
M3XUR5 9669
M3XV48 9669
M3XVT5 9669
M3XXG2 9669
M3XY20 9669
M3XYP6 9669
M3XZP2 9669
M3Y309 9669
M3Y341 9669
M3Y5V1 9669
M3Y8S8 9669
M3YBG6 9669
M3YCP3 9669
M3YDN8 9669
M3YDS4 9669
M3YEG6 9669
M3YGR5 9669
M3YH99 9669
M3YHX8 9669
M3YIN1 9669
M3YKK6 9669
M3YMU8 9669
M3YU89 9669
M3YUL4 9669
M3YVW1 9669
M3YY28 9669
M3YYV2 9669
M3Z0W7 9669
M3Z418 9669
M3Z7A5 9669
M3VVA5 9685
M3VW02 9685
M3VX61 9685
M3VX69 9685
M3VXZ3 9685
M3W272 9685
M3W3B9 9685
M3WA49 9685
M3WER5 9685
M3WFC5 9685
M3WG96 9685
M3WGU5 9685
M3WN05 9685
M3WQQ6 9685
M3WTR6 9685
M3WUY3 9685
M3WWG7 9685
M3X0L0 9685
M3X117 9685
M3X397 9685
M3X3F4 9685
M3X3G6 9685
M3X7P1 9685
M3XBF3 9685
I4KSP7 96901
I4L6K0 96901
A0A091T6K6 97097
A0A091T8Z2 97097
A0A091TBE4 97097
A0A091TGW4 97097
A0A091TSS6 97097
A0A091U5D5 97097
N1ZX17 97137
N1ZNC7 97138
N2AME0 97139
V6SVD1 977905
G3SM66 9785
G3SNQ5 9785
G3SRU6 9785
G3SSQ7 9785
G3SZS0 9785
G3T018 9785
G3T305 9785
G3T3F5 9785
G3T4P4 9785
G3TB74 9785
G3TBF9 9785
G3TCA9 9785
G3TD12 9785
G3TDR3 9785
G3TEF2 9785
G3TMU9 9785
G3TMY5 9785
G3TQ00 9785
G3TY93 9785
G3U051 9785
G3U069 9785
G3UAD7 9785
G3UCS3 9785
G3UEM4 9785
G3UFJ2 9785
G5E6W7 9785
E8NB85 979556
E8NE89 979556
F6PM07 9796
F6PMT4 9796
F6PY66 9796
F6PZR3 9796
F6QBH0 9796
F6QSF7 9796
F6SIT2 9796
F6SN70 9796
F6T037 9796
F6TQ51 9796
F6WTC6 9796
F6X3W9 9796
F6Y4A0 9796
F6ZIN6 9796
F7A445 9796
F7ADS6 9796
F7AW80 9796
F7C4B1 9796
F7D541 9796
F7DE12 9796
F7DSN5 9796
K9K2M0 9796
K9KE35 9796
R4S0D9 980422
W9QHL5 981085
W9QJ41 981085
W9QKT3 981085
W9QNE7 981085
W9QS65 981085
W9QWM5 981085
W9QWU0 981085
W9QXL2 981085
W9QYD5 981085
W9QYW2 981085
W9R409 981085
W9R5G0 981085
W9R7Q8 981085
W9R806 981085
W9RBY7 981085
W9RDX9 981085
W9REB4 981085
W9RHC9 981085
W9RIW9 981085
W9RUE3 981085
W9S1Y2 981085
W9S291 981085
W9S2W9 981085
W9S767 981085
W9SBT7 981085
W9SLF1 981085
W9SUZ5 981085
E9B843 981087
E9B859 981087
E9B9H1 981087
E9BBP6 981087
E9BCG0 981087
E9BF40 981087
E9BHL8 981087
E9BHY3 981087
E9BIA3 981087
E9BID0 981087
E9BID7 981087
E9BJG5 981087
E9BN92 981087
E9BNV7 981087
E9BPA0 981087
E9BTB2 981087
E9BTC6 981087
E9BTT2 981087
E9BV10 981087
G2LHI0 981222
G2LJ62 981222
N9H0K6 981327
N8Q9F8 981333
A0A0E2GN76 981334
N9BN61 981336
F2QLW7 981350
F2QM54 981350
F2QM98 981350
F2QPW0 981350
F2QQN1 981350
F2QQU0 981350
F2QR25 981350
F2QRX7 981350
F2QTH4 981350
F2QZC4 981350
F2QZU1 981350
F0JLX7 981367
G2LVM9 981368
G2LZ54 981368
F5WYV4 981539
F5X4N2 981540
A0A0A8JM14 98228
E2IUK7 9823
F1RGF7 9823
F1RP05 9823
F1RQ04 9823
F1S0P4 9823
F1S0Z5 9823
F1S9T0 9823
F1SCF5 9823
F1SE73 9823
F1SFJ8 9823
F1SHV9 9823
F1SII0 9823
F1SIM7 9823
F1SM19 9823
F1SND3 9823
F1SPF8 9823
F1SR79 9823
F1SST1 9823
F1SU72 9823
F1SU89 9823
F1SUJ2 9823
F1SUR7 9823
F1SUU5 9823
I3LLG4 9823
Q864B5 9823
L8WNF2 983506
L8WTT1 983506
L8WUE8 983506
L8WVD4 983506
L8X2E7 983506
L8X321 983506
F6GJ56 983544
F4AS09 983545
F4AWI1 983548
F4B072 983548
A0A088TF80 983594
G3J3T5 983644
G3J8I4 983644
G3JBU5 983644
G3JFN2 983644
G3JKF6 983644
G3JQD1 983644
G3JRK5 983644
G3JUP0 983644
I0HRA6 983917
I0HSR5 983917
F1Z9H5 983920
A0A0A1HWW8 984195
A0A0A1I559 984195
V1ZRY1 984235
V2CWR8 984235
H6L4I9 984262
G7ZNW9 985002
G4BF48 985008
F0E402 985010
F0EA01 985010
U1XV45 985077
J5ARB1 985078
G7VQC7 985665
G7VSS6 985665
A0A085UG88 985762
E4ZHV3 985895
E4ZTK4 985895
E4ZXD5 985895
E4ZYX4 985895
E5A343 985895
E5A3V4 985895
E5A491 985895
E5A7U6 985895
E5AF30 985895
E5R4J2 985895
F5L7N7 986075
F0GEN3 987057
F3LLE0 987059
F3LV97 987059
A0A075AN52 988480
A0A075APC7 988480
A0A075ARV6 988480
A0A075AWU6 988480
A0A075AXW0 988480
A0A075AZC0 988480
A0A075B162 988480
A0A075B398 988480
A0A075B3D2 988480
A0A075B3N5 988480
A0A090RSU3 990268
A0A090S4C6 990268
A0A090SVE1 990268
A0A090TZ36 990268
A0A090S863 990271
A0A090T6D6 990271
S3HPM4 990285
F9ZSD8 990288
F9ZTA0 990288
G0CG36 990315
G0CLI5 990315
F4BZ86 990316
A0A0C9UVW6 990650
A0A0C9UXM1 990650
A0A0C9V4G8 990650
A0A0C9VBS5 990650
A0A0C9VSV4 990650
A0A0C9W1W7 990650
A0A086A0E9 991
A0A086AGX8 991
A1A4J9 9913
A5PJD5 9913
A5PJH2 9913
A5PKE2 9913
A6QM13 9913
A6QQS7 9913
A7E312 9913
A7MBJ0 9913
A8NJX6 9913
E1BNC7 9913
F1MII1 9913
F1MMI8 9913
F1MN92 9913
F1MTK0 9913
F1N151 9913
F1N622 9913
F1N7H0 9913
G3MY70 9913
G3MZ88 9913
G3N0W6 9913
Q0II91 9913
Q0IIE8 9913
Q0III6 9913
Q0VBY7 9913
Q2HJ94 9913
Q2KI83 9913
Q2KIT4 9913
Q2NL21 9913
Q2T9S2 9913
Q32L64 9913
Q3MI00 9913
Q3SZW9 9913
Q3ZBA6 9913
Q58D10 9913
Q58DD3 9913
Q58DH3 9913
Q58DR2 9913
Q5BIP8 9913
Q5E954 9913
Q5EA26 9913
Q9N287 9913
A0A074SRG4 99158
A0A074ST93 99158
A0A074STK7 99158
A0A074SUB6 99158
A0A074SVT9 99158
A0A074SX19 99158
A0A074T3Q2 99158
A0A074T4H3 99158
A0A074T740 99158
A0A074T8A9 99158
A0A074TBW3 99158
A0A074TJN9 99158
A0A074TT66 99158
A0A074TUN9 99158
F2AP41 991778
F2ARL7 991778
F2IVM4 991905
K5SWE0 992010
K5TSR0 992011
K5UJC7 992012
I9P277 992013
I9P679 992013
M7S9E2 992015
M7T3Q0 992015
I9NS55 992016
I9P5F6 992016
I9P5Q6 992017
I9YB24 992017
I9PY58 992020
I9YIY6 992020
I9PU22 992022
I9YGL5 992022
I9PLI3 992023
J0INK9 992023
I9YWI7 992024
J0IZB9 992024
I9Q2H7 992025
J0IQ87 992025
J0IXU6 992026
J0J1Z7 992026
I9QI57 992027
I9ZAU9 992027
I9QK78 992028
I9QYQ7 992028
I9QIC3 992029
I9Z835 992029
I9QR37 992030
I9QVS9 992030
I9QT54 992031
I9QYK6 992031
I9ZV87 992032
J0JZK8 992032
I9RDP7 992033
I9ZXZ3 992033
J0JVC0 992034
J0JY07 992034
N4TBB2 992035
N4TS54 992035
J0AC22 992036
J0K597 992036
I9RIU0 992037
I9RTF6 992037
J0KAZ5 992038
J0KIE5 992038
I9RRK6 992039
J0AQT1 992039
J0AVV8 992040
J0KPK6 992040
I9S7P9 992041
J0KNT5 992041
J0KWV0 992042
J0L2T7 992042
I9SC46 992043
I9SR65 992043
I9SNV3 992044
I9SWF2 992044
I9SZD5 992046
J0LBR5 992046
I9SX90 992047
I9T179 992047
J0LNE2 992048
J0LVF8 992048
J0BYU4 992049
J0LME6 992049
J0C8G9 992050
J0LXM4 992050
I9TIT7 992052
J0M0S1 992052
I9TH00 992053
J0CD38 992053
I9TVB6 992054
J0MIS8 992054
I9U269 992055
J0MHJ9 992055
J0CGI4 992056
J0MQX5 992056
I9U7C0 992057
J0MNM2 992057
M7S0B5 992058
M7SV36 992058
I9UEJ6 992059
I9UQJ3 992059
J0MYE4 992060
J0N5I1 992060
I9UNF8 992061
J0N1P9 992061
J0DDN6 992062
J0DIW7 992062
J0NF62 992063
J0NQZ1 992063
I9UU25 992064
J0DF60 992064
J0E0R4 992065
J0NNX8 992065
J0DSY4 992066
J0DZU7 992066
I9VPS0 992067
J0NWJ5 992067
I9VHI6 992068
I9VHW2 992068
J0E8K8 992069
J0EEG3 992069
I9W4J8 992072
J0P8Z1 992072
I9W717 992073
J0PHQ5 992073
I9WC42 992074
J0PPJ3 992074
I9WJM7 992075
J0PQL3 992075
I9W7G2 992077
J0Q2D2 992077
I9WHX7 992078
I9X230 992078
I9WX63 992079
J0F2L5 992079
J0F609 992080
J0Q5W5 992080
J0FMM9 992081
J0QJA8 992081
J0FJ16 992083
J0QJH9 992083
I9X2W4 992084
I9XEE7 992084
J0ACD5 992085
J0IQ37 992085
J0A6S2 992087
J0TPY5 992087
J0A1N2 992088
J0IRY2 992088
J0AMT0 992089
J0ISY6 992089
J0FZM4 992091
J0R063 992091
I9YBB7 992092
I9YJ09 992092
J0FSW9 992094
J0G551 992094
I9XXX5 992095
J0G228 992095
J0R7I3 992098
J0RG98 992098
J0ANK0 992099
J0AP08 992099
J0J4W0 992100
J0U7L8 992100
J0GAN7 992102
J0GHB8 992102
J0REQ5 992103
J0RKU1 992103
I9YGT0 992105
J0RUA4 992105
J0RSX7 992106
J0S3B7 992106
I9YH44 992107
J0SED6 992107
I9YKL0 992108
J0S9Q0 992108
I9YPP4 992111
J0SI40 992111
I9Z3Q2 992112
J0ST32 992112
I9ZCT7 992114
J0HF11 992114
I9YZQ4 992117
I9ZA31 992117
I9Z7Q6 992118
J0HXC1 992118
I9ZID2 992119
J0I0L9 992119
I9ZEC0 992120
J0I4Z9 992120
I9ZM20 992121
J0I9Z0 992121
J0I6E2 992122
J0TJ05 992122
J0ASL6 992125
J0UHM1 992125
G1DFP7 9925
G1DG50 9925
G1DG56 9925
G1DGH8 9925
P0A1G7 99287
P63263 99287
F2A738 993047
F2A9P7 993047
L7CIJ3 993516
L7CJP8 993516
K5E1X3 993517
K5EF14 993517
W5NRH3 9940
W5NXS0 9940
W5NZB9 9940
W5NZC5 9940
W5NZY6 9940
W5P3V6 9940
W5P5Y7 9940
W5PB76 9940
W5PB78 9940
W5PC44 9940
W5PCB1 9940
W5PF62 9940
W5PIF3 9940
W5PIL2 9940
W5PLY3 9940
W5PPF4 9940
W5PRM5 9940
W5PV03 9940
W5PWJ3 9940
W5PX75 9940
W5Q346 9940
W5Q5P0 9940
W5Q714 9940
W5Q9X1 9940
W5QFN1 9940
W5QGC3 9940
W5QH58 9940
A0A0C9WBR1 994086
A0A0C9WDV6 994086
F2K851 994484
F2KBN7 994484
V7I4F1 994573
K9PHN2 99598
K9PIL5 99598
K9PKV4 99598
K9PSP8 99598
D0QB57 996
D0QB58 996
D0QB59 996
D0QB60 996
F2N4J3 996285
G5L2T4 996306
I4E2P7 996307
I4E612 996307
F3NAK3 996637
M6G5B0 996804
I3DXF9 997296
V1SZK4 997334
V1TM88 997334
F9ENP2 997347
F9ESG1 997348
F9EVW8 997348
G4D4H8 997350
F9D8A0 997352
F9D8U8 997352
F9DHB1 997353
F9DHF3 997353
G4D021 997355
F9E2L7 997356
I0BQE0 997761
G6BCX3 997827
G6BJU2 997828
A0A069ZHH6 997829
F9PCN7 997830
I9PS40 997873
I9PXX6 997873
I8VVH8 997874
I9QG84 997874
I8WI97 997876
I8WMJ4 997876
I8WMZ2 997877
I8WRC8 997877
A0A0E2AAY6 997878
A0A0E2AE78 997878
I9BCN9 997881
I9VT16 997881
A0A0E2AKT7 997883
A0A0E2ATI7 997883
I8XAK8 997884
I9SAH6 997884
I8YTQ1 997885
I9SXJ1 997885
I9SMV0 997886
I9SQ10 997886
I8Y907 997887
I9T074 997887
K5CR56 997888
K5CSC0 997888
I9U4V0 997890
I9U810 997890
I9A2K6 997891
I9ULB7 997891
I9UNI0 997892
I9UVV9 997892
R0AGY3 997894
N9ZDA5 997897
N9YVE4 997898
K7XWZ0 99802
A0A0A2DFS6 99807
A0A0A2DIS0 99807
W1Z366 998520
G1SCI2 9986
G1SGQ0 9986
G1SLS1 9986
G1SML9 9986
G1SMM5 9986
G1SNJ2 9986
G1SP86 9986
G1SR83 9986
G1SS28 9986
G1SSF6 9986
G1SVP4 9986
G1SXM2 9986
G1T3M8 9986
G1T3U5 9986
G1T520 9986
G1T8V4 9986
G1TAT6 9986
G1TBH3 9986
G1TDM0 9986
G1TQ02 9986
G1TSM3 9986
G1TSQ1 9986
G1TXW7 9986
G1U2D6 9986
G1U9C0 9986
U3KMQ7 9986
U3KMT4 9986
H3BYN4 99883
H3C0Y3 99883
H3C2K7 99883
H3C805 99883
H3CIN9 99883
H3CKV3 99883
H3CML7 99883
H3CPZ3 99883
H3CSK2 99883
H3CTA2 99883
H3CWJ7 99883
H3D020 99883
H3D2L9 99883
H3D2W2 99883
H3D4S7 99883
H3D5H0 99883
H3D6D7 99883
H3D9A7 99883
H3D9U4 99883
H3DD72 99883
H3DG98 99883
H3DHC8 99883
H3DJA2 99883
H3DL98 99883
H3DPF8 99883
H3DPS2 99883
Q4REH3 99883
Q4REY4 99883
Q4RJ07 99883
Q4RLP2 99883
Q4RPA5 99883
Q4RQS1 99883
Q4RUT6 99883
Q4RZ33 99883
Q4RZW1 99883
Q4S4W9 99883
Q4S5T3 99883
Q4S8F7 99883
Q4S8T8 99883
Q4SC66 99883
Q4SE11 99883
Q4SGR1 99883
Q4SL32 99883
Q4SM09 99883
Q4STP4 99883
Q4SW72 99883
Q4SZL5 99883
Q4T7T4 99883
F7SPU3 999141
R0B046 999406
R0CJ44 999406
N9XHT4 999407
A0A0E2H1F8 999408
A0A0E2H8G7 999408
N9XRB5 999411
N9XIC4 999412
N9V0X6 999413
H1HG65 999414
M2P769 999415
K6A3L3 999416
K6B4T4 999416
K6APT0 999417
K6BZ65 999417
K5Y0A1 999418
K5ZPA0 999418
K5Z628 999419
K6AB80 999419
K5Y2V7 999420
K6AJB0 999420
H1HJ79 999422
H1HQC2 999422
K9CEX1 999423
K8MKJ3 999424
K8MP06 999425
A0A0E2ED63 999426
A0A0E2ELQ7 999426
M2BRC1 999430
M2CD30 999430
M2BZF8 999431
A0A0E2E3F7 999432
A0A0F6MMA2 999434
A0A0F6MQX1 999434
S3L0J8 999435
S3LSK2 999435
M2B3X0 999437
M2BWJ7 999437
M2RQV6 999440
M2SHM9 999440
F2L994 999541
V9VYX3 999552
F5B4N4 999693
F5B4K6 999694
E6ZLQ4 999809
E6ZM17 999809
E6ZPI8 999809
E6ZU31 999809
E6ZW39 999809
E6ZX11 999809
E6ZXM9 999809
E6ZZC8 999809
E7A0M2 999809
E7A0W6 999809
E7A1I5 999809
G2XSZ7 999810
G2XT14 999810
G2Y029 999810
G2Y8K3 999810
G2Y8U4 999810
G2YBU4 999810
G2YDD1 999810
G2YIK8 999810
G2YQK6 999810
G2YUQ0 999810
G2YW25 999810
G2YZM5 999810
F3P035 999892
