# Supplementary material for: Modeling Hsp70/Hsp40 interaction by multi-scale molecular simulations and coevolutionary sequence analysis
Source: eLife. 2017 May 12;6:e23471. doi: 10.7554/eLife.23471 (PMC5519331; doi:10.7554/eLife.23471)
Supplement: Supplementary file 4. — Each line contains the organism name of the corresponding sequence in the fasta file. DOI: http://dx.doi.org/10.7554/eLife.23471.028 [file elife-23471-supp4.specs]

A0A0A3HKF1 1000562
F5R811 1000565
F5R8L0 1000565
F9MQM2 1000569
F5U157 1000570
F9LVN2 1000588
F5U4I1 1000589
G0SZC5 1001064
A0A099JFD6 1001240
F2PA58 1001530
F2PC09 1001530
F2PDZ3 1001530
M5AER6 1001583
F4DUB5 1001585
F4DVX0 1001585
A0A0F6HYR1 1001588
M6G3A4 1001590
T0H1H1 1001595
M3HD18 1001598
M3H1G0 1001599
M6HIJ2 1001601
F7MZ83 1001989
F7N567 1001989
F9CXP4 1001994
Q05558 100226
F5SQT2 1002339
F5SS61 1002339
A0A0B4F7W3 1002340
G9Y0T8 1002364
G9Y6W9 1002364
H1GDP5 1002366
G6AUJ7 1002367
G9YZA0 1002368
G9ZB14 1002368
F2I075 1002672
F8KTN5 1002804
F2F1Z3 1002809
A0A061I5D1 10029
A0A061I5U1 10029
A0A061I835 10029
G3H4Z8 10029
G3HZE5 10029
G3HZE6 10029
G3HZE7 10029
G3I8R9 10029
O35501 10029
P19378 10029
Q60446 10029
A0A0A6P7A2 1003181
A0A0A6P8Z0 1003181
A0A0A6PHK9 1003181
A0A0A6RKW1 1003181
X2KD60 1003191
X2KSL5 1003191
F8JRT9 1003195
F8JVH3 1003195
F7T2P8 1003200
F7TA51 1003200
J9D3V9 1003232
G1Y345 1003237
W0T5M8 1003335
W0T8D4 1003335
W0TAL8 1003335
W0TD19 1003335
W0TEK8 1003335
W0THY0 1003335
P07823 10036
W3V945 1004151
W3VCI7 1004151
K0CZR3 1004785
K0EC99 1004787
A0A0E0YEG5 1004788
F3S5C4 1004836
G7SNI1 1004951
G7SDD3 1004952
G0AG21 1005048
G2LNP5 1005057
G2LP28 1005057
F4HD39 1005058
F4HD94 1005058
G2LM82 1005090
G2LMM5 1005090
L1LT87 1005395
L1LVU7 1005395
L1M1F1 1005395
K3QS61 1005550
K3R210 1005550
K3KP92 1005567
K3L555 1005567
F5VYZ4 1005705
A0A085A8U4 1005994
A0A085AC11 1005994
A0A085JI92 1005995
A0A085JJF2 1005995
A0A085J0V2 1005996
A0A085HEM5 1005999
A0A085HGU0 1005999
A0A085HND4 1005999
A0A085HSU3 1006000
A0A085IKQ3 1006000
A0A085G2B0 1006004
A0A085G713 1006004
G2RY12 1006007
H1UG00 1006554
A0A0C7P2P8 1006576
A0A0F6CL29 1006581
F4EC46 1007064
F4GNZ2 1007105
A0A087V8L3 100784
A0A087VE74 100784
F9H9A5 1008452
F9HLZ2 1008453
G4QAZ4 1008459
G4QBG1 1008459
A1E2B8 10090
A1L347 10090
B2CSK2 10090
B7U582 10090
P16627 10090
P17156 10090
P17879 10090
P20029 10090
P38647 10090
P48722 10090
P63017 10090
Q3TAI8 10090
Q3TEK2 10090
Q3TF16 10090
Q3TH56 10090
Q3TI47 10090
Q3TKF8 10090
Q3TQ13 10090
Q3TRH3 10090
Q3TU85 10090
Q3TWF2 10090
Q3TZJ3 10090
Q3U2G2 10090
Q3U6V3 10090
Q3U7T8 10090
Q3U9G2 10090
Q3U9L2 10090
Q3UBA6 10090
Q3UDS0 10090
Q3ULM1 10090
Q504P4 10090
Q571M2 10090
Q61316 10090
Q61696 10090
Q61699 10090
Q99L75 10090
Q9DC41 10090
I7IAA5 100901
I7JF32 100901
F7NEV7 1009370
F7NKW3 1009370
F6A036 1009464
J7J0R1 1009846
J7JE03 1009846
H1RPP8 1009852
H1RQW8 1009852
W0NZC3 1009856
W0P465 1009856
B4F772 10116
D3ZH98 10116
D4A4S3 10116
F1LRV4 10116
F1LZI1 10116
F1M953 10116
M0R8M9 10116
M0RCB1 10116
O88600 10116
P06761 10116
P0DMW0 10116
P0DMW1 10116
P14659 10116
P48721 10116
P55063 10116
P63018 10116
Q66HA8 10116
Q804B6 101364
H0UYD9 10141
H0V2D0 10141
H0V2J1 10141
H0V8F4 10141
H0VA45 10141
H0VLM3 10141
H0WBX1 10141
Q0RZ77 101510
Q0S184 101510
Q0S1V4 101510
Q0S5A9 101510
A0A0D1W5P4 1016849
A0A0D1WCW0 1016849
A0A0D1WQ29 1016849
A0A0D1YK40 1016849
A9MXI2 1016998
A9N1X9 1016998
G5AKY4 10181
G5B2P2 10181
G5B6V7 10181
G5BD04 10181
G5BN06 10181
G5C3G5 10181
A0A0F6VXK3 101920
W0RZ07 10195
W0RZE3 10195
L8LXK8 102125
L8LZ94 102125
L8MD05 102125
K9EZC8 102129
K9F303 102129
K9F4S6 102129
K9FLN9 102129
L8LH93 102232
L8LN07 102232
L8LSF4 102232
B3RNC0 10228
B3S256 10228
B3S8M5 10228
B3SCT3 10228
E6NMX6 102608
A0A024BUF1 102611
I0ZFT3 102618
F5SYQ3 1026882
A0A081N398 1027273
A0A081NBC9 1027273
F9DNE5 1027292
F9VYT1 1027371
F6IRF4 1028490
A0A0B6ZIV8 1028688
A0A0B6ZWS4 1028688
A0A0B7A937 1028688
A0A0B7AAS1 1028688
A0A0B7AB49 1028688
A0A0B7B177 1028688
A0A0B7BQS5 1028688
K3V410 1028729
K3V8C0 1028729
K3VT46 1028729
K3VXR0 1028729
F9GMJ6 1028803
F9GN30 1028803
F9GTM6 1028804
F9GUG0 1028804
F9H0G7 1028805
F9H0I0 1028805
F9H485 1028806
F9H605 1028806
D3CZ46 102897
D3D3A6 102897
D3D9M9 102897
A0A077LA69 1028989
A0A077LKY0 1028989
F9VKP6 1029718
V5SAE9 1029756
F5VEJ5 1029822
V1JWW5 1029982
V1KT96 1029982
L6ZFG3 1029985
L7A9R9 1029985
L7A0S0 1029986
A0A0E0UWR2 1030009
G4CP75 1030841
G4CR58 1030841
F5XAK3 1030843
A0A0A8H5N1 1031536
A0A0A8H1D0 1031564
F6FYT6 1031711
F6G2F8 1031711
F6G7J8 1031711
F5XKT8 1032480
G4CIX2 1032488
G4CK64 1032488
X8IBB3 1032505
A0A0D3M5C2 1032745
G0GX17 1032845
G0GX46 1032845
G7XAE1 1033177
G7XCY4 1033177
G7XEQ5 1033177
G7XQX9 1033177
F4W487 103372
F4W666 103372
F4W675 103372
F4W9P7 103372
F4WTV7 103372
U2E464 1033802
F7PMX6 1033806
U2E647 1033806
U2DZP3 1033810
F6CAL6 1033837
M9MXD6 1034331
M9MYM5 1034331
M9MZS2 1034331
M9N1Y6 1034331
M9N2X3 1034331
M9N769 1034331
G2Z1U4 1034807
F9QDN9 1034808
A0A078L0W2 1034943
A0A090MVG4 1035
A0A090MVN5 1035
W0I7G2 1035111
U2ZPI9 1035184
F9M579 1035185
F9MLC4 1035187
F9Q7Q8 1035188
F9QA45 1035188
L1QFP9 1035191
L1Q2A1 1035193
L1MAY4 1035195
L1MTX3 1035196
L1MTR9 1035197
F8AU82 1035817
S5P885 1036172
I3UBP8 1036672
I3UEL7 1036672
F8FFQ4 1036673
F7RV27 1036674
A0A024UYN5 1036723
A0A024V6C5 1036723
A0A024V7B6 1036723
A0A024V7S5 1036723
A0A024VHC1 1036724
A0A024VQW8 1036724
A0A024VTE4 1036724
A0A024VUJ4 1036724
A0A024W5B9 1036725
A0A024W953 1036725
A0A024W9A3 1036725
A0A024W9D7 1036725
W4IFF9 1036726
W4IHJ6 1036726
W4IIR8 1036726
W4IK96 1036726
A0A024WMY5 1036727
A0A024WR76 1036727
A0A024WSR3 1036727
A0A024WSV9 1036727
A0A0C3A0W2 1036808
A0A0C3D116 1036808
A0A0C3D4X2 1036808
A0A0C3DBX2 1036808
A0A0C3EBH7 1036808
Q8YNT4 103690
Q8YUA6 103690
Q8YW74 103690
Q9ZEJ6 103690
G7DIQ3 1037409
F9UKG7 1037410
F7SDV1 1037411
T0L570 1037528
T0L807 1037528
A0A066VSW4 1037660
A0A066VV54 1037660
A0A066WE10 1037660
A0A066WR86 1037660
I2BNA8 1037911
I2BSE6 1037911
A0A0D8I057 103808
A0A0D8I384 103808
H3K0B6 103874
Q8ISE9 103874
J2MFN5 1038921
J2YK88 1038921
J2YM83 1038921
J2F474 1038922
J2F7M8 1038922
I4KZ73 1038923
I4L192 1038923
I4K804 1038924
I4KDE4 1038924
A0A0B1YZI2 104087
A0A0B1Z055 104087
F7QY64 1040964
A0A095BD30 104102
A0A0C9LND3 104102
G2IDY3 1041504
F7QVW7 1041521
J4JWJ4 1041522
G8X623 1041826
F8UN56 1041829
H8I7S5 1041930
F7V5V4 1042156
G0M0A2 1042160
A0A075R3K1 1042163
A0A010RI78 1042209
A0A010THZ7 1042209
G6ESQ8 1042399
G6F7R3 1042400
G6FCI1 1042402
G6EPM0 1042404
A0A0F7TDV5 104259
A0A0F7TTV9 104259
A0A0F7VFH4 104259
A0A0F7VGX6 104259
F8FVT8 1042876
F8G6I4 1042876
G0EVS9 1042878
G0F0Y4 1042878
A0A074X0E5 1043002
A0A074XJ89 1043002
A0A074XNR6 1043002
A0A074XWL5 1043002
A0A074YII9 1043002
A0A074VPX9 1043003
A0A074W1V7 1043003
A0A074W2J3 1043003
A0A074WC76 1043003
A0A074WAP1 1043004
A0A074X005 1043004
A0A074X3V3 1043004
A0A074XJ30 1043004
A0A074Y5I6 1043005
A0A074YQL3 1043005
A0A074YS03 1043005
A0A074Z8E4 1043005
A0A074ZK61 1043005
F7S2A6 1043206
A0A0F0KX71 104336
A0A0F7ZFL3 1043627
A0A0F8A5C7 1043627
W7HLM0 1043628
W7HSY1 1043628
W7I4Y8 1043628
A0A074M9E1 1044
E1ZZW6 104421
E2A725 104421
E2AB87 104421
E2AKV6 104421
E2AY69 104421
G9WIA5 1045004
F8HZF1 1045854
G7UVS1 1045855
G8LLZ2 1045856
G8LN83 1045856
G0EN52 1045858
A0A0A6CWA9 104605
V3TPQ3 104623
V3TTF0 104623
T5JZ62 1046581
J0L4X6 1046596
H5SYI9 1046624
G2E9W9 1046627
F8HBV2 1046629
B5QSI4 104688
A0A060A6N1 104690
A0A0F4G8Q9 1047168
A0A0F4GIQ1 1047168
A0A0F4GNV2 1047168
N0A3X2 104777
G0TNT7 1048245
A0A0F6V4P3 1048254
J9ZAB4 1048260
J9ZAG4 1048260
F8LGK8 1048332
G2DEA7 1048808
G2DFY2 1048808
G4EMB6 1048830
F8IF53 1048834
A0A074LHS0 1048983
G2FCJ3 1049564
G2FHA9 1049564
V6HYH1 1049759
A0A0E2FKG4 1049776
T0FEC3 1049789
V6HAE1 1049790
A0A0E2D1S5 1049804
M6RUZ6 1049910
M6KP14 1049928
A0A0F6HF85 1049937
A0A0E2DAC6 1049938
M6I172 1049941
A0A0E2I9J9 1049942
K8HAV3 1049945
M6JRF4 1049964
A0A0E2B3Z4 1049966
A0A0E2C9A2 1049968
V6HQM8 1049970
I0XVG2 1049972
M6K2L4 1049976
M6Z1Z5 1049977
A0A0E2BIJ4 1049984
M6UTL7 1049985
N1UAS5 1049986
H6CL89 1050222
G0F7W1 1050617
G0FFZ5 1050617
F7U3P6 1050720
F9NYK8 1051006
F8LUM7 1051074
L9HQW1 1051347
L9I0P5 1051347
A0A0F5QNB7 1051623
A0A0F5QXG1 1051623
F8I1X7 1051632
F9SB56 1051645
F9SGP0 1051645
F9T1D3 1051646
F9TBH4 1051646
K6PZQ8 1051651
K6QEB3 1051652
A0A0E2BQU0 1051653
K6R2M4 1051657
K6RTM2 1051659
K6SJ23 1051661
A0A0C3LG17 1051891
A0A0C3Q7K5 1051891
A0A0C3QID3 1051891
A0A0C3QKC8 1051891
A0A072EVT8 1051981
G2DIC4 1051985
G2DNI4 1051985
W6HYL8 1052004
A0A0D5AQE5 105219
A0A0D5ASV1 105219
A0A0D5AXK7 105219
G4NXA5 1052585
R8HIE6 1053167
R8HS70 1053167
J8QV57 1053168
S3IM36 1053169
R8E1E9 1053170
J8MGN6 1053171
J8MXG7 1053172
J8PYN8 1053172
R8FES4 1053173
R8G1P7 1053174
R8GDE8 1053175
R8K2H9 1053176
S3IVV6 1053177
R8KUG6 1053178
J8SGJ6 1053179
J8NX65 1053180
J8PFB0 1053181
J7YEC6 1053182
J7YMN4 1053183
J7VHU0 1053184
J7ZFQ1 1053185
J7YWT8 1053186
J8ZJ12 1053187
J7WZ04 1053188
J7ZMJ2 1053189
J8AX61 1053189
R8RRG9 1053190
J8BVH1 1053191
J8ZEW5 1053192
J9ANX7 1053193
J9AEH8 1053194
J7XQP2 1053195
J7XX41 1053195
R8SQ82 1053196
J8X6G1 1053197
J8BDG0 1053198
J8CXR4 1053199
J8Z6N3 1053200
J9BQA4 1053201
R8LSQ4 1053202
J7ZDE8 1053203
R8D5T9 1053204
R8CZ92 1053205
J8E4Z0 1053206
J9BX39 1053207
R8LAX7 1053208
J8ZIR7 1053209
J8DUA8 1053210
R8RLM4 1053211
J8DP27 1053212
R8PJV4 1053215
R8IX07 1053217
R8JQZ5 1053218
R8LGB9 1053218
J8EWJ6 1053219
J8F4M4 1053219
J8G4H5 1053220
J8GUL9 1053222
J8GGE6 1053223
R8I353 1053224
J8IPD9 1053225
J8IIQ2 1053226
J8IZQ6 1053227
J8JMS4 1053228
J8JRB0 1053229
J8KV82 1053230
R8Q3G5 1053231
R8LKU2 1053232
R8DYN9 1053233
R8NWI6 1053234
R8P4C1 1053234
R8SDI5 1053235
R8MNT4 1053236
J8KXX2 1053237
J8L820 1053238
J8MA43 1053239
J8MCK1 1053240
J8MPH4 1053241
R8TGR7 1053242
R8GTL3 1053243
J8MPN7 1053244
R8MYD6 1053245
R8ENW9 1053246
J8P0C9 1053247
J8KH06 1053248
R8NQZ6 1053249
R8NYB0 1053249
J8PWS7 1053250
P59769 105351
G0HIC4 1053648
I2HF66 1053687
I2HHV6 1053687
F4PMI7 1054147
F4PNN4 1054147
F4QBR0 1054147
F4QDN0 1054147
H0A8B3 1054213
M4YR01 1054217
G0ICW3 1054460
M3DBW0 1054862
M3FJ95 1054862
A0A0F2Z8I3 1054962
A0A0F2ZF03 1054962
I2HH25 1055328
I2HK36 1055328
H0BFS3 1055352
G7HMI8 1055524
G7HRS4 1055524
G4M2J8 1055526
G4MHV4 1055526
H8H722 1055527
G2M2W4 1055528
G2M7A7 1055529
G2MDM8 1055530
K7Y436 1055531
K7Z031 1055532
D8K9F8 105559
F9WRV9 1055687
G0TX42 1055687
G0TXL3 1055687
G0UD39 1055687
G0UGG6 1056112
L8J8T9 1056511
L8JFA8 1056511
R1GPE6 1056512
R1ITD8 1056512
R1J1R6 1056512
A0A0C1GI57 1056807
A0A0C1GWZ8 1056807
H9LJG2 105987
Q52701 1061
Q1KMU3 106299
Q6XVG4 106299
Q2J4U4 106370
Q2JAZ9 106370
G0VQE6 1064535
G8AGY7 1064539
V5KEV6 1064551
V5KI54 1064551
G0V5E5 1064592
G0V7D6 1064592
G0V952 1064592
G0VDK4 1064592
G0VEY6 1064592
G0VFR1 1064592
G0VI09 1064592
G0VKR7 1064592
J7EM74 106556
A0A069HLB3 106592
A0A0A8TM16 106648
A0A0A8TMZ6 106648
A0A077KXY8 106649
A0A077KZE1 106649
A0A077L617 106649
A0A0C2MN58 1068590
F9W3N6 1068625
F9W3P7 1068625
F9W7S9 1068625
F9WCN2 1068625
G0V230 1068625
A7LH89 106881
A0A076N218 1068978
H6P808 1069533
G2SNI8 1069534
J8T4Q0 1069608
J8WE76 1069608
J8WII8 1069609
J8WPJ5 1069609
J8T0J5 1069610
J8T4E5 1069610
J8WNP1 1069611
J8X288 1069611
J8TGZ6 1069612
J8X1Q8 1069612
J8WXT7 1069613
J8X2A3 1069613
J8XBG8 1069615
J8XG65 1069615
J8X8T9 1069616
J8XPK1 1069616
J8XKZ5 1069617
J8XR18 1069617
J8YDL5 1069620
J8YGT6 1069620
J8YAI4 1069621
J8YRP5 1069621
J8YK70 1069622
J8YN82 1069622
A0A0E3ZAK3 1069640
K7ZEZ4 1069642
M7NI55 1069680
M7NKU6 1069680
M7NM95 1069680
M7NRN1 1069680
A0A0C1DA11 1069985
A0A0C1FNQ2 1069985
G2J9R8 1070319
G2JAD3 1070319
G0W3D0 1071378
G0W7Y0 1071378
G0WBW2 1071378
G0WD19 1071378
G0WEJ8 1071378
G0WFK2 1071378
G0WH16 1071378
J7RTB5 1071378
I2GXM5 1071380
I2GY61 1071380
I2H2G3 1071380
I2H386 1071380
I2H4B5 1071380
I2H977 1071380
G8BPI5 1071381
G8BTF0 1071381
G8BZL4 1071381
G8C145 1071381
G8C1I2 1071381
G8C1W6 1071381
G8C2E2 1071381
H2ANV0 1071382
H2APB2 1071382
H2AVB9 1071382
H2AW72 1071382
H2AZW9 1071382
H2B0A3 1071382
H2B0M3 1071382
H2B1P0 1071382
J7RAC0 1071383
J7RWR7 1071383
J7RZU6 1071383
J7S5A1 1071383
J7S8H7 1071383
J7S9X8 1071383
G7GBV0 1071390
G7GF61 1071390
J9W3A3 1071400
A0A069NJ60 1071679
A0A069PFJ2 1071679
K1WKN0 1072389
K1WQA2 1072389
K1WQS0 1072389
K1WW58 1072389
A0A0E0V190 1072459
A0A0E0V815 1072459
L7YB41 1072467
A0A088BC49 107258
A0A088BCA6 107258
G9EA62 1072583
H0AAV7 1072681
A0A077DCM1 1072685
A0A077DHS4 1072685
S3ZFQ0 1073351
M3IKT9 1073353
V7IC20 1073362
V7IER8 1073362
V8CNY2 1073366
V8BP39 1073367
V8BBB5 1073372
V8C0M9 1073375
V8C3C9 1073376
K1JPE0 1073377
K1K857 1073377
K1KDI1 1073377
K1IHX6 1073383
K1IPU1 1073383
K1IRZ4 1073385
K1JA88 1073385
K1GIS6 1073386
K1G783 1073387
K1FM68 1073388
A0A0E4HCP6 1073571
G7H1L2 1073574
K8A0X3 1073999
K8A5M9 1073999
K8AHY4 1073999
K8DEK4 1074000
K8DJN9 1074000
G6CD15 1074451
G2GQG9 1074494
G7SQ81 1074889
G7GUG3 1075090
G9F643 1075091
G8LRP8 1075399
A0A0D7EFP5 1076
A0A0B1R883 1076549
W0TLD7 1076588
W0TMG9 1076588
K2GTZ4 1076696
K2GWJ5 1076696
K2H101 1076696
K2HG14 1076696
G8ZLC2 1076872
G8ZR89 1076872
G8ZR97 1076872
G8ZUV5 1076872
G8ZVI6 1076872
G8ZWH9 1076872
S5RJ82 1076934
U4KVH1 1076935
U4L319 1076935
U4L3S9 1076935
U4LPC7 1076935
U4LQ17 1076935
J2YWD0 1077221
J3IZ77 1077221
A0A093UZS7 1077442
A0A093VAW3 1077442
A0A093VIG3 1077442
A0A093VL07 1077442
A0A093XKP1 1077442
H0QJE0 1077972
H0QP40 1077972
H0R0W9 1077974
L7K1R4 1077975
H0RDZ6 1077976
G7CMD9 1078020
O32464 107806
P57660 107806
S2XHT2 1078083
S2YRP0 1078085
S2YWS5 1078086
S2ZBY2 1078086
A0A0F5IRN8 1078087
U6RD03 1078089
S2Y792 1078090
S2Z682 1078090
S2YKE0 1078091
S2ZND9 1078091
J4G6Z1 1078123
J4GJQ5 1078123
J4HWU1 1078123
J7SCK6 1078123
J4UQL1 1078483
J4UR52 1078483
J5HSR5 1078483
S2XAZ0 1078764
V1X0P4 1079477
V1X3Q4 1079477
A0A072ZBA4 1079988
W9LGG0 1080343
W9MB12 1080343
W9MHR4 1080343
W9N2E4 1080343
W9N5D5 1080343
W9PY29 1080344
W9Q9I0 1080344
W9QAP9 1080344
W9QLG5 1080344
A0A0B2WV92 1081103
A0A0B2WV93 1081103
A0A0B2WX19 1081103
A0A0B2WYF0 1081103
A0A0B2X947 1081103
I0R1I9 1081644
H7F5J3 1081736
U2KZ06 1081904
G4R7U1 1082931
G6XX98 1082932
G6Y5F5 1082933
U1NWS7 1085028
U1QTK4 1085028
R8Q7G5 1085379
R8QCH1 1085379
R8T782 1085386
R8TBB4 1085386
R8VAV2 1085388
R8TQA6 1085389
M6UF53 1085540
N1UTT6 1085541
G4QHP9 1085623
H1XCN2 1085630
H7FTF0 1086011
A0A0F6MA57 1086030
A0A0F6MFK2 1086030
X8J558 1086054
X8JBC9 1086054
X8JBQ3 1086054
X8JG21 1086054
X8JG28 1086054
X8JTU3 1086054
K0A9X7 1087448
M3G7R3 1088540
M6LJF7 1088541
M6Q914 1088542
G6EJ34 1088721
G4XHH3 1088856
G6F1R9 1088868
G6XK06 1088869
D5KXW8 108931
I1ZAM8 108931
G4ETM3 1089443
A0A0B2T8G4 1089444
A0A0B2TK61 1089444
A0A0B2U079 1089444
H0KF52 1089447
H0KFF0 1089447
X0EXN1 1089448
X0EY15 1089448
X0G684 1089448
X0GAF5 1089448
X0M3U6 1089449
X0M9I7 1089449
X0MF53 1089449
X0NAU2 1089449
X0JP11 1089451
X0JU64 1089451
X0KTJ9 1089451
X0LTH1 1089451
W9ZLI4 1089452
W9ZNG5 1089452
X0AXK3 1089452
X0B6G8 1089452
H5TV12 1089453
H5TX90 1089453
H5UIE2 1089454
H5UPQ7 1089455
X0IF71 1089457
X0IIV4 1089457
X0IRC4 1089457
X0IZN0 1089457
X0CEK3 1089458
X0CJ60 1089458
X0CNQ8 1089458
X0CP88 1089458
K4LK48 1089553
W9DPQ3 1090322
I0VTC9 1090926
I0VYX1 1090926
H5T435 1090974
H5WA03 1091042
H5WF83 1091042
H0IU66 1091046
G4T1F9 1091494
G4T2C5 1091494
I7IKU1 1091495
I7JRM4 1091495
I7IAR1 1091497
I7IAX9 1091497
A0A0B7J2T4 109232
A0A0B7J3V3 109232
B7T1Y5 109269
H6WB83 109269
A0A0D2ZPJ1 109376
A0A0D3A154 109376
A0A0D3A5X5 109376
A0A0D3AE77 109376
A0A0D3AEW4 109376
A0A0D3B0D5 109376
A0A0D3B4B4 109376
A0A0D3B5D7 109376
A0A0D3BAZ0 109376
A0A0D3BE26 109376
A0A0D3BJQ8 109376
A0A0D3C3D3 109376
A0A0D3CAN6 109376
A0A0D3CQQ6 109376
A0A0D3CTE5 109376
A0A0D3D518 109376
A0A0D3DFV0 109376
A0A0D3DMN8 109376
A0A0D3DPU9 109376
A0A0D3EIB5 109376
A0A0D6RRY9 1094180
A0A0E2YU20 1094183
H8XTT6 1094466
M1N239 1094489
N6UK11 1094491
N6VSW2 1094492
N6VH24 1094496
N6USU6 1094502
I3VX17 1094508
J0YJ56 1094551
J0PU80 1094552
J0QC30 1094553
J0RE46 1094555
J0QR11 1094556
J1K474 1094557
J1K1S3 1094558
J1A656 1094560
J0ZM50 1094562
J1J551 1094563
J0QQ04 1094564
G4YW40 1094619
G4YW42 1094619
G4YW43 1094619
G4YW46 1094619
G4YW50 1094619
G4ZD04 1094619
G4ZNZ9 1094619
G5A5D0 1094619
J0QBQ0 1094755
S7MH59 109478
S7N6G0 109478
S7NC88 109478
S7NHY7 109478
G5CSG2 1094892
G5CSH3 1094892
G6YR00 1094979
K4MFB7 1094980
A0A0A3WX23 1094981
A0A0A3WZF8 1094981
A0A0A3XBI8 1094981
A0A0A3XD06 1094981
A0A0A3XDX7 1094981
A0A0A3YB63 1094981
A0A0A3ZVB7 1094982
A0A0A3ZY51 1094982
A0A0A4AVT7 1094982
A0A0A4B126 1094982
A0A0A4C2I8 1094982
A0A0A4C9U3 1094982
A0A0A3BK71 1094983
A0A0A3BKV0 1094983
A0A0A3C5A9 1094983
A0A0A3CEZ5 1094983
A0A0A3CWS7 1094983
A0A0A3D1U0 1094983
A0A0A3ZPU6 1094984
A0A0A3ZZ55 1094984
A0A0A4AL60 1094984
A0A0A4ALQ2 1094984
A0A0A4AT45 1094984
A0A0A4ATP6 1094984
A0A0A3BPB5 1094985
A0A0A3BPS5 1094985
A0A0A3CFF2 1094985
A0A0A3CKN5 1094985
A0A0A3CPC9 1094985
A0A0A3CR23 1094985
A0A0A6J472 1094986
A0A0A6J8B5 1094986
A0A0A6JXA9 1094986
A0A0A6K0E3 1094986
A0A0A6K5L9 1094986
A0A0A6K7R3 1094986
A0A0A3ZW21 1094987
A0A0A4A1U4 1094987
A0A0A4AVR0 1094987
A0A0A4AXK8 1094987
A0A0A4B2J0 1094987
A0A0A4B9V3 1094987
A0A0A3BT17 1094988
A0A0A3C5V6 1094988
A0A0A3CYI1 1094988
A0A0A3CYM0 1094988
A0A0A3D438 1094988
A0A0A3D7Y0 1094988
A0A0A3D3P2 1094989
A0A0A3D674 1094989
A0A0A3DWR7 1094989
A0A0A3E7G0 1094989
A0A0A3E997 1094989
A0A0A3EAR4 1094989
A0A0A3CZN1 1094990
A0A0A3D2Y7 1094990
A0A0A3DQR5 1094990
A0A0A3DZB4 1094990
A0A0A3DZK9 1094990
A0A0A3ETJ8 1094990
A0A0A4B8C1 1094991
A0A0A4BE07 1094991
A0A0A4BYW4 1094991
A0A0A4C429 1094991
A0A0A4C5P1 1094991
A0A0A4DHU4 1094991
A0A0A3DDN9 1094992
A0A0A3DEP4 1094992
A0A0A3ECW4 1094992
A0A0A3EGJ3 1094992
A0A0A3EJ23 1094992
A0A0A3F126 1094992
A0A0A6J546 1094993
A0A0A6JEB8 1094993
A0A0A6K914 1094993
A0A0A6KD10 1094993
A0A0A6KG59 1094993
A0A0A6KL05 1094993
A0A0A6JZD9 1094994
A0A0A6K3A4 1094994
A0A0A6KWK1 1094994
A0A0A6KZ38 1094994
A0A0A6KZL9 1094994
A0A0A6NJS3 1094994
A0A0A6KN29 1094995
A0A0A6LK64 1094995
A0A0A6LN02 1094995
A0A0A6LR89 1094995
A0A0A6MV04 1094995
A0A0A6NX47 1094995
A0A0A4BDM6 1094996
A0A0A4BGT7 1094996
A0A0A4CHS5 1094996
A0A0A4CMZ8 1094996
A0A0A4CN28 1094996
A0A0A4DNZ4 1094996
A0A0A4BKM9 1094997
A0A0A4C9H5 1094997
A0A0A4CB31 1094997
A0A0A4CEP3 1094997
A0A0A4CI73 1094997
A0A0A4DPD3 1094997
A0A0A6HTX7 1094998
A0A0A6I330 1094998
A0A0A6IMJ9 1094998
A0A0A6ING3 1094998
A0A0A6IVU3 1094998
A0A0A6IVW4 1094998
A0A0A6HWA2 1094999
A0A0A6I3R9 1094999
A0A0A6IPQ0 1094999
A0A0A6ISV5 1094999
A0A0A6IZ19 1094999
A0A0A6J2I9 1094999
A0A0A6KS40 1095000
A0A0A6M4K0 1095000
A0A0A6M991 1095000
A0A0A6NI22 1095000
A0A0A6PWW4 1095000
A0A0A6PXY9 1095000
A0A038GDW5 1095103
A0A038GIK1 1095103
T0NX91 1095383
A0A0C9X8Z6 1095629
A0A0C9XN29 1095629
A0A0C9XW06 1095629
A0A0C9XWX8 1095629
A0A0C9YFZ5 1095629
H0GBY5 1095631
H0GC31 1095631
H0GFD8 1095631
H0GIK3 1095631
H0GJ62 1095631
H0GJV9 1095631
H0GKQ3 1095631
H0GMC5 1095631
H0GQV6 1095631
H0GQZ8 1095631
H0GS29 1095631
H0GTZ9 1095631
H0GX01 1095631
H0GXH2 1095631
H0GXY0 1095631
H0GZY8 1095631
L5UXW7 1095667
L5V352 1095667
L5RQ03 1095685
L5RS00 1095685
I2J138 1095726
I2J3A1 1095727
I0SFP2 1095729
I0S8U3 1095730
U2Z3P3 1095731
I2NKK0 1095733
I0S5U6 1095735
I0SVP5 1095736
I0T522 1095737
I0SMP8 1095738
I0QEG7 1095739
I0QAV0 1095740
I0Q5K3 1095741
I3DNR1 1095742
I3DRA0 1095742
I2NF46 1095743
I2NFT2 1095743
I3DBZ2 1095744
I3DF14 1095744
I3BIG1 1095746
I3BKB5 1095746
I3DJ17 1095747
I2NHZ5 1095748
I2NKW3 1095748
I2NV19 1095748
I3D7N5 1095749
I3DIQ3 1095749
I0R9H2 1095750
I0TAL0 1095752
I9CR80 1096546
W9E2X8 1096769
T0I3B7 1096930
R4X8V6 1097556
R4XCY8 1097556
R4XDD6 1097556
R4XEZ7 1097556
H0EBT8 1097667
G8M4D5 1097668
G8M4L0 1097668
G8MKQ9 1097668
G7EZE3 1097676
G7F739 1097676
G7F8D6 1097676
M5BCI2 1097677
Y0KHW8 1101195
Y0KIV7 1101195
Y0KJA0 1101195
R7XTI1 110319
R7XXA1 110319
A0A023B122 110365
A0A023B4F9 110365
A0A023B7C4 110365
H0EFI5 1104152
H0ENS2 1104152
H0EWA5 1104152
G8P525 1104322
L8A0R8 1104325
S6PH31 1104682
J2ZA21 1105029
J3J843 1105030
J0MY97 1105031
J4XAX7 1105032
H8LM71 1105109
H8LM97 1105109
H8K8H9 1105110
H8K8L2 1105110
H8K4C4 1105111
H8K4E5 1105111
H6QL28 1105112
H6QL48 1105112
H8KIN2 1105113
H8KIQ3 1105113
H8KCA5 1105114
H8KCC5 1105114
A0A086Y3W5 1105367
Q3AG83 110662
Q3AJT2 110662
V6SK47 1107311
H0H9X7 1107544
H0G454 1107881
H0HKQ9 1107882
H5TLL2 1108044
H5TMI1 1108044
K6VP31 1108045
A0A0B7F394 1108050
A0A0B7F6I6 1108050
A0A0B7FKV5 1108050
M5BQX3 1108050
M5BX52 1108050
H7FXL4 1108963
H1WQ00 1108974
A0A0D7QRJ1 110935
G4T8Z4 1109443
G4TBW4 1109443
G4TLJ8 1109443
G4U2H4 1109443
I3TRC4 1110502
I5D5L2 1110504
G7HY37 1110505
G7WQC8 1110509
U5EFN9 1110697
A0A099WU58 111105
A0A0A2FC11 111105
G8N2T3 1111068
G8NA92 1111069
M1VU60 1111077
M1W3S2 1111077
M1W839 1111077
M1WH49 1111077
U2VPW6 1111120
U7ULS4 1111130
U7UWM1 1111133
U7UJL1 1111134
U2U4U6 1111135
J6IK28 1111137
I1ZDX0 1111148
I1ZDN0 1111149
I1ZDT1 1111150
I1ZDK6 1111151
I1ZDV4 1111152
I1ZE91 1111154
I1ZDX6 1111155
I1ZDY4 1111156
I1ZDV1 1111157
I1ZDJ5 1111158
I1ZED6 1111159
I1ZDQ9 1111179
I1ZDR0 1111180
I1ZDQ8 1111182
I1ZDQ0 1111184
I1ZDP7 1111186
I1ZE02 1111188
I1ZDI8 1111190
I1ZDV6 1111192
I1ZDU7 1111194
I1ZDU8 1111196
I1ZDX5 1111198
I1ZE43 1111200
I1ZDV3 1111202
I1ZDS1 1111204
I1ZEC3 1111205
I1ZDH9 1111206
I1ZE74 1111207
I1ZE73 1111208
I1ZDJ6 1111209
I1ZE07 1111210
I1ZE08 1111211
I1ZDR3 1111212
I1ZDX1 1111213
I1ZDJ8 1111214
I1ZDN8 1111215
I1ZDQ3 1111216
I1ZE60 1111218
I1ZE46 1111219
I1ZDI6 1111220
I1ZE52 1111222
I1ZDT3 1111223
I1ZDT4 1111224
I1ZDT6 1111226
I1ZDT2 1111227
I1ZDJ0 1111228
I1ZDU1 1111229
I1ZDR6 1111230
I1ZDP6 1111231
I1ZDP5 1111232
I1ZDM3 1111233
I1ZE78 1111234
I1ZE79 1111235
I1ZE55 1111236
I1ZDS6 1111237
I1ZDP9 1111238
I1ZEC8 1111239
I1ZE31 1111240
I1ZE27 1111241
I1ZE29 1111242
I1ZE28 1111243
I1ZE30 1111244
I1ZE24 1111245
I1ZE93 1111246
I1ZE53 1111247
I1ZE56 1111248
I1ZE34 1111249
I1ZE22 1111250
I1ZE23 1111251
I1ZE98 1111253
I1ZDL1 1111254
I1ZE65 1111255
I1ZEC7 1111258
I1ZEB8 1111261
I1ZEB3 1111263
I1ZEA5 1111264
I1ZEA8 1111265
I1ZEA7 1111266
I1ZEA1 1111269
I1ZDN4 1111271
I1ZDW5 1111273
I1ZDZ8 1111275
I1ZDV8 1111277
I1ZDU6 1111279
I1ZDL4 1111281
I1ZDM1 1111283
I1ZDW4 1111285
I1ZDS7 1111287
I1ZDW6 1111289
I1ZDM5 1111291
I1ZDU3 1111293
I1ZDT7 1111295
I1ZE16 1111297
I1ZE15 1111298
I1ZE18 1111300
I1ZDT5 1111302
I1ZDS2 1111304
I1ZE75 1111306
I1ZDU4 1111308
I1ZDI2 1111310
I1ZDP2 1111312
I1ZE03 1111314
I1ZDT8 1111316
I1ZE00 1111318
I1ZE01 1111319
I1ZDK2 1111321
I1ZDR1 1111323
I1ZDL6 1111325
I1ZDL5 1111326
I1ZDZ5 1111328
I1ZEA0 1111330
I1ZE97 1111331
I1ZE99 1111332
I1ZED5 1111334
I1ZDP1 1111336
I1ZDK9 1111338
I1ZDJ9 1111339
I1ZE57 1111341
I1ZE58 1111342
I1ZE59 1111343
I1ZDK1 1111345
I1ZDW1 1111347
I1ZE94 1111349
I1ZE95 1111350
I1ZDL7 1111352
I1ZE54 1111354
I1ZDY2 1111356
I1ZDV0 1111358
I1ZDY7 1111360
I1ZDY5 1111361
I1ZDZ7 1111363
I1ZDM6 1111365
I1ZDU5 1111367
I1ZDK8 1111369
I1ZDI0 1111371
I1ZE17 1111373
I1ZDZ4 1111375
I1ZEB4 1111377
I1ZEB5 1111378
I1ZE61 1111380
I1ZDM0 1111382
I1ZDL9 1111383
I1ZE76 1111385
I1ZEB1 1111387
I1ZDP8 1111388
I1ZDL3 1111390
I1ZDK7 1111391
I1ZDK4 1111392
I1ZDK3 1111393
I1ZDS3 1111394
I1ZDZ9 1111395
I1ZE96 1111396
I1ZDI9 1111397
I1ZDV2 1111398
I1ZE81 1111399
I1ZE82 1111400
I1ZEB7 1111410
I1ZEA6 1111411
I1ZDW0 1111412
I1ZDV9 1111413
I1ZDI1 1111414
I1ZE05 1111415
I1ZDV7 1111416
I1ZDY6 1111417
I1ZDY8 1111417
I1ZED4 1111418
I1ZED3 1111419
I1ZDZ1 1111420
I1ZEB2 1111421
I1ZE04 1111423
I1ZDX3 1111425
I1ZE50 1111427
I1ZE49 1111428
I1ZDX4 1111430
I1ZEC0 1111432
I1ZEB9 1111433
I1ZEB6 1111435
I1ZDX2 1111437
I1ZDW7 1111438
I1ZDI3 1111439
I1ZDI4 1111440
I1ZDN5 1111441
I1ZEA2 1111442
I1ZE33 1111443
I1ZDP4 1111444
I1ZDR9 1111445
I1ZEA9 1111446
I1ZDY9 1111447
U7UL22 1111454
H6N5H0 1111676
K7WMJ8 1111678
P22358 1111708
P73098 1111708
Q55154 1111708
H6MYC7 1112204
H0JI67 1112217
H0JIY1 1112217
S7K1M0 1112246
S7KCP5 1112248
A0A0E2IY22 1112252
A0A0E2J0L9 1112253
T2QMZ3 1112256
I6TPU5 111304
L9WCC3 1114856
A0A090U6G8 1114921
A0A090UK50 1114921
A0A090U515 1114922
A0A090UIK9 1114922
I2N2R3 1114943
H0K6C0 1114959
H0JN82 1114960
H0JTR3 1114960
T0I0N5 1114964
I1ZKA5 1114965
G8Q8E0 1114970
G8QA97 1114970
H5UYC1 1115512
H5UZS8 1115512
A0A090UW45 1115515
A0A090UX66 1115515
A0A023HCC8 1115533
U2QMT6 1115809
M8PS82 1116002
M8Q9T6 1116002
M8SGT8 1116032
M8SJM8 1116032
N2Q5H0 1116036
N2QLE9 1116036
N2GV20 1116047
N2H6U9 1116047
M9EZL3 1116066
M9FTE8 1116066
N4N5T6 1116067
N4NGT1 1116067
N2JJJ4 1116068
N2JYX3 1116068
N4NYI1 1116069
N4P586 1116069
N4PGX9 1116070
N4PM17 1116070
N3F8I0 1116072
N3FB92 1116072
N2JCK2 1116113
N2JLN2 1116113
N2RU90 1116116
N2SA81 1116116
M9KCN2 1116119
M9L6W6 1116119
M8XFC3 1116125
M8XWI0 1116125
M8JQ41 1116132
M8KNR4 1116132
M9GW95 1116133
M9HLF6 1116133
M8KCY9 1116135
M8KS80 1116135
M9GGC4 1116136
M9H8D5 1116136
M9HMK2 1116139
M9ICL0 1116139
G8C3L7 1116213
S3CVV8 1116229
S3CZS4 1116229
S3D1Z1 1116229
S3D356 1116229
H0U160 1116230
H0U1R4 1116230
H2A4G0 1116231
H2IF45 1116375
H2IFP1 1116375
A0A0F5LI39 1116389
H6NIH3 1116391
V5BK87 1116472
V5DY45 1116472
S9UEG9 1117108
S9UIY0 1117109
U1J5F1 1117313
U1J991 1117313
U1K9U0 1117313
U1JTT8 1117314
U1KR75 1117314
U1K2I5 1117316
U1L0Q9 1117316
U1KCH1 1117317
U1LEM0 1117317
U1K8Q5 1117318
U1K932 1117318
U1LNL4 1117318
U1KL97 1117319
U1L7Z9 1117319
U1L1F8 1117320
U1LH97 1117320
U4RP57 1117322
U4S1H4 1117322
K6CWT1 1117379
X5K774 1117645
K4KL06 1117647
K4KND9 1117647
K9XMP6 111780
K9XV56 111780
K9XVB8 111780
K9PVX3 111781
K9PZK8 111781
K9Q1I7 111781
G9A555 1117943
A0A023C9P3 1117958
A0A023CHS1 1117958
H0J0D7 1118153
H0UC92 1118154
M5CYB0 1118156
M5CWZ5 1118157
J7LR02 1118963
J7LZD4 1118963
K7XM09 1118964
H1QTN6 1120227
A0A095B5G5 1120705
K6UJA6 1120755
K6UQL7 1120755
K6UTJ2 1120755
W4FBA6 112090
W4FYQ6 112090
W4GGK1 112090
W4H8W7 112090
W4H977 112090
A0A0D6PFM3 1120923
N9DQM3 1120925
N9DV57 1120925
N8YFX7 1120926
N8ZN02 1120926
R9AIZ7 1120927
R9B4B4 1120927
V2UK32 1120928
V2UQA1 1120928
N9BBM7 1120929
N9CD64 1120929
A0A091BDU5 1121013
A0A091BJ23 1121013
A0A087MMB4 1121014
A0A091AZ12 1121015
V4RGF5 1121022
A0A0B5X7U8 1121088
A0A069D2S9 1121097
U6RNW3 1121098
W4PEL1 1121100
W7CEN2 1121126
A0A069RE90 1121324
L7VTU6 1121335
M1V0H0 1121353
M1NQ97 1121362
S7TXT1 1121405
S7VBF7 1121405
K8DYP1 1121428
S7UQJ8 1121439
T2GG14 1121448
L0RDA2 1121451
A0A0F5L1X4 1121477
S1RN41 1121864
S1NF84 1121865
A0A0D8FY77 1121877
A0A0A2M8N7 1121895
A0A0A2MSN7 1121898
A0A0A2M4J8 1121899
A0A0A2Z8Y9 1121910
A0A0A2Z9G8 1121910
A0A0C2HYD3 1121915
K6ZX47 1121922
K6ZYJ6 1121922
H5T8V0 1121923
L7LE12 1121927
S2L5M7 1121939
A0A017HFV0 1122180
A0A0A0EPL2 1122185
X7E3J8 1122207
K5BHZ1 1122247
A0A0B8XVN2 1122941
A0A0B8YDK2 1122941
A0A069QD65 1122985
A0A0B5C5U8 1123016
A0A0B5CB71 1123016
U5C3Z6 1123057
S9SE24 1123069
S9QRT3 1123237
A0A0F7JTM5 1123269
W0A4J8 1123269
W0AG59 1123269
T0IL77 1123288
T0IRI4 1123288
T0JZ43 1123288
S9QDH6 1123360
A0A0B4Y1G5 1123366
A0A0B4Y5V0 1123366
N6Y780 1123367
N6Z6U4 1123367
A0A0D0NRY6 1123501
I6Z7L4 1123519
I6ZGV7 1123519
A0A0F5IDE3 1123719
J1GPA5 1123721
J5KCU1 1123866
J4V5C6 1123867
I2JVW4 1124627
I2JW40 1124627
I2JWX0 1124627
I2JZC9 1124627
I2K1X5 1124627
V2DFA5 1124926
V2DW06 1124926
V2APF8 1124929
V2B9Q8 1124929
V1T545 1124956
V1U6A0 1124956
V1S8B4 1124962
V1SK52 1124962
V0FNU9 1124963
V0H7D1 1124963
V1P1L8 1124967
V1P3B0 1124967
I0XB82 1124982
J7TCW6 1124991
J7U6T9 1124991
F2CS54 112509
F2CT43 112509
F2CYV1 112509
F2D269 112509
F2D5G5 112509
F2D6N2 112509
F2D7B8 112509
F2D884 112509
F2DB02 112509
F2DF25 112509
F2DLK6 112509
F2DSA4 112509
F2DT51 112509
F2DYT5 112509
F2E4C2 112509
F2E5M4 112509
F2EAC5 112509
F2EBY1 112509
F2EGM6 112509
M0UU36 112509
M0UX47 112509
M0VFU4 112509
M0W7A5 112509
M0W8S8 112509
M0WFD2 112509
M0WQY8 112509
M0WVW3 112509
M0X093 112509
M0XNU3 112509
M0Y3D1 112509
M0YSB2 112509
M9DDV6 1125634
M9F0E5 1125634
N3K035 1125638
N3KDM3 1125638
N2KDR9 1125641
N2KJ57 1125641
N3NFL5 1125642
N3NQG0 1125642
S3L363 1125699
S3JWF0 1125700
S3JKP7 1125701
S3LPY3 1125702
U2US71 1125712
J0XS17 1125717
J1HLS1 1125718
J0MMN1 1125720
I9E5P7 1125721
J6GX38 1125723
I0UT80 1125724
U2L149 1125725
K6WW29 1125747
K6Y8E2 1125747
S2YVI2 1125779
H4F4E2 1125979
M7QME7 1125980
M7R840 1125980
I2C7X6 1126211
K2QU21 1126212
K2R7E4 1126212
K2RDV3 1126212
K2SBA2 1126212
A0A0D5NM14 1126833
I2DEF9 1127122
H1X5G4 1127131
H6R788 1127134
H1BYU5 1127356
H1BZX8 1127356
K8G2R0 1127439
H1S2C1 1127483
K6XTX6 1127673
K6YNM2 1127673
L1PHV2 1127690
L1P5P3 1127691
L1P4U5 1127692
L1NPF0 1127693
L1NJ37 1127694
L1NVF2 1127694
L1NWH2 1127694
L1N868 1127695
L1NBK3 1127696
L1NCG4 1127699
I2HTB9 1127743
I0F6J9 1127744
L1PZ54 1128111
H2EAP2 1128135
K7Y988 1128140
K7YEN5 1128140
K0B1K8 1128398
I2FUG1 1128400
I2FVT4 1128400
I2G619 1128400
I2G6Y4 1128400
A0A0D7A2I4 1128425
A0A0D7A727 1128425
A0A0D7APZ8 1128425
A0A0B5GNH2 112883
K6Z0M3 1128912
K6Z656 1128912
A0A0D1MQJ8 1128983
A0A0D1N266 1128983
A0A0D1Q7X0 1128983
A0A0D1QBG5 1128983
A0A0F6A5L5 1129367
A0A0F6A805 1129367
H3ZC89 1129374
H3ZCN9 1129374
K6YJ43 1129793
K6ZXY1 1129793
K7AF34 1129794
M4S3L2 1129794
K8XJE2 1129896
K8XKU3 1129896
I4EIL7 1129897
A0A0D4CLM0 1130798
A0A086JRF5 1130820
A0A086KIT4 1130820
A0A086KXI2 1130820
M7WQZ1 1130832
M7WRD8 1130832
M7X4F3 1130832
M7X6H4 1130832
R0FT26 1131451
I1A6S3 1131455
K4LIV7 1131462
J1V7D8 1131628
W1SCK9 1131730
K6D7E8 1131731
H3SDZ8 1131935
H2DEQ5 1132025
M0MAE3 1132509
J4T8E5 1132836
A0A0F3R9P7 1133329
A0A0F3RBM9 1133329
T1SBT0 113334
T1SBT1 113334
T1SBT2 113334
T1SBT4 113334
T1SBT5 113334
T1SBT7 113334
T1SBT8 113334
T1SBT9 113334
T1SBU0 113334
T1SC34 113334
T1SC35 113334
T1SC36 113334
J9UD35 1133568
L7VJL2 1133592
A0A0F7NSW6 1133671
K0FE51 1133849
H2JV90 1133850
H2K485 1133850
H2K7G1 1133850
A0A0E0XX84 1133852
A0A0E0Y423 1133852
I7IFP8 1133968
I7J8H8 1133968
I7J9A9 1133968
L7E2A4 1134457
L7E2W0 1134457
L7E9T5 1134457
I3IFE4 1134474
A0A067WB39 1134510
A0A0D5WQJ2 1134687
A0A0D5WRC2 1134687
A0A0D5WXS6 1134687
J6LUX9 1134784
J6B7C3 1134785
J6AYA8 1134786
J5CWI7 1134787
J6NRJ0 1134788
J6N7K2 1134789
J6PM92 1134790
J6PP87 1134791
J6CGW5 1134792
J6Q7E2 1134793
J6Q1A1 1134794
J6PZT6 1134795
J5HGJ3 1134796
J6F2I5 1134797
J5HPZ2 1134798
J6RCX5 1134799
J6HAE7 1134800
J8ZMU5 1134802
J6Z488 1134805
J6Z0Z6 1134806
J7CPB9 1134808
J6YAH2 1134810
J6XVF4 1134813
J6WMV1 1134814
J7BB74 1134823
J6TJL9 1134824
J6CPD7 1134825
J6T3K4 1134828
J6R955 1134830
J6YTS1 1134832
J6Q9Q1 1134833
J5Z5Z6 1134834
J6PI89 1134836
J6YB92 1134837
J6PL68 1134839
J6X877 1134840
A0A0G2CG58 113540
A7YVD4 113549
U5A1C3 1136163
U5A8Q0 1136163
I9L0K1 1136177
T1VJN6 1136179
T1VWY0 1136179
H8WXM9 1136231
H8WZY9 1136231
H8X5G1 1136231
H8XAT6 1136231
S6F761 1137134
A0A067N792 1137138
A0A067NJY1 1137138
A0A067NYT5 1137138
A0A067PCE4 1137138
A0A072N116 1137280
M7MGF0 1137281
A0A081N0X8 1137799
A0A081NEQ6 1137799
A0A086J006 1138374
A0A086J4V9 1138374
A0A0A6NV08 1138822
S4ZGG9 1138871
L2HCW4 1138881
L2IS88 1138888
L2JJX6 1138890
L2JDD2 1138891
L2JPS5 1138892
L2LE74 1138901
L2LQR0 1138902
L2LUK1 1138903
L2MTJ5 1138907
L2NFP6 1138909
L2NNV9 1138914
L2P936 1138915
L2P5S1 1138916
L2PID1 1138917
L2QCL4 1138921
L2QX72 1138924
L2R8L6 1138925
L2R5X7 1138926
S1N821 1139219
S0NXY5 1139996
P50020 1140
P50021 1140
P50022 1140
S0RV67 1140001
S0RPP1 1140002
S0NR32 1140003
A0A0C1AWB6 1141657
A0A0C1AXY7 1141657
K8VZK1 1141660
K8W4J5 1141662
K8WXL0 1141662
K8W0B6 1141663
K8W2Q1 1141663
I0IDQ2 1142394
H6Q518 1142511
L7HXE1 1143189
L7HYA2 1143189
L7HZ72 1143189
L7I5B3 1143189
L7IT09 1143193
L7J071 1143193
L7JAP8 1143193
L7JL82 1143193
U4T683 1143323
J0LGJ7 1144253
J1FM50 1144253
H8MJX8 1144275
H8MPK7 1144275
H8MQ08 1144275
H8MYT1 1144275
H8MZT2 1144275
H4GKN8 1144300
J2Q7D1 1144304
J2GRI1 1144305
J2WWV0 1144306
J2WIA3 1144307
J2FYQ7 1144308
J2P5K4 1144308
W6WWZ8 1144309
W6X650 1144309
W6WUV0 1144310
J2R3S9 1144311
J2RH84 1144312
J2JKQ4 1144313
J2LCH7 1144314
J2KIP4 1144315
J3CWX1 1144315
J2TAA8 1144316
J0KJK2 1144317
J0KKQ0 1144317
J2KV63 1144318
J2KZC0 1144318
J3D891 1144319
J3DB80 1144319
J3DKN1 1144320
J2VBC4 1144321
J3DSR3 1144321
J2MYL0 1144322
J2V743 1144322
J2VBK6 1144322
J3E1W2 1144323
J3ENY6 1144323
J3EST1 1144323
J2N111 1144324
J2NWR4 1144324
J2WBN0 1144325
J3F4R2 1144325
J2PGI4 1144326
J2PX04 1144326
J3FVN7 1144326
J2P7V6 1144327
J3FAS2 1144327
W6VJ80 1144328
W6VNW9 1144328
J2QPX1 1144329
J3FSY5 1144329
J3G663 1144330
J3GD41 1144330
J2TM32 1144331
J3GFR3 1144331
J2RXN5 1144332
J3ATD9 1144332
J3ASV1 1144333
J3GSG2 1144333
J3H1H8 1144334
J3H708 1144334
J2V233 1144335
J3H3I2 1144335
J2TKR8 1144336
J3H2F4 1144336
J3HG81 1144336
J2XGB7 1144337
J3ILH4 1144337
J2XBV1 1144338
J3IF00 1144338
J2WZU1 1144339
J3DFD5 1144339
J3DL52 1144339
J2Y5C0 1144340
J3E0Z4 1144340
J3BWN2 1144341
J3CJE6 1144342
J3HK98 1144342
J2VIY5 1144343
J3CMZ9 1144344
N9NFP8 1144661
N9NN23 1144661
N9QDL4 1144662
N9QGH4 1144662
N8V5X9 1144663
N8WNU9 1144663
N8VS50 1144664
N8VWG9 1144664
N9PTW6 1144665
N9PWT5 1144665
N9S239 1144666
N9U320 1144666
N8VGP2 1144667
N8VMB3 1144667
N8VYT5 1144668
N8W2P7 1144668
N8W517 1144669
N8XGP1 1144669
N9N178 1144670
N9N662 1144670
N9M8B3 1144671
N9MCZ2 1144671
N8WCW7 1144672
N8XLG8 1144672
N9QIW5 1144673
N9QIX2 1144673
N8NM31 1144674
N8NQE6 1144674
W6UVK9 1144708
W6UW40 1144708
I4F4J4 1144889
K2JET5 1145110
K2K9Q5 1145111
K2JTJ3 1145112
K2LCZ7 1145113
K2K838 1145114
K2KYL7 1145115
K2L1R7 1145116
K2L9S3 1145117
K2LAD9 1145118
R0QDM2 1145123
R0QDP1 1145123
R0TUP3 1145157
R0U000 1145157
R0U3G1 1145159
R0VV81 1145159
S3M5P2 1145176
S3MLP7 1145176
R0X5D7 1145181
R0YKN1 1145181
R0XHA2 1145182
R0Z5W3 1145182
R0XGD4 1145183
R0ZAG6 1145183
R0XXT8 1145185
R0ZRS2 1145185
R0Y3L5 1145186
R0ZQK0 1145186
R0YXG6 1145191
R1AIB5 1145191
X2GUY4 1145276
A4YJQ5 114615
H6RRJ4 1146883
A0A068MUR3 1147
A0A068MYM6 1147
A0A068MZP6 1147
A0A068N151 1147
K4INZ2 1147128
U4NN52 1147132
U4NQN5 1147132
A0A024EAV3 1147786
A0A024EGM4 1147786
A0A024EHC5 1147786
A0A0B2U518 1148157
A0A0B2UF33 1148157
L8M9R1 1149133
L8MU64 1149133
I9L9W9 1149862
A0A0C6EC54 1150423
A0A087B2D1 1150460
A0A0C6EII8 1150461
A0A0D6D8Y6 1150468
H6SLY9 1150469
I0RHH3 1150591
I0RTP2 1150599
R9GUK8 1150600
W6EF16 1150621
H8FQI5 1150626
H8FUR6 1150626
A0A0E4B8F1 1150773
I0LEJ3 1150864
H8DV65 1150867
H8DYP3 1150867
A0A059IW95 1150948
A0A059IX82 1150948
H8NZ14 1151116
H8NZR4 1151116
R3N881 1151187
R3LI56 1151188
R3LSN4 1151191
R1JTB8 1151192
R1J363 1151196
R1LPD4 1151200
T2Y5F5 1151268
T3D7P8 1151292
T4ASN0 1151372
T4BRA5 1151372
T4C5Y5 1151372
T4HHF0 1151391
T4NE30 1151410
T4NFR3 1151410
M9LZJ5 1151754
M9M243 1151754
M9MBJ6 1151754
A6ZID0 115357
X2JD29 115357
X2JGK7 115357
R4NV57 115424
I3AMR7 1154756
I3ANF8 1154756
K2ST65 1154758
K2T2L6 1154762
K2T9A8 1154762
K2U1L8 1154762
S9AU49 1154771
S9B2W6 1154776
S8GU61 1154781
S9CMT8 1154782
S8H9K2 1154783
S8FZD9 1154789
S8HPL2 1154792
V6Z4G3 1154860
S8MF52 1154861
S8NEQ0 1154876
S8Q426 1154877
S8P2Q8 1154879
S9M178 1154880
S9L8J6 1154885
S8QIR8 1154886
S8VVF0 1154915
A0A0E0VQN0 1155084
I0FCU9 1155096
A0A0D5ZG61 115547
D1JCH6 115547
D1JID4 115547
A0A0B1PV87 115561
H8L909 1155766
A0A0A7X2I9 1155776
T0PYT6 1156394
T0Q0U0 1156394
T0QC47 1156394
T0QXF5 1156394
T0R5L5 1156394
T0RK46 1156394
T0RWS0 1156394
T0SGZ3 1156394
A0A096DQ29 1156417
U5PA27 1156431
U5P9H6 1156433
R4TK03 1156913
J0B014 1156918
J4J845 1156919
J4YF44 1156919
K2Q9P8 1156935
I0K0T6 1156937
H8FCA9 1156940
R1VJS1 1157369
R3QPH6 1157453
R3TI64 1157454
R1YV36 1157456
R2APV9 1157457
R1ZKC2 1157462
R4EEG0 1157468
R4EEG2 1157469
R2AHN9 1157471
R2KLD4 1157480
R2LBY4 1157485
R2P3F1 1157486
R4CLU6 1157487
A0A074LNQ3 1157490
I0QJC5 1157946
A0A0A7GAB9 1157947
I0DQ70 1157951
I0DSK1 1157951
I0DU75 1157951
A0A014L7R0 1158056
A0A014MII1 1158056
A0A014MMV6 1158056
A0A014P1H8 1158056
H0S132 115808
I0PXT8 1158135
R4A608 1158540
R4AP58 1158542
R4BUN1 1158549
R4C987 1158550
R2MBT7 1158553
R2MUB0 1158598
R2RIX0 1158601
R2R900 1158602
R2S5T8 1158603
R2PSH3 1158604
R2RXQ4 1158606
R2RZF7 1158607
R2QSZ2 1158608
R2QGR3 1158609
R2R2K0 1158609
R3TYG5 1158610
R3WS84 1158610
R3TWL8 1158612
R2XKD2 1158614
R2U545 1158625
R3V5R6 1158627
R3XZZ6 1158628
R2V2F0 1158631
R2U509 1158636
A0A0F5AX31 1158653
R2YA93 1158658
R3BUY0 1158661
R3DFV1 1158671
R3BL58 1158673
R3CW41 1158678
K8GSF1 1159019
M3LPR9 1159020
M3L2H5 1159021
M3MFM9 1159022
M3MYL5 1159023
M3KEF9 1159024
M3KFE2 1159025
T9X4T1 1159026
M3MFI3 1159027
M3NIW3 1159028
M3M9A4 1159029
M3MFA3 1159030
M3N0F3 1159031
M3NLM2 1159032
M3MZT1 1159033
M3LF66 1159034
M3NA09 1159035
M3LR05 1159036
M3PQV5 1159037
M3PU57 1159038
M3PLY3 1159039
M3Q336 1159040
M3PWQ9 1159041
M3P604 1159042
M3QES8 1159043
M3QJC7 1159044
M3MSW7 1159045
M3MZG3 1159046
M3PFP9 1159047
M3Q0Z2 1159048
M3RAB7 1159049
M3QBT5 1159050
M3RF92 1159051
M3RUG1 1159052
M3Q9W6 1159053
M3Q958 1159054
M3P9N8 1159055
M3PB54 1159056
M3QYP5 1159057
M3SJE8 1159058
M3SGG3 1159059
M5YB10 1159060
M5YSF8 1159061
M5YLT2 1159062
M5YKJ5 1159064
M3Q5P8 1159065
M3Q2R2 1159066
M3SVP6 1159067
M3RPE7 1159068
M3SFK3 1159069
M3T201 1159070
M3TN46 1159071
M3QY01 1159072
M3S0E2 1159073
M3SND1 1159074
M3T7C1 1159075
M3RBF3 1159076
M3SWV4 1159077
M3U6J0 1159078
M3T2G0 1159079
M3RW45 1159080
M5KPY0 1159081
M5K4N1 1159082
M5MRW1 1159102
J3YTB7 1159201
J1SBX7 1159208
U4QTG0 1159328
U4QVW7 1159328
I7K0D0 1159488
A0A063BLC5 1159556
A0A063C220 1159556
A0A063C5X6 1159556
A0A063C9F2 1159556
A0A063CAI8 1159556
A0A0E9KTY4 1159556
A0A0E9KYZ8 1159556
A0A0F6IR05 1160233
I4IEW9 1160279
I4IFG3 1160279
I4IGP2 1160279
I4FB65 1160280
I4FFF1 1160280
I4FIJ0 1160280
I4FZR8 1160281
I4G7B6 1160281
I4G7K4 1160281
I4GA97 1160281
I4GQN6 1160282
I4GY89 1160282
I4H0Y9 1160282
I4GZV7 1160283
I4H4Y1 1160283
I4HLQ4 1160284
I4HVI3 1160284
I4I223 1160284
I4HI23 1160285
I4HSF5 1160285
I4I1H5 1160285
I4FMF1 1160286
I4FNP5 1160286
I7ZNS4 1160506
I8A0H0 1160506
I8I8C8 1160506
I8U0Z5 1160506
J8LM34 1160507
J8LRT1 1160507
J8PL01 1160507
J8Q5S8 1160507
J8QAM8 1160507
L8P1N2 1160705
L8PGG0 1160705
L8PPG1 1160705
H8E701 1160710
A0A0E2W2B5 1160711
J1S5P1 1160718
J1ZQY8 1160718
U1FCX6 1160719
W0U8H6 1160721
W2VGD9 1161409
X6Q6C4 1161412
X8HJE0 1161414
W3XRZ0 1161415
X8KAH2 1161416
W3Y261 1161417
J4TFL4 1161421
J5HA62 1161422
J6H4S9 1161424
S4NXF8 116150
S4PBD2 116150
S4PFA1 116150
I3BHP1 1161743
W2C0D8 1161902
I3AV82 1161904
K2Q8I9 1161912
K0JLQ0 1161918
V5ZAE2 1161919
I4VIQ8 1162282
J2E316 1162296
J2LWU2 1162296
I0IPF3 1162668
I0IQI0 1162668
U2Y158 1163302
M7P5D8 1163385
I2AXV9 1163389
I0KMQ0 1163399
I0KUC1 1163399
I4W3Z7 1163407
I4W6U9 1163407
I4VTX4 1163408
I4WI86 1163409
S6ABJ0 1163617
S6ABX5 1163617
A0A0E0WBU1 1163741
I0EG38 1163742
I0EV56 1163743
I0ERY1 1163745
H8W585 1163748
X5JDM9 1164990
X5JDW6 1164990
X5JP66 1164990
W3APT4 1165092
M1WS59 1165094
M1X256 1165094
A0A0A6HWX9 1165368
A0A0A6JBC6 1165368
A0A0A6JHK6 1165368
A0A0A6JJ14 1165368
A0A0A6KGI3 1165368
A0A0A6LRE5 1165368
I2K6S0 1165841
I0WT52 1165867
I0WYP1 1165867
K4XK09 1165939
K4Y6X5 1165939
K4VB12 1165944
K4VRF2 1165944
A0A0E2A3L3 1165949
A0A0E2A5I7 1165949
I0KDQ2 1166018
R9VP97 1166130
R9VSA7 1166130
M1PA29 1167006
L8UES0 1167007
L8UF63 1167008
R4XNQ9 1167634
R4Y155 1167634
X5DUW2 1168034
I2JIV3 1168065
I2JL36 1168065
R7YI91 1168221
R7YQS8 1168221
R7YWA2 1168221
R7YY02 1168221
R7Z1X4 1168221
I2AK54 1168287
R3N8W2 1169251
R3KA70 1169252
R3KGJ0 1169278
R3L8K4 1169279
R4B177 1169280
R3XJ03 1169281
R3VWF1 1169288
R3V818 1169297
R3S4W8 1169298
R3HIU6 1169300
R3FMW1 1169301
R3J3Z1 1169306
R3GXS2 1169307
R3I9T2 1169311
S0TIS0 1169321
S0TR43 1169321
R8WWH9 1169322
R8X3W7 1169322
L2UZ37 1169330
L2VD03 1169330
L2VIL5 1169331
L2VSG7 1169331
S0UCC8 1169333
S0V784 1169333
S0VPN8 1169339
S0W1E4 1169339
L2XHH1 1169340
L2XYT1 1169340
S0VV94 1169343
S0WVL3 1169343
S0WY07 1169349
S0X8Z1 1169349
R8XEG4 1169351
R8XR10 1169351
S0XV19 1169353
S0XVJ2 1169353
S0XHH0 1169354
S0Y2Z2 1169354
S0Z3Q1 1169355
S0ZZ15 1169355
L5GNS1 1169364
L5H5G5 1169364
L4V7A9 1169376
L4W5U7 1169376
A0A0F6H0Y8 1169409
A0A0F6H2B1 1169409
F2YI16 116960
K5BN81 1169664
K5CSX9 1169664
K1B4G3 1169670
K1ABS9 1169671
K0ZHQ6 1169675
X6L608 1169855
A8DS24 117008
B7U9Y2 117008
E7FLU4 117008
Q56I10 117008
Q56I11 117008
Q56I12 117008
K9F944 1170229
K9FFL8 1170229
K9G0Q8 1170229
K9GE08 1170229
K9F6K6 1170230
K9FJI1 1170230
K9FZ18 1170230
K9H0L4 1170230
K9V0Q5 1170562
K9V2T4 1170562
K9V5N4 1170562
K7S1U7 1171373
I5CPC5 1171375
I5D1S6 1171375
M4R5V3 1171377
M4RJU2 1171377
J9EUC7 1172189
J9F4M2 1172189
J9ITE6 1172189
T0JSZ1 1172190
I7ZEG6 1172194
K9UGJ1 1173020
K9UHH9 1173020
K9UKJ5 1173020
K9UMI0 1173020
K9VYC5 1173022
K9W018 1173022
K9W490 1173022
K9W4H7 1173022
K9S4L8 1173025
K9S4T4 1173025
K9SCD6 1173025
K9X8I9 1173026
K9XC41 1173026
K9XFK7 1173026
K9WAH4 1173027
K9WN75 1173027
K9WQ92 1173027
I4ZRD6 1173062
I4ZSD9 1173062
S5PJD2 1173064
K9SSF3 1173263
K9SW03 1173263
K9SXF0 1173263
S5GD81 1173427
S5GIT4 1173427
A0A066WXV8 1173701
A0A066WZA9 1173701
A0A066XXS9 1173701
V2J3H0 1173780
V2JD50 1173780
V2GEP8 1173798
V2IJE9 1173798
V7Y2Y7 1173817
V7YG27 1173817
V1I710 1173940
V1IMY0 1173940
V1H6Y8 1173948
V1HJJ5 1173948
V1GVX5 1173950
V1HZP8 1173950
N9WI59 1174684
I3CX98 1175306
I3CYZ1 1175306
J8T1G6 1175631
J8TA67 1175631
J8TDS0 1175631
J8TK82 1175631
T2KS09 1176649
L7TB28 1176757
A0A095SIG9 1177154
A0A095SLC4 1177154
L0WF97 1177179
J1QC35 1177180
J1QJ88 1177180
J2IQX4 1177180
A0A095S804 1177181
W7R131 1177187
W7R3U6 1177187
W7R658 1177187
W7R7Q0 1177187
W7R9I2 1177187
W7RAM0 1177187
W7RD62 1177187
W7RHK6 1177187
W7RLB1 1177187
W0ZB92 1177594
I4VFY8 1177926
K2KWK5 1177928
K2LDR1 1177928
I6ZS95 1178016
I7AU64 1178016
W1N6P1 1178482
K2NFY7 1178537
A0A081LCR4 1178540
A0A059NH79 1178541
A0A084CPG4 1179155
A0A084CPH2 1179155
K0KBH3 1179773
L5LAH2 1179777
I4MXQ8 1179778
I4N8A6 1179778
K9T068 118163
K9T1G6 118163
K9T692 118163
K9T6J3 118163
B4VQI5 118168
B4VWJ2 118168
S1PDC5 1181728
S1PX18 1181728
L3BUY2 1181739
L3C6D1 1181739
L3I3M8 1181778
L3IHB8 1181778
A0A093G540 118200
A0A093GAW8 118200
A0A093GGK5 118200
A0A093GHP1 118200
A0A093J3B2 118200
V2NPM7 1182171
V2PCT1 1182171
W9Y0E6 1182541
W9YPJ8 1182541
W9Z2A8 1182541
W9ZGL2 1182541
W9XC20 1182542
W9XJW1 1182542
W9ZAU1 1182542
W9ZEM9 1182542
W9WH41 1182543
W9XG78 1182543
W9XHU2 1182543
W9VFE8 1182544
W9VNA1 1182544
W9VXY5 1182544
W9W892 1182544
A0A072P303 1182545
A0A072PF81 1182545
A0A072Q639 1182545
A0A072Q6A0 1182545
A0A0A7KCJ8 1182571
W6QYB8 1182590
W6RCA2 1182590
L3KJN4 1182658
L3L4B6 1182658
S1C4W1 1182659
S1CDM3 1182659
S1CNJ8 1182671
S1CTG3 1182671
L3P5T7 1182673
L3PG43 1182673
S1DWH7 1182676
S1EFY7 1182676
S1E272 1182677
S1EU61 1182677
S1EDG5 1182680
S1EGF2 1182680
L3Q476 1182682
L3QI22 1182682
L3Q2I3 1182683
L3QFC9 1182683
S1FL54 1182697
S1G9G9 1182697
S1GML8 1182698
S1HB70 1182698
S1GS30 1182699
S1H8V3 1182699
S1H8D0 1182701
S1HK78 1182701
S1HDC5 1182702
S1HWW1 1182702
S1I153 1182703
S1JCM7 1182703
S1I2A8 1182704
S1I8M1 1182704
L4J2N6 1182725
L4JGN8 1182725
S1KY73 1182732
S1LPS0 1182732
J1HUL0 1182762
W7PDP4 1182966
W7PEL0 1182966
W7PG58 1182966
W7PIA2 1182966
W7PPR8 1182966
W7PUE1 1182966
W7Q7D3 1182966
A0A024XZB1 1182967
A0A024Y0N1 1182967
A0A024Y0R7 1182967
A0A024Y181 1182967
A0A024Y427 1182967
A0A024Y647 1182967
A0A024Y7P3 1182967
A0A024Y8C7 1182967
A0A024Y8Y4 1182967
A0A024XFY5 1182968
A0A024XKA7 1182968
A0A024XLD3 1182968
A0A024XMG6 1182968
A0A024XP94 1182968
A0A024XQ14 1182968
A0A024XSD5 1182968
A0A024XST2 1182968
J7SY59 1183154
J7UMH1 1183154
W8KBX3 1183379
T2KR72 1183401
T2KS14 1183410
T2KS16 1183411
T2KR82 1183412
T2KRZ0 1183412
T2KSE9 1183412
T2KRI5 1183413
T2KRI1 1183418
T2KS19 1183419
U5QHC8 1183438
A8KCH6 118381
A8KCH7 118381
M4VCT6 1184267
K6WAQ0 1184607
K6VGJ4 1184609
K6XCW2 1184609
J3JCM4 1185325
I3XF56 1185652
I4X835 1185653
A0A074TF95 1185766
I2GHN3 1185876
I3QGV4 1186051
J5RHT4 1186058
J5RHW0 1186058
J6EPP1 1186058
J6EVL4 1186058
J6UBQ2 1187851
A0A0D6KCX5 1188
A0A0D6KI31 1188
A0A0D6KN36 1188
A0A0D6L1N4 1188
N9V1P8 1188233
N9UA19 1188234
N9TVJ8 1188235
N9VDI8 1188236
A0A084ESK0 1188238
A0A014M2X1 1188239
S6G419 1188240
A0A084EVR1 1188241
A0A014M0U2 1188246
U6SST7 1188261
A0A0E9M4L5 1188319
A0A0E9M7D8 1188319
X5IYN1 1189303
S2DJ96 1189612
N1X0T0 1189619
A0A084FCC1 1189622
A0A084FG56 1189622
Z4WY34 1190620
X8HPX6 1190621
A0A0E0WUP2 1191061
A0A0E0X3K7 1191061
T5CGK9 1191279
T5CGE4 1191280
T5CKV1 1191281
T5CV86 1191282
T5D4N5 1191283
T5D6M4 1191284
T5D430 1191285
T5D485 1191286
T5DK97 1191287
N8YGI1 1191460
N9A0K1 1191460
T5CSW9 1191464
I7A360 1191523
A0A017SYL5 1192034
A0A017T200 1192034
A0A017TAG7 1192034
A0A017TC20 1192034
A0A063B768 1192124
A0A063BG54 1192124
A0A063BHH3 1192124
I1ZEB0 1192181
I8U2X5 1192197
I9NWV3 1192197
V7IF84 1192560
V7IND4 1192560
S4IVX4 1192585
S4KD24 1192585
S4I1I0 1192586
S4II54 1192586
S4JHT8 1192587
S4JKG5 1192587
T2PTR1 1192588
T2PX83 1192588
S4J3Z4 1192589
S4KYR4 1192589
T2Q9D0 1192590
T2QEC1 1192590
S4JVN3 1192591
S4KSV7 1192591
S4KCF2 1192592
S4LGA3 1192592
S4KNF8 1192593
T2QKP5 1192593
M7RHC6 1192688
M7RY99 1192688
M6V5P4 1192864
M6WLJ4 1192866
M3HLN3 1193007
S3W1Q0 1193011
K6IM51 1193012
M5V491 1193013
M3ERY8 1193028
M6ZRG4 1193029
A0A0F6IA06 1193040
M6VWR7 1193041
M6X6J9 1193046
A0A0F6HPQ2 1193047
K5D2J8 1193051
M6YFY5 1193053
V6GHE5 1193054
A0A0E2E279 1193057
M6VF57 1193059
S3UZ86 1193069
A0A0A1GTZ6 1193095
I8AQR9 1193128
N0E544 1193181
W6JV35 1193182
A0A077M6A8 1193518
T1Y9B1 1193576
K7YP03 1193729
M1R0Q6 1193806
M1QWS5 1193807
A0A077M6A9 1194083
V2N6Y7 1194150
V2PF46 1194150
V2M8R0 1194153
V2N9P3 1194153
V2MDS8 1194155
V2Q8Q7 1194155
V2JD60 1194158
V2LBS1 1194158
V2PL10 1194159
V2PT76 1194159
S6TSP2 1194404
S6TUZ8 1194404
S6UVH1 1194405
A0A0E2UI15 1194418
A0A0E2URT3 1194418
A0A0E2JAQ2 1194422
A0A0E2JN60 1194422
L7WZ67 1194526
W8GMB0 119488
W8GMR6 119488
W8GV68 119488
W8H072 119488
A0A0F7PSC4 1194971
K0UWR5 1194972
S0FSB9 1195236
L2TBA3 1195242
L2TH30 1195242
L2THV4 1195242
T2NDJ7 1195243
U1H484 1195244
U1I465 1195244
I9DPC6 1195246
I9NYR3 1195246
K1VWN7 1195457
K0FKW3 1195464
J7G325 1195612
K8Z2C3 1195885
A0A0F5P3P0 119602
M2P182 1196033
M2PXU1 1196033
A0A066TDZ8 1196083
A0A066TEN8 1196083
X2H9D9 1196094
X2H9Z9 1196094
A0A066T6R8 1196095
A0A066TEW4 1196095
A0A066TF93 1196095
A0A084Q6V8 1196095
A0A084Q712 1196095
X2GU94 1196095
X2GUB9 1196095
X2H4T5 1196095
K6U5Y4 1196322
K6U690 1196322
I8AGP5 1196324
I8UEI4 1196324
I7BQZ4 1196325
I7CDQ4 1196325
V2J2R3 1196830
V2JXT1 1196830
I4CPQ7 1196835
I4CQI0 1196835
A0A0C9PIG0 1197129
J2ICP2 1197174
J2ICZ8 1197174
C9WCK6 119729
I6ZIM3 1197325
A0A084TJY1 1197477
A0A064AJ13 1197718
A0A064ATP5 1197718
A0A064AUJ4 1197718
A0A064AXK8 1197718
S5MSZ0 1197719
S5N483 1197719
J0PIC4 1197727
J1ICL7 1197727
E8X292 1198114
E8X5Q1 1198114
M7T2S8 1198116
S5TEV8 1198232
L9PFZ3 1198452
L9PJP4 1198452
A0A0B6K9X0 119856
A0A0B6E2K9 119857
A0A0G2PE15 119857
M8CUE8 1198630
S6NUX7 1198673
S6P150 1198673
A0A0D0QE98 1199154
J3TXK4 1199245
M7SES8 1200324
M7SUG9 1200325
J9HR55 1200346
S4XBU0 1200352
I7IUG4 1200386
I7KDV7 1200386
J7TPQ1 1200793
T0RIS5 1201288
T0DRJ2 1201290
I7LKQ4 1201294
J0M8I5 1202448
J0VX79 1202448
J1GIR4 1202448
J1KXY2 1202532
R9C2S8 1202533
R9C9S3 1202534
J7GSU2 1202536
J7GT93 1202537
J3Z137 1202538
J3Z1G8 1202539
J3Z204 1202540
J9HBK3 1202667
A0A081BJG1 1202668
A0A0C1RLJ6 1202785
K8QDE7 1203258
S2ZQ11 1203540
S3A7F1 1203549
S3BBA5 1203554
S3BC03 1203554
S2ZBH5 1203556
U7LDD7 1203560
U7KW45 1203562
S3Z4P2 1203568
S3X601 1203571
U7K0Q7 1203572
U7JNE1 1203573
U7JAN1 1203574
U7M316 1203575
U7MDE8 1203576
N2J309 1203578
N2J5W1 1203578
N2JG10 1203578
S3BH46 1203590
S3AW76 1203592
S3BJC5 1203592
S2ZUN7 1203593
S3A8S0 1203602
S3BKM3 1203603
S3XBU0 1203605
R8W0J6 1203606
A0A0F5JQ25 1203610
U7KHU8 1203619
U7MXU7 1203622
U7J519 1203629
U7ILR4 1203633
L8AGW1 1204343
L8AK70 1204343
L8ARP8 1204343
L8AS70 1204343
U7TEE9 1204474
D2E4A3 120471
K2R6B2 1204725
L9U7X4 1204738
H9M6D7 120566
T2I0S5 1205679
L7GWC0 1205750
L7HD99 1205750
L7HH82 1205750
L7GZD3 1205752
L7H7A9 1205752
L7H8Q5 1205752
L7GB00 1205753
L7H1N3 1205753
J7L415 1205910
I7BTF4 1206105
J7I2X2 1206109
K0KA36 1206466
K0KHM2 1206466
K0KL69 1206466
K0KM89 1206466
K0KSC7 1206466
K0KWM3 1206466
K0KZP2 1206466
A0A034UCS4 1206724
I7HC04 1206745
K6G8Q9 1206767
M5QV63 1206777
M5QZD4 1206777
W1S3H3 1207055
A0A059E349 1207058
K2JSE8 1207063
K9NE70 1207075
K9NEC2 1207075
J7M434 1207470
K2HRN5 1207542
K2LZ06 1207543
M3I5B7 1207545
T1RJN4 120807
A0A023RG11 1208104
A0A023RJ37 1208104
K6XVD2 1208314
W8FZ53 1208320
W1RR31 1208321
K2JH33 1208323
A0A0B5DP54 1208324
K6GGX2 1208365
W7DUM4 1208583
K8AWD6 1208586
K8BE17 1208590
K8BM48 1208590
K8BTB5 1208590
K8BM68 1208591
K8BT88 1208591
K8CZ00 1208592
K8D8K2 1208592
K8D8Z2 1208592
K8DMT0 1208592
K8AH03 1208656
K8AK53 1208656
K8B3P8 1208656
A0A0E1QUU1 1208657
A0A0E1QX82 1208657
K0M924 1208660
K0MFT3 1208660
K8AZF2 1208661
K8BUN7 1208662
K8C2T1 1208662
K8C996 1208662
K8C942 1208663
K8CRE1 1208663
K8CJD2 1208664
M1L486 1208918
M1LUN1 1208918
M1LU44 1208919
M1LUV2 1208919
M1LSI0 1208920
M1LYQ3 1208920
M1L9L6 1208921
M1LY12 1208921
M1LVV4 1208922
M1LWP9 1208922
L0PEK6 1209962
L0PFS2 1209962
L0PFV0 1209962
F4LSH7 1209989
A0A091BSU3 1210006
K1ET82 1210046
J2ZKC7 1210908
W1R7N6 1211023
A0A0A3J183 1211035
T2HCP2 1211579
T2HER0 1211579
K0PJ44 1211777
E0V9N7 121224
E0VDY3 121224
E0VNF2 121224
E0VPP0 121224
E0VWI0 121224
E0VWT2 121224
E0VY10 121224
E0W3D7 121224
A0A098G543 1212491
K0U933 1212545
M2TX32 1212548
M2VPT1 1212548
S6JSC3 1212549
S6KYQ9 1212549
M9M212 1212764
I7C6V3 1212765
J7FIB4 1212782
K9LT17 1212782
A0A076N9Q8 1213231
N4UXU9 1213857
N4V0W9 1213857
N4VBZ5 1213857
N4VIA3 1213857
N4W3F4 1213857
L2FLM9 1213859
L2FLU5 1213859
L2G248 1213859
L2GA73 1213859
K4QYZ9 1214101
K4R5J9 1214101
K0VE99 1214102
M3GSS1 1214117
V8L8P5 1214121
A0A075SP89 1214179
K5ZKF4 1214225
S5V514 1214242
S5V605 1214242
S5VQX2 1214242
A0A0G2F5W1 1214573
A0A0G2FGZ7 1214573
A0A0G2FWS8 1214573
A0A0G2FX45 1214573
L8FII8 1214915
U3UH04 1215059
U3UQ01 1215060
U3V999 1215061
U3X8W0 1215067
U3XXA7 1215069
A0A0A7PRX0 1215087
A0A0A7PWM5 1215087
L0FGI3 1215088
L0FS53 1215088
U2ZLK2 1215092
U2ZMH4 1215092
U3B529 1215092
A0A093D100 121530
A0A022UZT3 1215328
A0A022V2N3 1215328
A0A022V3U5 1215328
A0A022V433 1215328
A0A022VBZ0 1215328
A0A022VCS3 1215328
A0A022VCV3 1215328
A0A022VCX2 1215328
A0A022VI41 1215328
A0A022VIC4 1215328
A0A022WQA5 1215329
A0A022WTK2 1215329
A0A022WU99 1215329
A0A022WUP8 1215329
A0A022X385 1215329
A0A022X3V4 1215329
A0A022X487 1215329
A0A022X4C0 1215329
A0A022X9I0 1215329
A0A022X9I5 1215329
A0A022VV86 1215330
A0A022VYV4 1215330
A0A022VYV6 1215330
A0A022VYY5 1215330
A0A022W7S2 1215330
A0A022W7Z7 1215330
A0A022W8K2 1215330
A0A022W8S7 1215330
A0A022WDE4 1215330
A0A022WDI1 1215330
A0A022XKY2 1215331
A0A022XPK2 1215331
A0A022XQ38 1215331
A0A022XQZ0 1215331
A0A022XYL3 1215331
A0A022XYQ0 1215331
A0A022XZS7 1215331
A0A022XZU0 1215331
A0A022Y3T4 1215331
A0A022Y3Y5 1215331
A0A028JHZ7 1215332
A0A028JJN2 1215332
A0A028JJV5 1215332
A0A028JL25 1215332
A0A028JX87 1215332
A0A028JY18 1215332
A0A028JYS0 1215332
A0A028JZ82 1215332
A0A028JZZ6 1215332
A0A028K0D8 1215332
A0A023A793 1215334
A0A023ABQ3 1215334
A0A023ABV8 1215334
A0A023ADB1 1215334
A0A023AKF5 1215334
A0A023AKJ4 1215334
A0A023ALC1 1215334
A0A023AM16 1215334
A0A023AQR4 1215334
A0A023AR63 1215334
A0A059JT46 1215335
A0A059JXB0 1215335
A0A059JXR5 1215335
A0A059JYJ1 1215335
A0A059K621 1215335
A0A059K637 1215335
A0A059K6T1 1215335
A0A059K789 1215335
A0A059KBN5 1215335
A0A059KBX1 1215335
A0A022U6Q3 1215336
A0A022U7I9 1215336
A0A022U8D1 1215336
A0A022U8L7 1215336
A0A022U9U3 1215336
A0A022UAH4 1215336
A0A022UIW3 1215336
A0A022UJ15 1215336
A0A022UJP7 1215336
A0A022UJV0 1215336
A0A022TF80 1215337
A0A022TJ55 1215337
A0A022TJ63 1215337
A0A022TK03 1215337
A0A022TT74 1215337
A0A022TTB8 1215337
A0A022TTF1 1215337
A0A022TTI6 1215337
A0A022TYP6 1215337
A0A022TYQ5 1215337
A0A059J6F0 1215338
A0A059J6Y7 1215338
A0A059J8L6 1215338
A0A059J8W5 1215338
A0A059J900 1215338
A0A059J945 1215338
A0A059J965 1215338
A0A059JA14 1215338
A0A059JEZ5 1215338
A0A059JFI2 1215338
A0A022YGJ9 1215339
A0A022YJV7 1215339
A0A022YKJ1 1215339
A0A022YLG2 1215339
A0A022YU45 1215339
A0A022YU82 1215339
A0A022YUU4 1215339
A0A022YV26 1215339
A0A022YZI6 1215339
A0A022YZK3 1215339
A0A022ZCA0 1215341
A0A022ZFS1 1215341
A0A022ZG44 1215341
A0A022ZG73 1215341
A0A022ZPV0 1215341
A0A022ZPY1 1215341
A0A022ZQY0 1215341
A0A022ZR65 1215341
A0A022ZVK3 1215341
A0A022ZWT2 1215341
L0EWH1 1215343
K0N5C7 1215914
I7JHQ5 1215915
J8VI70 1216362
W6RUP5 1216932
W6RYD2 1216932
W6SKN0 1216932
K4RHT8 1216962
R9CMJ4 1216967
V9RSD0 1216976
V9RXZ4 1216976
A0A023E3L6 1216980
A0A023E5J8 1216980
A0A023EDH2 1216980
A0A0B1Y1G7 1217052
A0A0B1YPL2 1217052
S6GAQ1 1217107
Q2C1M1 121723
Q2C7H1 121723
Q2C7N8 121723
V2JBE5 1217418
V2K2B8 1217418
Q7ZA47 121759
N9HU05 1217627
N9IWJ8 1217627
N9JUX2 1217629
N9KZI1 1217629
N9GE71 1217630
N9I0J0 1217630
S3SY32 1217634
S3TDN1 1217634
S3TJG7 1217634
N9J0I2 1217637
N9J8W4 1217637
N8YWK6 1217640
N8YY30 1217640
N8UE50 1217641
N8UKF6 1217641
N8ZAL7 1217647
N8ZEQ0 1217647
N9EA88 1217648
N9FL77 1217648
N9FEM7 1217649
N9FK85 1217649
N9ECQ3 1217650
N9F0X3 1217650
N8XAU3 1217651
N8YXH5 1217651
N9EKL5 1217653
N9EMS9 1217653
N8TCQ1 1217655
N8TNI5 1217655
N8Y450 1217656
N8YFK3 1217656
V2UEF5 1217658
V2UT99 1217658
V2W1E1 1217658
N9F3F7 1217659
N9FFL8 1217659
N9CRV4 1217662
N9D1I5 1217662
N8QIX4 1217663
N8RWT0 1217663
N9C4C2 1217664
N9CDV8 1217664
N9AVS5 1217665
N9C4G4 1217665
N9FR58 1217667
N9HCM8 1217667
N9G1Y0 1217668
N9HNE3 1217668
N8TU45 1217669
N8U0Q8 1217669
A0A0E2FY81 1217670
A0A0E2G3X7 1217670
N8Q144 1217671
N8Q678 1217671
A0A0E2H0D6 1217672
A0A0E2H0V8 1217672
N8XX08 1217675
N8Y516 1217675
N9BMR8 1217677
N9BTH5 1217677
N9QHU7 1217688
N9RW55 1217688
R8YTX3 1217689
R8Z4U0 1217689
R8XX56 1217690
R8Y300 1217690
R8YCF3 1217691
R8YJ31 1217691
N9LK61 1217692
N9LKH1 1217692
N9MQP9 1217693
N9P1I0 1217693
N9P8Q2 1217694
N9PPE2 1217694
N9PPP2 1217695
N9QQB9 1217695
S3T9J2 1217696
S3U4K4 1217696
N9MI89 1217697
N9NRD4 1217697
N9PW43 1217698
N9RIH2 1217698
N9RMB0 1217698
R9B3F9 1217699
R9B8Q6 1217699
N9RNM5 1217700
N9T2G1 1217700
N9RGX4 1217701
N9TM51 1217701
N9SDU2 1217702
N9SRR6 1217702
N9LDG4 1217703
N9MP68 1217703
N9LSZ0 1217704
N9LXY6 1217704
N9LPM5 1217705
N9NKP2 1217705
N9NF98 1217706
N9PWR6 1217706
N9K9X9 1217707
N9KKZ0 1217707
N9QEC9 1217708
N9RLD3 1217708
N9M4P5 1217709
N9M6H5 1217709
N8VDR5 1217710
N8WUY5 1217710
N8PM86 1217711
N8R1H8 1217711
N8V189 1217712
N8W621 1217712
N8QLH1 1217713
N8QTM8 1217713
N8V7W5 1217714
N8VDI1 1217714
N8P445 1217715
N8QGD7 1217715
N9SBW2 1217716
N9SHN5 1217716
A0A075K0I0 1217721
M4HHV3 1217984
A0A0E2G935 1217985
A0A0E2GF45 1217985
N9GMT5 1217986
N9GMZ2 1217986
N9AI38 1217988
N9AIF3 1217988
W4T7B7 1218103
A0A094YY37 1218173
J3UU02 1218175
A0A061JLR7 1218352
A0A061JT15 1218352
A0A0F4LW40 1218492
A0A0F4LBX9 1218493
A0A0F4M318 1218494
A0A0F4LHU2 1218506
A0A0F4LEG4 1218507
V5T7F8 1218508
T0HE19 1218564
M6CL36 1218565
M5ZTP3 1218582
M6CH15 1218585
N1W6A9 1218591
M6DLQ5 1218595
N1WU20 1218598
R9A4X1 1218599
M6A4K9 1218600
J7KSE1 1218933
J7KUM9 1218933
J7L224 1218933
X0PYV7 1219028
X0Q2N5 1219028
U2ZW22 1219035
A0A0E9MLD1 1219043
A0A086PAT9 1219045
A0A0A1W5I6 1219049
A0A0C9MVT9 1219050
A0A0C9NBN3 1219050
U2ZJK4 1219065
U2ZLM6 1219065
V5FD41 1219072
V5FRM9 1219072
U3AH45 1219076
U3BUM4 1219076
U3A936 1219077
U3ANW2 1219077
U3C5F6 1219077
U3AXC7 1219080
U3AXH7 1219080
A0A095YZS6 1219581
A0A095X715 1219585
A0A095YVP8 1219626
A0A0C2M5X1 1219709
K1V9J6 1220162
K1W4Z9 1220162
K1WGY0 1220162
J9A3Z7 1220535
A0A069FA35 1220551
L7L133 1220574
A0A0E9MUE7 1220578
A0A0E9N624 1220578
A0A061MSV6 1220581
A0A061MXC8 1220581
A0A081CVE1 1220582
A0A081D308 1220582
L7KNV4 1220583
L7KRE2 1220583
A0A0A3IF74 1220589
A0A023D9V0 1220594
W2RVL0 1220924
W2S2N9 1220924
W2S3T8 1220924
S2J7C3 1220926
S2JJA3 1220926
S2JJY4 1220926
S2JRD7 1220926
S2JSL6 1220926
S2K026 1220926
S2K2C3 1220926
S2K9T4 1220926
T0NZR1 1221520
U7DEH0 1221522
U7DGE7 1221522
U7DKU9 1221522
W9EFS6 1221538
A0A0E1QZV0 1221877
A0A0F5HSY3 1221996
A0A0B5BTP3 1222034
A0A0B5BTS0 1222034
V4IUE6 1223307
A0A0B5DEK7 1223515
M3BJ35 1223523
M3VGS8 1223542
M3VJD6 1223543
L7LHT3 1223544
M0QG86 1223545
K0VSY7 1223565
W1K4C9 1223566
W0SEC2 1223802
W0SED7 1223802
A0A0B6TYW0 1224162
S5T5A6 1224163
W5Y3A0 1224164
A0A071LPF8 1224318
A0A071M9L0 1224318
L8XES8 1224742
L8XGL8 1224742
K7T8L7 1224746
K1KW87 1224748
K1KU37 1225176
A0A099T694 1225651
U3V078 1225722
Q9JS04 122586
Q9K0N4 122586
Q9JUF4 122587
Q9JVQ9 122587
A0A0E1PJU7 1226298
U2QQG7 1226323
U2DIF8 1226324
U2BDZ5 1226325
U2CHA6 1226325
U6FFB1 1226332
U6FEP7 1226333
U6EZP4 1226334
U4QG75 1226335
U6FNA8 1226336
A0A017H5T0 1226633
W4B740 1226754
W4CJN8 1226755
W4AH10 1227076
U1RKS1 1227261
U1QIG1 1227262
U1ST81 1227264
U2BY94 1227266
U2RE94 1227268
A0A0E2M8C1 1227271
U2KM00 1227275
U2JD89 1227276
W4BS61 1227350
W4DI23 1227350
W4CTS7 1227352
W4DRN3 1227358
W4EZ28 1227359
W4EP51 1227360
M5J433 1227363
M0KFV6 1227452
M0L5B5 1227453
M0LAA0 1227454
M0MFR4 1227455
M0MVN1 1227456
M0N1L8 1227457
M0ID45 1227458
M0H1T9 1227459
M0HA20 1227460
M0GDR4 1227461
M0GBP4 1227462
M0G1Y1 1227463
M0FQC6 1227464
M0ELG4 1227465
M0ENK8 1227466
M0EHU1 1227467
M0EZU3 1227468
M0FIK4 1227481
M0NXK3 1227482
M0NWV3 1227483
M0DP92 1227484
M0DPI9 1227485
M0CYF9 1227486
M0DIM0 1227487
M0BA49 1227490
M0B1T5 1227491
M0ARZ3 1227492
M0A7X6 1227493
L9Z0Y1 1227495
L9WXJ8 1227497
L9XX89 1227498
L9X7M5 1227499
L9WKQ8 1227500
W8EVV1 1227739
W8F189 1227739
U4TKM8 1227812
N9UDQ1 1227924
N9UH03 1227924
A0A024KEM4 1228055
A0A077JEQ5 1228987
A0A077JKC9 1228987
J9R6N3 1228997
K0DF31 1229205
K0DK58 1229205
K0DYL9 1229205
A0A0B8T0P2 1229276
K5CXX5 1229491
A0A0C1VWJ4 1229493
A0A0C1Z2Q3 1229493
M5ADT5 1229512
R7X965 1229514
R7XQP2 1229514
A0A011RQD1 1229520
W9VFL8 1229521
W3WVM2 1229662
W3WYE2 1229662
W3X794 1229662
W3X975 1229662
N4TDC9 1229664
N4U1W8 1229664
N4UV24 1229664
N1R6U5 1229665
N1R7C3 1229665
N1RBL1 1229665
T2GZK5 1229671
J9YFV5 1229756
K0D6M4 1229758
R4YXI7 1229780
K9B884 1229783
W8JQ13 1229831
K0B504 1229908
K0BA50 1229909
L2F729 1230338
L2F833 1230338
A0A0E1R5V4 1230340
K2GDA1 1230341
A0A037ZE33 1230342
M5E4B4 1230383
M5E7S0 1230383
M5EBC7 1230383
M5EDY8 1230383
M0KLM7 1230451
M0GQL3 1230452
M0HPE3 1230453
M0PI76 1230454
M0PPT5 1230455
M0NS48 1230456
M0CCG4 1230457
M0AB60 1230458
L9ZA35 1230459
L9VZB4 1230460
U1H096 1230476
U1IJK0 1230476
A0A095XKP9 1230730
A0A095XS38 1230730
A0A095XH36 1230734
U6F0G6 1231072
K2NV20 1231190
A0A0A6QPS3 1231241
U4TSQ5 1231336
A0A0D6N1M3 1231339
A0A0D6N8F0 1231340
A0A0D6NNF9 1231341
A0A0D6NQI6 1231342
A0A0D6NZA7 1231343
A0A0D6P4Z4 1231350
A0A023D804 1231351
A0A0D6PQB0 1231354
K2QEL1 1231377
K2HDI2 1231392
A0A0D6MML1 1231623
K0P4X2 1231626
L8VVL8 1231719
U6ZAV0 1231725
U6ZCU1 1231725
C0QPE3 123214
M1ZP89 1232189
A0A0E3JJT5 1232659
A0A0E3JKY3 1232659
A0A081G260 1232683
A0A081G2H9 1232683
J9WKS4 1232724
Q86MC3 1232801
M4KV46 1233100
T4VW39 1233170
T4VM95 1233171
A0A0C2LLI5 1233231
A0A0C2M0E7 1233231
A0A0C2QFB9 1233231
A0A0C2QWQ3 1233231
Q5G7K5 123356
Q5G7K7 123356
L7ZZG6 1233873
A0A086AKE1 1233950
A0A085B861 1233951
K1X4C0 1234023
K2ADG0 1234023
K2F6V5 1234023
K2F9W0 1234023
K2H1T2 1234023
C9WE63 1234273
N6YPK2 1234381
N6Z8H6 1234381
N6ZPM7 1234382
N6ZWS2 1234382
K8ZK52 1234409
M2SCA3 1234595
T0WIE4 1234601
A0A0D6Q7Q8 1234668
A0A0D6PWL4 1234669
K8E3D7 1234679
K8EHM9 1234679
T0W2U7 1234871
T0V2N3 1234873
T0TRF1 1234876
T0VU92 1234889
M7NFC9 1235279
L7Y2E2 1235314
S9T4M7 1235457
S9TCZ9 1235457
M5TYC2 1235458
R9HGG0 1235785
R9HPL7 1235786
R9HW82 1235787
R9I6L3 1235788
S0GLD6 1235789
R9JWR8 1235792
R9JY94 1235792
R9K0C2 1235792
R9KYL5 1235793
R9LBF3 1235793
R9L3T3 1235794
R9LQ38 1235795
R9LL74 1235796
R9MI97 1235797
R9NFS2 1235798
R9NG35 1235798
R9MLJ7 1235799
R9MR42 1235800
N1ZMH5 1235801
N2AAB0 1235802
N2B4E7 1235802
N2BWY7 1235804
L8NJA5 1235808
L8NN04 1235808
L8NRA3 1235808
W4P820 1235809
U2JMF5 1235811
W4PST8 1235813
A0A0D1R5T3 1235825
W6J4T8 1235834
W6J9W3 1235834
R9M3J3 1235835
U3U2V1 1235990
N1JQ07 1236046
M5QZX4 1236481
A0A095YZ91 1236504
L8PWI6 1236548
M2YFL3 1236550
M9SF59 1236689
S3DJP2 1236703
S3EGQ8 1236703
M1QLI5 1236903
M9WXS8 1236908
M9X007 1236909
M9X042 1236909
W4Q6G6 1236970
W4QHW3 1236971
W4QML4 1236973
V9G3L3 1236974
W7YQX3 1236976
A0A0E9LYK6 1236989
K0IF16 1237085
L8JQ46 1237149
W7A410 1237626
W7ADA7 1237626
W7AP77 1237626
W7JD03 1237627
W7JDX2 1237627
W7JWB4 1237627
W7K165 1237627
T0K7Y5 1237896
T0K846 1237896
T0KH37 1237896
T0LT38 1237896
A0A0B8UKQ8 1238
A0A0B8UZ46 1238
Q5QD78 1238
M2NSN2 1238180
M2PNF3 1238180
K9GYR6 1238182
X7HBE9 1238212
X7HSI5 1238212
A0A0E2PP21 1238214
A0A0E2Q3S3 1238214
Z2EAN5 1238219
A0A011SA09 1238222
A0A011T2R1 1238222
A0A0E2KF75 1238224
A0A0E2KTX1 1238224
S7KU19 1238236
S7J5Q2 1238237
U1PK09 1238424
U1NDK9 1238425
U1N4V8 1238426
U4DTU6 1238441
U4E253 1238441
W0HX94 1239307
R0N606 1239787
R0MTG0 1239789
R0LJ99 1239792
R0MD59 1239793
M7XK02 1239962
M7CA17 1239989
M7CXK1 1239989
R0DIT9 1240348
R0EKA6 1240348
L0MU81 1240471
A0A0D7CJ18 1240678
A0A0D7CUM5 1240678
M6FHE4 1240687
A0A0E1GIP3 1240980
M7ADH4 1241906
S9PIN7 1242864
S9QEI1 1242864
S9QJ66 1242864
S9QLN8 1242864
U2FNU6 1242965
U2EX11 1242966
U2EZL1 1242967
U2GE55 1242968
U2F5D4 1242969
A0A0E2IL43 1242989
M6E450 1242991
M6DCM9 1242992
A0A0C7D8I4 1242993
U2GL38 1243032
L5NWD4 1243180
A1XCC0 1244
M5IE67 1244083
S4FYL8 1244140
S4FE87 1244142
U6S2F1 1244143
S4GLM1 1244144
T2PFH9 1244145
S4FAU0 1244150
S4FAE4 1244152
S4E4L6 1244154
S4E0H7 1244155
U5XYK5 1244528
A0A076F9T0 1244531
M2Y842 1244869
M4YZZ4 1245469
S6AG15 1245471
S6BNN4 1245471
M3HTD3 1245528
M3ILH1 1245528
M3IP14 1245528
M3J6E2 1245528
M3JFH1 1245528
A0A0A2VTB7 1245745
A0A0A2VVP4 1245745
A0A0A2VWH1 1245745
A0A0A2VYL7 1245745
A0A0A2W1E8 1245745
A0A0A2W206 1245745
A0A0C7MWT6 1245769
A0A0C7MX42 1245769
A0A0C7MYA6 1245769
A0A0C7N155 1245769
A0A0C7NCN0 1245769
A0A0C7NE47 1245769
A0A0A7UW43 1245910
A0A0C1T4J3 1245923
A0A0C1TBD0 1245923
A0A0C1W9W1 1245923
A0A0C1WNR7 1245923
A0A0C1X070 1245923
A0A0C2L471 1245935
A0A0C2Q406 1245935
A0A0C2QCL7 1245935
A0A0C2QDY9 1245935
B5WXW2 1246
T1X996 1246301
T1XAR1 1246301
N1UT83 1246476
L5MQ44 1246477
L5N4H5 1246484
A0A0F4X5F6 1246595
A0A0F4X7M6 1246595
A0A0F4X9H0 1246595
A0A0F4XBT6 1246595
A0A0F4XCV6 1246595
A0A060LS25 1246626
L0RWV0 1246955
L8K140 1246994
U5VN38 1246995
Q4A3D5 1247
U3TQJ1 1247189
M1NN56 1247379
X4Z5N5 1247649
X4Z6J9 1247649
A0A022LCQ4 1247714
L1KCG2 1247725
W0PCQ8 1247726
W0PEK1 1247726
A0A0G2I0A5 1247875
A0A0G2J3V3 1247875
V5EM29 1248232
V5F700 1248232
X0NXJ3 1248232
K8YV47 1248420
M5A3M4 1248725
M4ZMD6 1248726
S6BIJ1 1248727
S6BXJ6 1248727
A0A023YRN2 1248823
A0A023Z1T5 1248823
A1XCC6 1249
A0A0F5KI41 1249470
A0A0F5KL33 1249470
A0A0F6GC46 1249472
A0A0F6GHH6 1249472
K7SJT7 1249480
A0A022KVD5 1249481
A0A022KYG3 1249481
R8ZY22 1249483
L2EC28 1249621
L2EN19 1249621
W9VFE5 1249627
W9VV26 1249627
L0MCJ3 1249634
L0MJT5 1249634
A0A0D5EGH2 1249668
A0A0D5EK15 1249668
A0A0D5EMH9 1249668
A0A099Y3T6 1250005
Q9L515 125076
A1XCC2 1251
S4XIA0 1254432
S4XIN2 1254432
S4XMY0 1254432
S4XQE7 1254432
M4RHA8 1254439
L0E0H3 1255043
I1ZDN1 1255302
S2PBR8 1256199
S2PV97 1256202
S2QJF5 1256204
S2R768 1256208
S2SKN3 1256211
S2T4K3 1256212
S2T144 1256213
S2MPZ4 1256221
S2NPC3 1256225
S2LL13 1256230
L7VYS0 1256540
U2PP33 1256908
U2R7K3 1256908
X6Q6C8 1256987
X6QBV9 1256987
A0A0E2Q9T3 1256989
A0A0E2QQN9 1256989
W3YHJ6 1256993
W3YIX3 1256993
A0A0D3LFP1 1257021
N1W4U5 1257025
N9BXH9 1257043
N9DG11 1257043
L8GG56 1257118
L8GGZ4 1257118
L8GIQ0 1257118
L8GTS5 1257118
L8GVG9 1257118
V6V0X6 1258583
M5NEJ2 1259812
T2NSC7 1259824
S4AUL1 1259825
V9WV70 1259844
V9X392 1259844
R4VN55 1260251
R9XYB1 1260292
S4D0N0 1260356
S4D987 1260357
S4DZ48 1260358
T2PBQ3 1260359
T2NYJ0 1260360
S4C1B2 1260363
S4C774 1260365
S4GTV9 1261057
S4H952 1261058
S4GTC9 1261059
S4H163 1261060
S4GWB9 1261061
T2PIP8 1261062
S4HEG4 1261064
S4H4B5 1261065
S4GM91 1261066
U6S6M2 1261067
S4HZ27 1261068
S4G660 1261070
S4GA36 1261071
U2CWF9 1261072
A0A0F6RDD8 1261127
A0A0F6TVN2 1261127
L8XZ49 1261130
U6B436 1261131
U3AAK7 1261545
L0T4T2 1261556
A0A0E1RE01 1261557
A0A0B5W5P7 1261582
M9PQZ8 1262161
Q06W39 1262161
V9VDF5 1262161
V9VF30 1262161
V9VFS4 1262161
V9VGJ9 1262161
V9VI70 1262161
S3MCX6 1262350
S3N1H3 1262350
S3NNL7 1262350
S3BU78 1262450
S3CYU9 1262450
A0A0A8ECI4 1262452
A0A0A8EME1 1262452
M4UAV7 1262456
M4UMC9 1262456
M4UWX3 1262456
M4V2A7 1262456
W0UHR9 1262462
W0UQP7 1262462
A0A097NU89 1262544
A0A086C0X4 1262663
M5PRR3 1262666
M9UN71 1262673
R5YB67 1262684
R5QMH2 1262685
R5HD21 1262686
R7LW02 1262687
R7KAD0 1262688
R7G4F0 1262689
R7E1X1 1262691
R5W588 1262692
R6VBF5 1262693
R5BFR2 1262696
R6QDL0 1262699
R6QNV7 1262699
R5XBL6 1262700
R7EJQ7 1262703
R6J8N0 1262705
R6HPS5 1262706
R7F1J7 1262708
R5MDD6 1262735
R5JD00 1262737
R5ETI2 1262738
R6MPB7 1262739
R7CWW7 1262740
R6CL05 1262741
R5RT33 1262742
R5C8H9 1262743
R5SV78 1262746
R5TVP2 1262747
R6YCK7 1262749
R6E917 1262750
R5B5L6 1262753
R5XBZ9 1262756
R6GJS4 1262758
R5HJ20 1262759
R5LG41 1262760
R6QJ00 1262761
R6R4N9 1262761
R7GK40 1262767
R5A1W9 1262768
R5AHI3 1262770
R5J817 1262771
R5TF50 1262772
R5SC69 1262773
R5NYB3 1262774
R5P9B8 1262774
R6AQ11 1262775
R5MPB7 1262776
R5VJ35 1262777
R6BV94 1262778
R6IQS6 1262779
R6G2B9 1262780
R5B1W6 1262781
R6DG24 1262782
R6CSE6 1262783
R5KG42 1262786
R6L051 1262787
R7IRP0 1262788
R7L5P1 1262789
R7JYQ9 1262790
R7FNV7 1262791
R7AJ36 1262792
R6M5Z3 1262793
R7GA78 1262795
R6P630 1262796
R6X1J1 1262797
R6QS26 1262798
R7F6R1 1262799
R6YSL4 1262800
R7HV91 1262802
R7HVY8 1262802
R6PLW0 1262803
R6T0V5 1262804
R7B1G6 1262805
R6YL81 1262806
R7GGR7 1262807
R6T8I9 1262808
R7KET7 1262809
R6XU02 1262810
R6U6N0 1262811
R7FHQ4 1262812
R5ZPQ7 1262813
R7BCV1 1262814
R6RAI1 1262815
R6C4U8 1262816
R6B977 1262817
R6BGP8 1262818
R6GP56 1262819
R7MAR3 1262820
R5ZEU6 1262821
R5XMV3 1262822
R6RRQ2 1262824
R5E5B0 1262825
R5EHD3 1262825
R6CSL7 1262826
R7C8Y6 1262828
R7MIH3 1262829
R5JVY8 1262830
R5KT02 1262831
R5J582 1262832
R5TKQ8 1262833
R5DSV5 1262834
R5TKY8 1262837
R7I1J8 1262838
R5NPN3 1262840
R6X917 1262841
R5GI99 1262842
R7MKA4 1262843
R6VWZ0 1262845
R7M5R9 1262846
R5LGI2 1262847
R6TZ27 1262848
R5ZIV6 1262850
R7AGC0 1262852
R5R626 1262853
R5REL9 1262853
R5QE25 1262854
R5QP20 1262854
R5VEL8 1262855
R5G341 1262856
R7DMM8 1262857
R6L2U4 1262862
R6L394 1262862
R5JPB3 1262863
R5JX61 1262863
R5WR04 1262867
R7CGK1 1262868
R7CHE1 1262868
R7CME2 1262869
R6AK36 1262870
R7PQ67 1262871
R5D289 1262872
R6WK22 1262873
R5FQE2 1262874
R5FYX6 1262874
R6H6R9 1262875
R6HLK0 1262875
R5LIB6 1262878
R5G7V9 1262879
R5GGK4 1262879
R5YR44 1262880
R5KQ37 1262881
R5MXV6 1262882
R6FHH7 1262883
R6NYJ5 1262884
R6JTX2 1262885
R6JZL0 1262885
R6Q7K1 1262886
R6K3W9 1262887
R6KE14 1262887
R6QHZ0 1262888
R7H7Y0 1262889
R7HD96 1262889
R7NQV7 1262890
R5P6G3 1262891
R7NDD2 1262892
R5H7K6 1262893
R7FWK0 1262894
R5DS62 1262895
R5DSB2 1262895
R5FLX8 1262896
R7I899 1262897
R7IEZ0 1262897
R6Q3H6 1262898
R6QIJ2 1262898
R7JE24 1262899
R5XUA2 1262900
R7LZ16 1262901
R7Q065 1262903
R7HJR9 1262904
R5Y8X7 1262905
R7NHT1 1262906
R5M461 1262907
R5MUS9 1262908
R5PJ93 1262909
R6UFL8 1262910
R6GVK4 1262911
R6JBX1 1262912
R6I8D0 1262914
R6ICF4 1262915
R5G7E9 1262916
R5AME2 1262917
R5P3T0 1262919
R5PGP4 1262919
R6E1C3 1262922
R5CQ47 1262923
R7HNQ6 1262924
R6PVC0 1262925
R6VGS8 1262926
R7EWK5 1262927
R5PHX5 1262928
R6FA67 1262929
R5ZZI8 1262930
R6WE77 1262931
R7PBC9 1262933
R5GLQ3 1262935
R7IYX8 1262936
R7LJC0 1262937
R5FEZ5 1262938
R7R6W0 1262940
R5UJE0 1262941
R5V8D6 1262941
R7R032 1262942
R5Y9Z5 1262943
R5YLH6 1262943
R7IRC9 1262944
R6YL78 1262945
R6VSV4 1262946
R6NZ74 1262947
R7ECA6 1262948
R5U163 1262949
R5U4N5 1262949
R5E5Z9 1262950
R6HWP7 1262952
R5UZM9 1262953
R7FF26 1262954
R7KVK3 1262955
R7L2J8 1262955
R7B0Y8 1262956
R6X5D3 1262957
R7GVF6 1262958
R5YCJ0 1262959
R6DU44 1262961
R6SY73 1262962
R6D4W7 1262963
R7MMQ3 1262965
R5QJ31 1262966
R7CKK6 1262967
R6T947 1262969
R7K380 1262970
R5EXC7 1262974
R7I743 1262975
R7IK74 1262975
R7BX90 1262976
R7KIT8 1262977
R5ICT0 1262978
R7DHQ0 1262979
R5BI58 1262980
R6UN00 1262981
R6NNV2 1262983
R5ZCN6 1262984
R6EA37 1262985
R6A387 1262986
R6AVA9 1262986
R5MYE8 1262990
R5D2R2 1262992
R5CBM3 1262993
R6ET43 1262994
R6FFE7 1262994
R5R3A4 1262995
R5VCQ4 1262996
R6GW37 1262997
R5ACR9 1262998
R5B5W5 1262999
R5EEZ3 1263000
R5HTD6 1263001
R5SG70 1263003
R6GYV3 1263004
R6EZF3 1263005
R6LL70 1263006
R6LM84 1263006
R5QLQ4 1263008
R5XHI1 1263009
R6WG18 1263010
R6E4C3 1263011
R5GZ78 1263012
R6ICE1 1263013
R7BXC7 1263014
R6TV82 1263015
R7A589 1263016
R6XRX6 1263017
R7HJB8 1263018
R7BBG8 1263019
R6XHH3 1263020
R6MFF8 1263021
R6RWD0 1263022
R7IGM3 1263024
R6PZ83 1263025
R7BW99 1263026
R6ZTW1 1263027
R5ZEE1 1263028
R6GZK1 1263029
R5CW43 1263030
R6BRL4 1263031
R5JCH7 1263032
R6M8T0 1263033
R6JZ30 1263034
R5UVX3 1263035
R7JHX1 1263036
R5UDB2 1263037
R6L5B1 1263039
R6C5P0 1263040
R6RYM8 1263041
R6HKV4 1263042
R5K7T0 1263043
R6YTA6 1263046
R5RAX3 1263047
R7E6I5 1263048
R7AZS4 1263051
R6AE81 1263053
R7EFA7 1263055
R7P6B0 1263056
R5MXJ5 1263059
R5BX80 1263061
R5LCL9 1263062
R5LJM8 1263062
R5XA13 1263063
R5XQD3 1263063
R5Y0X8 1263063
R5F180 1263064
R6JZH6 1263065
R7PJ74 1263066
R5SY48 1263067
R5U0N7 1263067
R6MXU3 1263068
R6PM92 1263069
R6LAY8 1263070
R5VTE6 1263071
R5W1F1 1263071
R5SP93 1263072
R6S936 1263073
R7G089 1263074
R6UJW3 1263075
R6UMC7 1263075
R7G3T5 1263076
R5ZW17 1263077
R5ZZK8 1263077
R6G0V9 1263078
R6G8J6 1263078
R6U4Y4 1263079
R6UV03 1263079
A0A068RGY6 1263082
A0A068RI60 1263082
A0A068RMT0 1263082
A0A068RWR0 1263082
A0A068RWU8 1263082
A0A068S272 1263082
A0A068S523 1263082
A0A068SCU9 1263082
A0A068SH58 1263082
R5WGU2 1263083
R5WX97 1263083
R5YJB0 1263084
R6SEX2 1263085
R6MPD6 1263086
R7MYB2 1263087
R7PW85 1263088
R5VFY6 1263089
R6FCI0 1263090
R6X5S0 1263094
R5NYG7 1263095
R5EDL0 1263099
R5EDL8 1263099
R5JEG1 1263100
R6WVJ6 1263101
R6C6K0 1263102
R6BND1 1263104
R5HLJ4 1263105
R5TSR5 1263106
R5R132 1263108
R7MTE0 1263109
R5ZJ43 1263110
R5PR82 1263111
R5QC36 1263111
U1GH15 1263415
U1GLS1 1263415
U1HT56 1263415
U1HTX7 1263415
A0A034T2B5 1263550
A0A034T5B7 1263550
A0A0F2CBY9 1263625
W0R4K8 1263832
W0R751 1263832
V4PPY5 1263865
V4Q4Z0 1263865
M2AK78 1263867
M2AWU4 1263867
M5RY88 1263868
M5S988 1263868
M5S9M3 1263868
M5TTJ6 1263870
A0A0F5H0M0 1264554
R0CEB1 1264675
R0DTJ0 1264675
Q6Y2F7 1265
R0FIR5 1265309
A0A095VTT2 1265313
A0A0C5VXH6 1265478
A0A0C5W3D0 1265478
M9TU10 1265601
N1IKM0 1265649
N1IN54 1265649
M5RP87 1265738
W7AVH0 1265818
W7BD01 1265819
W7BT14 1265827
W7CIV0 1265845
L8EXM0 1265868
L8EZQ7 1265868
M1YZT0 1266370
R9YKP4 1266371
E5LLA5 126650
A0A0A8WLX0 1266765
S6CY00 1266844
U5S9E4 1266845
A0A097NTV2 1267000
A0A0E3KXH0 1267001
A0A0A7RXD6 1267021
A0A0A7RXJ0 1267021
A0A0B5KJ80 126738
B1L9B4 126740
S3L3R8 1267512
M5JFY4 1267580
M4LQF0 1267753
M4M1P9 1267753
A0A0F7KR60 1267766
A5K4Z9 126793
A5K5R0 126793
A5K6P4 126793
S2FPC4 1268068
S2FSX2 1268068
X4ZMJ1 1268072
R1H6C0 1268236
R1HB16 1268236
N9TYF5 1268237
N9U417 1268237
N9VE12 1268237
L8D4F3 1268239
L8D5R4 1268239
A0A061HSB3 1268274
L8DBS7 1268303
A0A0A1VJM6 1268622
A0A0A1VKS2 1268622
W0BHG5 1268635
A0A0F3RJG7 1268837
U9YLY8 1268975
U9Y5I2 1268976
U9YRX0 1268976
V0SND9 1268977
U9XRZ1 1268978
U9XZR5 1268978
U9YNN6 1268979
V0SRM6 1268982
V0UAN2 1268985
U9ZQ07 1268986
V0UKD6 1268989
V0W1X5 1268989
V0W9Y6 1268991
V0XJP7 1268995
V0Y1T7 1268996
V0XCV2 1268997
V0Y9E9 1268997
V0Y8T3 1268998
V0ZDL7 1268998
V1AH93 1269003
V0AWL6 1269006
V0AXR7 1269006
U9ZMP8 1269007
S6G950 1269275
T1IIT1 126957
T1IUH2 126957
T1IUX6 126957
T1IWZ9 126957
T1IXH5 126957
T1J9Y6 126957
S2K9U4 1269760
A0A031G8X5 1270
A0A031GLB3 1270
A0A031H5N6 1270
A0A031HR25 1270
Q6WGI2 127150
A0A085B1Y1 1271528
S5HQ54 1271863
R7WMP3 1273125
V6DKT7 1273133
W0DB67 1273266
W3AB47 1273538
V4QTE3 1273539
A0A0A1FJA7 1273687
A0A075JDY0 1274
Q5I939 127405
Q5I938 127406
W2V302 1274403
M5P665 1274524
U4RPY2 1275966
U4RTL2 1275966
U4RMG2 1275967
U4S4S2 1275968
U4S6C0 1275968
U4SY92 1275970
U4S895 1275971
U4SMU4 1275971
U4SZJ1 1275972
U4SSZ0 1275973
U4SUX6 1275973
A0A0B4F6L1 1276135
A0A0B4F7U3 1276135
A0A0B4FPC4 1276135
A0A0B4FTB0 1276135
A0A0B4GVA5 1276136
A0A0B4HC13 1276136
A0A0B4HQ53 1276136
A0A0B4I8H3 1276136
A0A0B4IA41 1276136
A0A0B4G0D8 1276141
A0A0B4G5L9 1276141
A0A0B4G9C0 1276141
A0A0B4GDS8 1276141
A0A0B4GJR7 1276141
A0A0B4I1A0 1276143
A0A0B4I6S8 1276143
A0A0B4I8H7 1276143
A0A0B4IEQ3 1276143
A0A0B4IHL6 1276143
S5MB49 1276220
S5M1Q7 1276221
R4UJB6 1276227
R4U736 1276229
W6A6W0 1276246
W6A9M6 1276257
V5RHP1 1276258
U5UIB5 1276282
R4NSD5 1276647
M7PLQ3 1276653
M7PX86 1276653
M7NJZ3 1276920
A0A061H390 1277687
A0A061H6K4 1277687
A0A061H9V4 1277687
L7U9U5 1278073
L7UB25 1278073
L7UDW8 1278073
L7UJZ3 1278073
L7ULV6 1278073
L7ULX5 1278073
M2YR61 1278076
M2VQL7 1278077
M2WBR0 1278077
M2WQM1 1278078
M7NKC6 1279009
V9CZQ7 1279043
V9D122 1279043
V9DC81 1279043
V9DI20 1279043
S0DJF3 1279085
S0DK11 1279085
S0DPR1 1279085
S0DTD3 1279085
A0A077TZB2 1280
A0A077U0R8 1280
A0A077UGI2 1280
A0A077UHR7 1280
A0A077VYZ2 1280
A0A090N1X3 1280
A0A0B6XR13 1280
P45554 1280
W8UAE0 1280
A0A076H3D7 1280380
A0A076H7H6 1280380
A0A0D8HJF8 1280514
A0A084AH23 1280523
A0A084ANR7 1280523
A0A084AYV3 1280523
A0A084AZJ1 1280523
A0A084B1N6 1280523
A0A084P7T9 1280524
A0A084PB23 1280524
A0A084PGF9 1280524
A0A084PHY6 1280524
A0A084PNC8 1280524
L7T9N7 1280935
L7TBX2 1280935
A0A062TSR5 1280941
A0A059DSD6 1280944
A0A062U909 1280946
A0A062UH28 1280947
A0A059DWZ8 1280948
A0A069E569 1280949
A0A059FNU0 1280950
A0A059FNB0 1280951
A0A059F6J0 1280952
A0A059G7N7 1280953
A0A062V9G4 1280954
A0A062VB55 1280954
T5P0X0 1280961
T5PYH6 1280961
T5UP63 1280976
T5VI45 1280976
V4B3Q8 1280986
V4CZI5 1280986
T6A5T5 1280991
T6B0F7 1280991
V2Q5V5 1280998
V2SR30 1280998
T6H8J2 1281011
T6HTQ8 1281011
T6LU33 1281024
T6MLU5 1281024
T8JFJ0 1281168
T8JMS1 1281168
A0A0E2L335 1281200
A0A0E2LA25 1281200
T8XCM1 1281204
T8Y6L9 1281204
T9AH55 1281210
T9APG7 1281210
T9A7I9 1281213
T9BDL8 1281213
T9D9H6 1281218
T9DLU1 1281218
T9G308 1281227
T9HWL8 1281227
T9JNT9 1281237
T9JP62 1281237
V2TGU6 1281241
V2U567 1281241
T9TLJ9 1281269
T9UGU1 1281269
M8B704 1281779
M4JW72 1282356
M4K2U9 1282356
M4K426 1282356
A0A0F6E7M7 1282358
A0A0F6EFZ2 1282358
V4P2I9 1282360
V4PQR2 1282360
V4MZ11 1282361
V4NBX7 1282361
V4PCA2 1282362
V4P0X7 1282363
M3JHQ2 1282664
S4MYX4 1283301
S4MZU1 1283301
M9Y8B1 1283331
M9YB39 1283331
A0A084QB02 1283841
A0A084QHZ8 1283841
A0A084QT82 1283841
A0A084QUT5 1283841
A0A084R6Y8 1283842
A0A084RKZ5 1283842
A0A084RQI7 1283842
A0A084RRT6 1283842
A0A084RUF6 1283842
A0A091UWD0 128390
A0A091V0G9 128390
A0A091VF20 128390
A0A091VTR8 128390
A0A0A8HQU9 1284
R9RYX4 1284
R9S079 1284
S8A3D3 1284197
S8A9Q8 1284197
S8AKL4 1284197
S8BYC6 1284197
M2Z7Y7 1284240
W2DUP9 1284392
W2DXB4 1284392
W2D766 1284393
W2DNK3 1284393
T2JJN9 1284629
M4KQ93 1284663
M3D0F2 1284664
M3DYG7 1284664
A0A095X2Z0 1284679
A0A095WTL1 1284680
A0A095Z784 1284686
A0A095XCM8 1284708
A0A095ZJW4 1284775
R9GA36 1285582
W5XVU8 1285583
R7Z8R5 1285586
R7WVT0 1286093
R7WY90 1286093
S3ZAV3 1286094
S3ZT65 1286094
M7NYY8 1286106
W8TKM7 1286171
M1PQS0 1286404
X5H2X5 1286528
X5HJH8 1286528
A0A059KHC6 1286631
A0A059KHL2 1286631
A0A059KI45 1286631
W2UMU7 1286632
S0G332 1286635
M4MNA4 1286640
R8BBD2 1286976
R8BE18 1286976
R8BG99 1286976
R8BW88 1286976
R8BWF8 1286976
L8XQW4 1287056
A0A0E1C1N3 1287066
X6KJ84 1287074
X6JXH0 1287085
V7HN54 1287086
X6JUV7 1287089
X6J121 1287094
X6IQG8 1287100
X6HV14 1287105
X6HZ55 1287106
X6H1Y3 1287116
X6G0T5 1287117
V7H137 1287120
X6FX61 1287182
X6FIR9 1287226
X6EEW9 1287232
X6DUS1 1287233
X6EUK8 1287240
X6CVY1 1287243
X6CG65 1287252
X6BVA0 1287256
X6AKT7 1287270
A0A0E2NQR2 1287273
V7G398 1287274
X5ZQX6 1287275
X5Y8J9 1287277
X5YBA7 1287281
X5XIM2 1287285
A0A0E2NE61 1287287
V7FK51 1287292
X5VP29 1287294
X5UUR1 1287298
V7EXA4 1287321
X5S3G2 1287322
X5QVH6 1287326
X5PK35 1287334
X5PRB8 1287336
X5PDQ0 1287338
A0A096A6R5 1287475
A0A099BTQ3 1287488
R1E6S0 1287680
R1EH27 1287680
R1EY42 1287680
R1GJP4 1287680
M7SAS9 1287681
M7SPF9 1287681
M7SQR6 1287681
M7T309 1287681
A0A066V521 1287689
A0A066W6P0 1287689
A0A066WCJ3 1287689
Q9NCC8 128788
A5H0F2 1288
X4Z319 128810
A0A0E0YWC0 1288122
A0A0E0Z456 1288122
A0A059EWH9 1288291
A0A0A0HRA4 1288298
A0A067Z1M8 1288313
W1K6C1 1288492
M5DFV3 1288494
A0A0D1EBW9 1288779
A0A0D1G450 1288779
A0A0D1DB28 1288782
A0A0D1DKC2 1288782
A0A0F6LQ79 1288784
A0A0F6LQC2 1288784
A0A0D1DAM8 1288787
A0A0D1E8D4 1288787
A0A0D1ELA4 1288792
A0A0D1GG11 1288792
A0A0F6M4T5 1288797
A0A0F6M4X5 1288797
M7D3K8 1288826
R7ZNM5 1288963
W6KAM4 1288970
W6KBF8 1288970
M1YUV0 1288971
M1ZG54 1288971
L0WYP3 1289135
M7TMF9 1290391
M7TVT1 1290391
M7U2N0 1290391
A0A067LVP4 1291006
S6A8V5 1291379
A0A0D9NJL8 1291518
A0A0D9P021 1291518
A0A0D9P1Z0 1291518
A0A0D9P6X4 1291518
A0A0D9PBF6 1291518
A0A0D9PKU6 1291519
A0A0D9PRF7 1291519
A0A0D9PX55 1291519
A0A0D9Q3Y8 1291519
A0A0D9QAB3 1291519
A0A059LHP8 1291522
A0A059LJQ6 1291522
A0A059LJZ2 1291522
A0A059LST8 1291522
M9M914 1291534
A0A022L2I7 1292020
A0A022LMR8 1292022
A0A061LWK8 1292023
M9WA28 1292033
R0ELM8 1292034
R1HWM4 1292037
U4WWR1 1292040
M1LGV5 1292053
U1FVT4 1292373
W5SCR9 1292392
A0A0C5FH17 1292971
A0A0C5MT66 1292971
A0A0C5ZWZ4 1292971
A0A0C5ZX68 1292971
A0A0D3TSJ8 1292971
A0A0D3ZT73 1292971
A0A0D4JX85 1292971
A0A0D4JXL6 1292971
A0A0D4TBW0 1292971
A0A0D4TD83 1292971
A0A0D0RP21 1293
M5E3N8 1293054
A0A0C5FE74 1293430
A0A0C5MU54 1293430
A0A0C5ZM25 1293430
A0A0C5ZM85 1293430
A0A0D3TQY6 1293430
A0A0D4JXV5 1293430
A0A0D4JZ66 1293430
A0A0D4N6Y1 1293430
A0A0D4TD31 1293430
A0A0F5QAI6 1293439
W5SI40 1293575
K0NUF4 1293597
A0A0D8DLM0 1293648
V5T846 1293831
A0A072R650 1293911
N8NA21 1293916
A0A0C5V1K7 129394
U2Q721 1294142
M4X3E2 1294143
M4XK30 1294143
W4V7Q3 1294263
A0A0A3JL40 1294264
W4RPN4 1294265
W8S3V6 1294273
A0A091BVJ6 1294274
A0A0C5FP76 1294303
A0A0C5MSX1 1294303
A0A0C6A0A9 1294303
A0A0C6A0I1 1294303
A0A0D3SZN7 1294303
A0A0D3YR20 1294303
A0A0D4S9Z4 1294303
A0A0D4SAB2 1294303
A0A0D4VGQ6 1294303
A0A0D4VJQ2 1294303
A0A0C5FCG0 1294304
A0A0C5MTS7 1294304
A0A0C6A1F2 1294304
A0A0C6A1J9 1294304
A0A0D3SXZ5 1294304
A0A0D3YS79 1294304
A0A0D4SAL8 1294304
A0A0D4SD60 1294304
A0A0D4VIF8 1294304
A0A0D4VIP4 1294304
A0A0C5FCK5 1294305
A0A0C5NKB8 1294305
A0A0C5ZP86 1294305
A0A0C5ZR89 1294305
A0A0D3T030 1294305
A0A0D3YTF9 1294305
A0A0D4SBR5 1294305
A0A0D4SDN3 1294305
A0A0D4VJV1 1294305
A0A0D4VLA2 1294305
A0A0C5FPM9 1294306
A0A0C5N6F6 1294306
A0A0C5ZS12 1294306
A0A0C5ZS61 1294306
A0A0D3T271 1294306
A0A0D3YUL2 1294306
A0A0D4SB66 1294306
A0A0D4SC58 1294306
A0A0D4VL19 1294306
A0A0D4VL83 1294306
A0A0C5FCZ2 1294307
A0A0C5N8S5 1294307
A0A0C6A4B3 1294307
A0A0C6A4G0 1294307
A0A0D3T319 1294307
A0A0D4LEU0 1294307
A0A0D4SCA2 1294307
A0A0D4SF18 1294307
A0A0D4VL94 1294307
A0A0D4VPK6 1294307
A0A0C5F7T5 1294308
A0A0C5MYS8 1294308
A0A0C5ZZ46 1294308
A0A0C5ZZB4 1294308
A0A0D3T1D1 1294308
A0A0D4LF84 1294308
A0A0D4SFQ0 1294308
A0A0D4SG36 1294308
A0A0D4VN95 1294308
A0A0D4VNU3 1294308
A0A0C5FBF3 1294309
A0A0C5MZW9 1294309
A0A0C6A686 1294309
A0A0C6A6F1 1294309
A0A0D3T2A4 1294309
A0A0D3YXK2 1294309
A0A0D4SDH4 1294309
A0A0D4SH08 1294309
A0A0D4VQ95 1294309
A0A0D4VR71 1294309
A0A0C5FE01 1294310
A0A0C5N5B7 1294310
A0A0C5ZHX6 1294310
A0A0C6AAJ4 1294310
A0A0D3T5L4 1294310
A0A0D3Z266 1294310
A0A0D4LRD1 1294310
A0A0D4SGY5 1294310
A0A0D4SJB7 1294310
A0A0D4VTV7 1294310
A0A0D4VUV1 1294310
A0A0C5F4G0 1294311
A0A0C5N7F6 1294311
A0A0C6A0N7 1294311
A0A0C6A0U8 1294311
A0A0D3T8I9 1294311
A0A0D3Z402 1294311
A0A0D4SHV0 1294311
A0A0D4SL32 1294311
A0A0D4VXE4 1294311
A0A0D4VYS4 1294311
A0A0C5FRT3 1294312
A0A0C5NKQ8 1294312
A0A0C5ZKS6 1294312
A0A0C6A1S2 1294312
A0A0D3T836 1294312
A0A0D4LW54 1294312
A0A0D4SIP1 1294312
A0A0D4SJ25 1294312
A0A0D4VY53 1294312
A0A0D4VZ14 1294312
A0A0C5F9S4 1294313
A0A0C5NXR6 1294313
A0A0C6A7L5 1294313
A0A0C6AE31 1294313
A0A0D3T9T9 1294313
A0A0D3Z825 1294313
A0A0D4SJG7 1294313
A0A0D4SJQ6 1294313
A0A0D4VYZ3 1294313
A0A0D4W0K2 1294313
A0A0C5FD67 1294314
A0A0C5NAD4 1294314
A0A0C5ZMG3 1294314
A0A0D3TB46 1294314
A0A0D3Z761 1294314
A0A0D4SJW1 1294314
A0A0D4SK19 1294314
A0A0D4W0A2 1294314
A0A0D4W1Y4 1294314
A0A0C5FFB5 1294315
A0A0C5NLS3 1294315
A0A0C6A944 1294315
A0A0C6AFT3 1294315
A0A0D3TC51 1294315
A0A0D3Z842 1294315
A0A0D4SLB0 1294315
A0A0D4SLM3 1294315
A0A0D4W379 1294315
A0A0D4W3Q6 1294315
A0A0C5FAA9 1294316
A0A0C5NMP6 1294316
A0A0C6A542 1294316
A0A0C6A5A2 1294316
A0A0D3TCV9 1294316
A0A0D3Z9B1 1294316
A0A0D4SPB7 1294316
A0A0D4SPQ8 1294316
A0A0D4W2X6 1294316
A0A0D4W3U4 1294316
A0A0C5F5U2 1294317
A0A0C5NRK2 1294317
A0A0C6AHL5 1294317
A0A0C6AHP9 1294317
A0A0D3TER0 1294317
A0A0D3ZCA9 1294317
A0A0D4SMR3 1294317
A0A0D4SN20 1294317
A0A0D4W4F4 1294317
A0A0D4W551 1294317
A0A0C5FG37 1294318
A0A0C5NEF0 1294318
A0A0C5YTG3 1294318
A0A0C5ZDU2 1294318
A0A0D3TE02 1294318
A0A0D4MBV0 1294318
A0A0D4SMH2 1294318
A0A0D4SPA0 1294318
A0A0D4W635 1294318
A0A0D4W6M9 1294318
A0A0C5P495 1294319
A0A0C5ZEQ9 1294319
A0A0C5ZEU5 1294319
A0A0D3TGH2 1294319
A0A0D3ZCI1 1294319
A0A0D4SRH8 1294319
A0A0D4SRW3 1294319
A0A0D4W6S4 1294319
A0A0D4W7R7 1294319
A0A0C5FBA1 1294320
A0A0C5NRU6 1294320
A0A0C5Z965 1294320
A0A0C5Z9D9 1294320
A0A0D3TGL3 1294320
A0A0D3ZDX5 1294320
A0A0D4SNZ2 1294320
A0A0D4SPG9 1294320
A0A0D4WA44 1294320
A0A0D4WAX1 1294320
A0A0C5FTL1 1294321
A0A0C5NHN9 1294321
A0A0C5YWG7 1294321
A0A0C5ZAJ0 1294321
A0A0D3TFK0 1294321
A0A0D3ZEK5 1294321
A0A0D4ME74 1294321
A0A0D4SQ18 1294321
A0A0D4SRE5 1294321
A0A0D4W9P7 1294321
A0A0D4WA84 1294321
A0A0C5FBL8 1294322
A0A0C5MHQ8 1294322
A0A0C5ZB29 1294322
A0A0C5ZN16 1294322
A0A0D3TGY3 1294322
A0A0D3ZFP5 1294322
A0A0D4JQN2 1294322
A0A0D4JQZ3 1294322
A0A0D4WAY8 1294322
A0A0D4WBW5 1294322
A0A0C5FU06 1294323
A0A0C5MJ52 1294323
A0A0C5YY34 1294323
A0A0C5ZCG3 1294323
A0A0D3TJY4 1294323
A0A0D3ZH49 1294323
A0A0D4JQF8 1294323
A0A0D4JQW3 1294323
A0A0D4WC73 1294323
A0A0D4WCR5 1294323
A0A0C5FU77 1294324
A0A0C5M7R3 1294324
A0A0C5YYR1 1294324
A0A0C5YYW2 1294324
A0A0D3TKN3 1294324
A0A0D3ZK96 1294324
A0A0D4JR72 1294324
A0A0D4JSI5 1294324
A0A0D4WDL4 1294324
A0A0D4WEH3 1294324
A0A0C5FUG2 1294325
A0A0C5M8V1 1294325
A0A0C5ZDW4 1294325
A0A0C5ZK30 1294325
A0A0D3TJ06 1294325
A0A0D4JRX6 1294325
A0A0D4JTE4 1294325
A0A0D4MNI3 1294325
A0A0D4WES7 1294325
A0A0D4WFE6 1294325
A0A0C5FCJ0 1294326
A0A0C5MML3 1294326
A0A0C5ZRE9 1294326
A0A0C5ZRN4 1294326
A0A0D3TKM1 1294326
A0A0D3ZJY3 1294326
A0A0D4JTX8 1294326
A0A0D4JTZ9 1294326
A0A0D4WH12 1294326
A0A0D4WHU5 1294326
A0A0C5FFZ5 1294327
A0A0C5MKE4 1294327
A0A0C5Z1A7 1294327
A0A0C5Z1G0 1294327
A0A0D3TMM2 1294327
A0A0D3ZLE6 1294327
A0A0D4JT97 1294327
A0A0D4JUS8 1294327
A0A0D4WIG0 1294327
A0A0D4WJ49 1294327
A0A0C5FG60 1294328
A0A0C5MLJ4 1294328
A0A0C5ZGK6 1294328
A0A0C5ZMZ0 1294328
A0A0D3TM52 1294328
A0A0D4JU49 1294328
A0A0D4JUE2 1294328
A0A0D4MUG9 1294328
A0A0D4WIS4 1294328
A0A0D4WJD4 1294328
A0A0C5F887 1294329
A0A0C5MQE7 1294329
A0A0C5ZNW2 1294329
A0A0C5ZP23 1294329
A0A0D3TMD8 1294329
A0A0D4JUV0 1294329
A0A0D4JV39 1294329
A0A0D4MWD3 1294329
A0A0D4WJN0 1294329
A0A0D4WKZ1 1294329
A0A0C5F8G3 1294330
A0A0C5MRA8 1294330
A0A0C5ZJ99 1294330
A0A0C5ZJG0 1294330
A0A0D3TQU6 1294330
A0A0D4JX88 1294330
A0A0D4JY82 1294330
A0A0D4MXK2 1294330
A0A0D4WM87 1294330
A0A0D4WMV4 1294330
A0A023Z8F2 1294331
A0A023Z8S9 1294331
A0A023ZBE6 1294331
A0A023ZCS6 1294331
A0A023ZE83 1294331
A0A023ZFR3 1294331
A0A023ZK13 1294331
A0A023ZKJ2 1294331
A0A023ZML4 1294331
A0A023ZMQ9 1294331
A0A0C5FVN6 1294332
A0A0C5MPS4 1294332
A0A0C5ZW49 1294332
A0A0C5ZWC2 1294332
A0A0D3TPM1 1294332
A0A0D3ZSP1 1294332
A0A0D4JW32 1294332
A0A0D4JXP3 1294332
A0A0D4WML8 1294332
A0A0D4WNQ5 1294332
A0A0C5F9C1 1294333
A0A0C5MHZ4 1294333
A0A0C5ZLM1 1294333
A0A0C5ZLV6 1294333
A0A0D3TU72 1294333
A0A0D4JYP7 1294333
A0A0D4K013 1294333
A0A0D4N5E6 1294333
A0A0D4TFN9 1294333
A0A0D4TG08 1294333
A0A0C5FEI2 1294334
A0A0C5MUZ6 1294334
A0A0C5ZQU6 1294334
A0A0C6AIN5 1294334
A0A0D3TV37 1294334
A0A0D3ZW93 1294334
A0A0D4JZE2 1294334
A0A0D4JZI6 1294334
A0A0D4TFL7 1294334
A0A0D4THY6 1294334
A0A0C5FHX0 1294335
A0A0C5NA55 1294335
A0A0C6A514 1294335
A0A0C6A8B7 1294335
A0A0D3TU96 1294335
A0A0D3ZW26 1294335
A0A0D4JZT3 1294335
A0A0D4K1H8 1294335
A0A0D4NCH7 1294335
A0A0D4TI91 1294335
A0A0D4TJ96 1294335
A0A0C5F9X3 1294336
A0A0C5MKZ3 1294336
A0A0C6AK91 1294336
A0A0C6AKC8 1294336
A0A0D3TWC2 1294336
A0A0D3ZX55 1294336
A0A0D4K0W7 1294336
A0A0D4K1D8 1294336
A0A0D4NB58 1294336
A0A0D4TJX6 1294336
A0A0D4TL22 1294336
A0A0C5N0R6 1294337
A0A0C5ZTL5 1294337
A0A0C5ZTT7 1294337
A0A0D3TVB7 1294337
A0A0D4K1N7 1294337
A0A0D4K210 1294337
A0A0D4NGI8 1294337
A0A0D4TLQ3 1294337
A0A0D4TMC3 1294337
A0A0C5FXG5 1294338
A0A0C5N1Q1 1294338
A0A0C6AFI1 1294338
A0A0C6AFQ5 1294338
A0A0D3TYG6 1294338
A0A0D4K319 1294338
A0A0D4K3Q1 1294338
A0A0D4NFL0 1294338
A0A0D4TLE5 1294338
A0A0D4TML3 1294338
A0A0C5FIS8 1294339
A0A0C5N174 1294339
A0A0C6AC33 1294339
A0A0C6AC69 1294339
A0A0D3TZD4 1294339
A0A0D4K2T4 1294339
A0A0D4K457 1294339
A0A0D4NH47 1294339
A0A0D4TN80 1294339
A0A0D4TPU8 1294339
A0A0C5N424 1294340
A0A0C6ACX1 1294340
A0A0D3TZT9 1294340
A0A0D4A1L3 1294340
A0A0D4K4Q2 1294340
A0A0D4K4X3 1294340
A0A0D4TPS7 1294340
A0A0C5FG79 1294341
A0A0C5N2B7 1294341
A0A0C6APV0 1294341
A0A0C6APZ3 1294341
A0A0D3TYY1 1294341
A0A0D4K4P8 1294341
A0A0D4K5H1 1294341
A0A0D4NKX5 1294341
A0A0D4TQ28 1294341
A0A0C5FJB6 1294342
A0A0C5NIN8 1294342
A0A0C6AJC9 1294342
A0A0C6AJJ5 1294342
A0A0D3U1J7 1294342
A0A0D4A3I3 1294342
A0A0D4K6P0 1294342
A0A0D4K8K8 1294342
A0A0D4TRP3 1294342
A0A0C5FGK5 1294343
A0A0C5P872 1294343
A0A0D3U0C9 1294343
A0A0D4A4H9 1294343
A0A0D4K7L2 1294343
A0A0D4K818 1294343
A0A0D4SS69 1294343
A0A0D4SSC3 1294343
A0A0D4TSD7 1294343
A0A0D4TVT8 1294343
A0A0C5NZY2 1294344
A0A0D3U3L2 1294344
A0A0D4K9N8 1294344
A0A0D4KA17 1294344
A0A0D4NSC7 1294344
A0A0D4SUX0 1294344
A0A0D4SV21 1294344
A0A0D4TU17 1294344
A0A0D4TUQ5 1294344
A0A0C5FLY1 1294345
A0A0C5P0Y9 1294345
A0A0D3U232 1294345
A0A0D4A6N4 1294345
A0A0D4K913 1294345
A0A0D4KAU6 1294345
A0A0D4SU44 1294345
A0A0D4SVU6 1294345
A0A0D4TVX1 1294345
A0A0C5FBY1 1294346
A0A0C5NXQ1 1294346
A0A0D3U374 1294346
A0A0D4K8Z8 1294346
A0A0D4KBJ2 1294346
A0A0D4NW49 1294346
A0A0D4SWS0 1294346
A0A0D4SX14 1294346
A0A0D4TX46 1294346
A0A0D4TXK6 1294346
A0A0C5FME0 1294347
A0A0C5PC87 1294347
A0A0D3U690 1294347
A0A0D4K9E6 1294347
A0A0D4KAM9 1294347
A0A0D4P1K7 1294347
A0A0D4SUL6 1294347
A0A0D4SVA0 1294347
A0A0D4TY30 1294347
A0A0D4TYI5 1294347
A0A0C5FMI4 1294348
A0A0C5P191 1294348
A0A0D3U708 1294348
A0A0D4ABP4 1294348
A0A0D4KA86 1294348
A0A0D4KAK5 1294348
A0A0D4SWP9 1294348
A0A0D4SWV4 1294348
A0A0D4U0A6 1294348
A0A0D4U140 1294348
A0A0C5FZU9 1294349
A0A0C5P0M0 1294349
A0A0D3U5K5 1294349
A0A0D4ACI8 1294349
A0A0D4KAW2 1294349
A0A0D4KDR1 1294349
A0A0D4SXK7 1294349
A0A0D4SXU4 1294349
A0A0D4U2E5 1294349
A0A0C5FMY6 1294350
A0A0C5P396 1294350
A0A0D3U8Q5 1294350
A0A0D4AC43 1294350
A0A0D4KC46 1294350
A0A0D4KCV3 1294350
A0A0D4SXX3 1294350
A0A0D4SY27 1294350
A0A0D4U257 1294350
A0A0D4U2I5 1294350
A0A0C5FCR8 1294351
A0A0C5P2J9 1294351
A0A0D3U7I7 1294351
A0A0D4AEW8 1294351
A0A0D4KE23 1294351
A0A0D4KES5 1294351
A0A0D4T1G9 1294351
A0A0D4T1M5 1294351
A0A0D4U385 1294351
A0A0C5FLE7 1294352
A0A0C5P8G4 1294352
A0A0D3U863 1294352
A0A0D4AFL9 1294352
A0A0D4KD74 1294352
A0A0D4KDK5 1294352
A0A0D4P8T2 1294352
A0A0D4SZI2 1294352
A0A0D4T2C0 1294352
A0A0D4U424 1294352
A0A0D4U5H3 1294352
A0A0C5G0N1 1294353
A0A0C5P9N6 1294353
A0A0D3UBB6 1294353
A0A0D4AGW1 1294353
A0A0D4KG92 1294353
A0A0D4KGL4 1294353
A0A0D4T0H7 1294353
A0A0D4T1A4 1294353
A0A0D4U5D6 1294353
A0A0D4U8G9 1294353
A0A0C5FNY5 1294354
A0A0C5NWT8 1294354
A0A0D3UA51 1294354
A0A0D4KEZ5 1294354
A0A0D4KFV5 1294354
A0A0D4PCB1 1294354
A0A0D4T496 1294354
A0A0D4T4F5 1294354
A0A0D4U862 1294354
A0A0D4U8S2 1294354
A0A0C5FJ41 1294355
A0A0C5P6M9 1294355
A0A0D3UD02 1294355
A0A0D4KH10 1294355
A0A0D4KHP6 1294355
A0A0D4PEP6 1294355
A0A0D4T2I2 1294355
A0A0D4T2N9 1294355
A0A0D4U9Y0 1294355
A0A0D4UAU4 1294355
A0A0C5FPC2 1294356
A0A0C5P7P9 1294356
A0A0D3UDV9 1294356
A0A0D4AID9 1294356
A0A0D4KG16 1294356
A0A0D4KGD7 1294356
A0A0D4T3H5 1294356
A0A0D4T6B5 1294356
A0A0D4UAB3 1294356
A0A0D4UB90 1294356
A0A0C5FMG1 1294357
A0A0C5P0R0 1294357
A0A0D3UEK3 1294357
A0A0D4AKQ2 1294357
A0A0D4KI74 1294357
A0A0D4KII0 1294357
A0A0D4T764 1294357
A0A0D4T7C2 1294357
A0A0D4UC17 1294357
A0A0D4UCR2 1294357
A0A0C5FPS5 1294358
A0A0C5PEU0 1294358
A0A0D3UDF2 1294358
A0A0D4AKJ9 1294358
A0A0D4KJV2 1294358
A0A0D4KK78 1294358
A0A0D4T548 1294358
A0A0D4T824 1294358
A0A0D4UBT9 1294358
A0A0D4UD31 1294358
A0A0C5FMZ8 1294359
A0A0C5PPX8 1294359
A0A0D3UE85 1294359
A0A0D4KI92 1294359
A0A0D4KIK3 1294359
A0A0D4PMK2 1294359
A0A0D4T6Y9 1294359
A0A0D4T733 1294359
A0A0D4UDG3 1294359
A0A0D4UEI7 1294359
A0A0C5PR44 1294360
A0A0D3UH48 1294360
A0A0D4AMP7 1294360
A0A0D4KJ79 1294360
A0A0D4KKC5 1294360
A0A0D4T6V1 1294360
A0A0D4T6Y7 1294360
A0A0D4UEM2 1294360
A0A0D4UFJ4 1294360
A0A0C5FKB3 1294361
A0A0C5PG07 1294361
A0A0D3UFW1 1294361
A0A0D4KJJ0 1294361
A0A0D4KMD6 1294361
A0A0D4PRD1 1294361
A0A0D4T7S1 1294361
A0A0D4T7X5 1294361
A0A0D4UFV0 1294361
A0A0D4UH58 1294361
A0A0C5FNM0 1294362
A0A0C5PJN5 1294362
A0A0D4KM10 1294362
A0A0D4PXH3 1294362
A0A0D4T924 1294362
A0A0D4TBW1 1294362
A0A0D4UHH7 1294362
A0A0D4UID5 1294362
A0A0C5PUB1 1294363
A0A0D3UJK0 1294363
A0A0D4KMD8 1294363
A0A0D4KMS4 1294363
A0A0D4PVB4 1294363
A0A0D4T9L4 1294363
A0A0D4T9S1 1294363
A0A0D4UI68 1294363
A0A0D4UJP6 1294363
A0A0C5FR39 1294364
A0A0C5PLW9 1294364
A0A0D3UKF9 1294364
A0A0D4AT95 1294364
A0A0D4KM65 1294364
A0A0D4KMX5 1294364
A0A0D4TBJ9 1294364
A0A0D4UJM9 1294364
A0A0D4UMP9 1294364
A0A0C5FRC8 1294365
A0A0C5LR81 1294365
A0A0D3UIZ9 1294365
A0A0D4KNU2 1294365
A0A0D4KP80 1294365
A0A0D4Q017 1294365
A0A0D4TBG2 1294365
A0A0D4TBL0 1294365
A0A0D4ULY5 1294365
A0A0D4UN11 1294365
A0A0C5G360 1294366
A0A0C5LSB2 1294366
A0A0C5ZZ89 1294366
A0A0C5ZZE1 1294366
A0A0D3UKA2 1294366
A0A0D4KPE0 1294366
A0A0D4KR31 1294366
A0A0D4Q1B5 1294366
A0A0D4UMI2 1294366
A0A0D4UN59 1294366
A0A0C5FLL7 1294367
A0A0C5M562 1294367
A0A0C6A039 1294367
A0A0C6ASS6 1294367
A0A0D3ULE1 1294367
A0A0D4KP59 1294367
A0A0D4KQC5 1294367
A0A0D4Q7E7 1294367
A0A0D4UNX5 1294367
A0A0D4UPP9 1294367
A0A0C5FS50 1294368
A0A0C5LSD7 1294368
A0A0C6ALZ8 1294368
A0A0C6AM77 1294368
A0A0D3UNS4 1294368
A0A0D4AW38 1294368
A0A0D4KR70 1294368
A0A0D4KS58 1294368
A0A0D4UQ36 1294368
A0A0D4USU1 1294368
A0A0C5FSA7 1294369
A0A0C5LTH3 1294369
A0A0C6AUF8 1294369
A0A0C6AUM4 1294369
A0A0D3UPL9 1294369
A0A0D4KRU7 1294369
A0A0D4KT91 1294369
A0A0D4Q7P9 1294369
A0A0D4UR13 1294369
A0A0D4UU58 1294369
A0A0C5FG56 1294370
A0A0C5LKY8 1294370
A0A0C6ANS3 1294370
A0A0C6ANW7 1294370
A0A0D3UNQ2 1294370
A0A0D4AY89 1294370
A0A0D4KR66 1294370
A0A0D4KU08 1294370
A0A0D4USE8 1294370
A0A0D4UTD3 1294370
A0A0C5FMB1 1294371
A0A0C5MA11 1294371
A0A0C6AG90 1294371
A0A0C6AGE9 1294371
A0A0D3URB5 1294371
A0A0D4KT05 1294371
A0A0D4KTD3 1294371
A0A0D4QC28 1294371
A0A0D4UTX2 1294371
A0A0D4UUN9 1294371
A0A0C5LZT0 1294372
A0A0C6A4K3 1294372
A0A0C6A4S8 1294372
A0A0D3US58 1294372
A0A0D4B0I7 1294372
A0A0D4KSR9 1294372
A0A0D4KV26 1294372
A0A0D4UY21 1294372
A0A0C5FT47 1294373
A0A0C5LPD5 1294373
A0A0C6AHZ2 1294373
A0A0C6AI47 1294373
A0A0D3USZ1 1294373
A0A0D4KTT4 1294373
A0A0D4KVT1 1294373
A0A0D4QFZ1 1294373
A0A0D4UWF1 1294373
A0A0D4UZ53 1294373
A0A0C5FMZ6 1294374
A0A0C5MDJ9 1294374
A0A0C6AJ90 1294374
A0A0C6ASF6 1294374
A0A0D3URX5 1294374
A0A0D4B1B7 1294374
A0A0D4KTU2 1294374
A0A0D4KUJ2 1294374
A0A0D4UXF6 1294374
A0A0D4UY78 1294374
A0A0C5G4Z3 1294375
A0A0C5LRP4 1294375
A0A0C6AP43 1294375
A0A0C6APA0 1294375
A0A0D3UT23 1294375
A0A0D4B3D2 1294375
A0A0D4KUK8 1294375
A0A0D4KV90 1294375
A0A0D4QJ60 1294375
A0A0D4UZP9 1294375
A0A0D4V0S9 1294375
A0A0C5G554 1294376
A0A0C5M3R0 1294376
A0A0C6B1D9 1294376
A0A0C6B1I6 1294376
A0A0D3UUA1 1294376
A0A0D4B4J3 1294376
A0A0D4KVA1 1294376
A0A0D4KWZ2 1294376
A0A0D4V0W6 1294376
A0A0D4V1Y3 1294376
A0A0C5FTY4 1294377
A0A0C5M4F5 1294377
A0A0C6B2B3 1294377
A0A0C6B2I0 1294377
A0A0D3UUR6 1294377
A0A0D4B506 1294377
A0A0D4KWN8 1294377
A0A0D4KXA8 1294377
A0A0D4V1G3 1294377
A0A0D4V240 1294377
A0A0C5G5J1 1294378
A0A0C5LUP9 1294378
A0A0C6AW65 1294378
A0A0C6AWC9 1294378
A0A0D3UV57 1294378
A0A0D4B5Z5 1294378
A0A0D4KY12 1294378
A0A0D4KYE6 1294378
A0A0D4V2T2 1294378
A0A0D4V5J4 1294378
A0A0C5FHZ0 1294379
A0A0C5LVS2 1294379
A0A0C6AAU0 1294379
A0A0C6AAY5 1294379
A0A0D3UY07 1294379
A0A0D4B7I8 1294379
A0A0D4KYQ4 1294379
A0A0D4KZE0 1294379
A0A0D4V443 1294379
A0A0D4V4Q2 1294379
A0A0C5FUL7 1294380
A0A0C5MKH9 1294380
A0A0C6B545 1294380
A0A0C6B5B0 1294380
A0A0D3UYU2 1294380
A0A0D4B8K3 1294380
A0A0D4KZF3 1294380
A0A0D4KZX0 1294380
A0A0D4V6E8 1294380
A0A0D4V741 1294380
A0A0C5MLF9 1294381
A0A0C6ACM7 1294381
A0A0C6ACS7 1294381
A0A0D3UXQ7 1294381
A0A0D4B973 1294381
A0A0D4L0G6 1294381
A0A0D4L0U7 1294381
A0A0D4V6S1 1294381
A0A0D4V7G0 1294381
A0A0C5FPP9 1294382
A0A0C5MMG3 1294382
A0A0C6ARI6 1294382
A0A0C6B0E1 1294382
A0A0D3UYI8 1294382
A0A0D4B9M8 1294382
A0A0D4KZK8 1294382
A0A0D4L2R3 1294382
A0A0D4V7J6 1294382
A0A0C5FPV2 1294383
A0A0C5MB58 1294383
A0A0C6B7V9 1294383
A0A0C6B825 1294383
A0A0D3UZU7 1294383
A0A0D4BAS3 1294383
A0A0D4L0Q4 1294383
A0A0D4L139 1294383
A0A0D4V9T5 1294383
A0A0D4VB46 1294383
A0A0C5FJ02 1294384
A0A0C5MA29 1294384
A0A0C6ATD0 1294384
A0A0C6ATJ2 1294384
A0A0D3V080 1294384
A0A0D4L2F5 1294384
A0A0D4L2V8 1294384
A0A0D4R263 1294384
A0A0D4VBN0 1294384
A0A0D4VCH0 1294384
A0A0C5FQ84 1294385
A0A0C5M1S5 1294385
A0A0C6AUH7 1294385
A0A0C6AUL9 1294385
A0A0D3V1Y9 1294385
A0A0D4L4G7 1294385
A0A0D4L4U5 1294385
A0A0D4R4A5 1294385
A0A0D4VBA1 1294385
A0A0D4VCJ7 1294385
A0A0C5FTS5 1294386
A0A0C5MEU8 1294386
A0A0C6B432 1294386
A0A0C6B4B2 1294386
A0A0D3V445 1294386
A0A0D4BEI6 1294386
A0A0D4L443 1294386
A0A0D4L4L7 1294386
A0A0D4VDV5 1294386
A0A0D4VEW7 1294386
A0A0C5G7J2 1294387
A0A0C5MFU0 1294387
A0A0C6B051 1294387
A0A0C6B0A3 1294387
A0A0D3V4R3 1294387
A0A0D4L3P2 1294387
A0A0D4L4Y5 1294387
A0A0D4R8G7 1294387
A0A0D4VEI3 1294387
A0A0D4VEN1 1294387
A0A0C5FUB8 1294388
A0A0C5MH59 1294388
A0A0C6B171 1294388
A0A0C6B1E9 1294388
A0A0D3V3J9 1294388
A0A0D4K5Y2 1294388
A0A0D4K6M1 1294388
A0A0D4RAX7 1294388
A0A0D4VGT1 1294388
A0A0D4VHD3 1294388
R9TBL4 1295009
A0A0B9G0N5 1295392
A0A0B9G2Y2 1295392
U2Q784 1295527
E3VS41 129554
A0A023CM40 1295642
W4WNE5 12957
W4WNE9 12957
W4WUV3 12957
W4X8K2 12957
T2F5Z4 1295826
Y1QKM9 1295827
A0A0D0XJV1 1296101
A0A0D0ZB72 1296101
A0A0D0ZEW9 1296101
A0A0D0ZJ90 1296101
A0A0D2HSB3 1296102
A0A0D2I6K4 1296102
A0A0D2KMH6 1296102
A0A0D2KV43 1296102
A0A0D2LAQ4 1296102
A0A0D0WXX2 1296103
A0A0D0X5E1 1296103
A0A0D0X9D0 1296103
A0A0D0Y1X3 1296103
A0A0D0YHA9 1296103
A0A0D2JPK7 1296104
A0A0D2LHE8 1296104
A0A0D2LRJ2 1296104
A0A0D0XF94 1296105
A0A0D0YPT0 1296105
A0A0D0YWB2 1296105
A0A0D0YYC5 1296105
A0A0D0YZV6 1296105
A0A0D0RYG4 1296106
A0A0D0SS84 1296106
A0A0D0VWB7 1296107
A0A0D0XTW6 1296107
A0A0D0XUS9 1296107
A0A0D0Y3H1 1296107
A0A0D2UYN6 1296108
A0A0D2V526 1296108
A0A0D2W6P6 1296108
A0A0D2WAN5 1296108
A0A0D2WUP6 1296108
A0A0D0TNB7 1296109
A0A0D0TUW7 1296109
A0A0D0VIA0 1296109
A0A0D0VIC6 1296109
A0A0D0VLH8 1296109
A0A0D0TC39 1296110
A0A0D0TT31 1296110
A0A0D0TXI6 1296110
A0A0D0U600 1296110
A0A0D0WGW2 1296111
A0A0D0WKM9 1296111
A0A0D0XD75 1296111
A0A0D0XDL7 1296111
A0A0D0XIM7 1296111
A0A0D0V0W1 1296112
A0A0D0W0W8 1296112
A0A0D0W858 1296112
A0A0D0WDX7 1296112
A0A0D0WE59 1296112
A0A0D0TFU7 1296117
A0A0D0TPE1 1296117
A0A0D0USR9 1296117
A0A0D0UUJ8 1296117
A0A0C5I3S5 1296266
A0A0C5I6X3 1296266
A0A0C5IB16 1296266
A0A0C5IB58 1296266
A0A0C5IB62 1296266
A0A0C5IGB9 1296266
A0A0C5IK06 1296266
A0A0C5ILM8 1296266
A0A0C5IMI2 1296266
A0A0C5IQH7 1296266
U6FWV3 1296619
U3LN91 1296663
D8LVB0 12968
D8LWL8 12968
D8LZ22 12968
D8M0C7 12968
D8M517 12968
D8M6G5 12968
D8M8P9 12968
D8M904 12968
D8M9A8 12968
Q9LU13 12968
W5YD35 1296990
M5EIF7 1297569
M5EYR4 1297570
M8DRQ7 1297581
M4X5W1 1297582
U2SA51 1297742
U2TVL0 1297742
U2TX43 1297742
U2TY11 1297742
U2U417 1297742
A0A023W7L5 129788
M5DTB0 1298593
A0A034TFM8 1298599
A0A034TFT5 1298599
A0A034TUA6 1298600
A0A034U0Q7 1298600
X0QNP6 1298607
X0R991 1298607
X0Q567 1298608
X0Q7X1 1298608
X0QCT7 1298609
X0QZ99 1298609
X0QV44 1298610
X0QY86 1298610
A0A010Q3B4 1298865
A0A0G2LBX3 1298917
A0A0G2LCK9 1298917
R9AEE2 1299270
R9AFT8 1299270
R9AH20 1299270
R9AL06 1299270
U2T093 1299319
U2T9H5 1299319
X8DIK6 1299321
X8E516 1299322
X7Z9J1 1299326
X7Z7K0 1299327
X7Y9X4 1299328
X8ADG0 1299329
X8B8W6 1299330
X8CCK6 1299331
X7ZTL2 1299333
X8DLJ1 1299334
A0A0A1SBM1 1300143
V5XNV6 1300150
A0A023MDU1 1300221
M8E5K9 1300222
A0A0A0U9W1 1300227
S5ALV7 1300253
S5BWU1 1300258
A0A0A2GYC8 1300343
A0A0A2WJ82 1300345
A0A073IM85 1300350
M2W597 130081
M2WRP2 130081
M2WWW5 130081
M2XUH1 130081
M2Y563 130081
A0A0D6QEQ3 1300915
A0A0D6QFZ7 1300915
A0A0D6QJB2 1300915
A0A0D6QM28 1300915
N1LXB8 1301086
N1MKR0 1301087
N1LWV4 1301088
N1MGQ4 1301088
A0A024HD21 1301098
A0A024HNR3 1301098
A0A0F2CD30 1302
A0A0F5MN13 1302
A0A021WK43 1302616
A0A021WS68 1302616
A0A091C5C3 1302648
A0A091C4Y5 1302649
S5YR98 1302858
N0CAQ7 1302863
A0A081QWJ4 1303
A0A081R7A0 1303
D4FPG1 1303
R4UGJ7 1303024
K9YS97 13035
K9YT76 13035
K9YW14 13035
N0CRE2 1303692
G6CUY2 13037
G6CWK2 13037
G6CWV2 13037
G6CXZ3 13037
G6CYQ3 13037
G6D1T2 13037
G6DDQ9 13037
G6DPD0 13037
M6BTF5 1303729
A0A0F3HHS6 1304
V5QQI1 1304
A0A084IJS4 1304275
R1CPI9 1304284
A0A0C1U963 1304833
A0A0C1UBG9 1304833
A0A0C1XUK6 1304833
A0A0C1Y6R2 1304833
A0A011ATC8 1304866
A0A0E3V2Z8 1304873
A0A0E3V3G9 1304873
M4TUJ9 1304892
A0A0B7GMR6 1305
A0A0F3HVI5 1305
A0A0F3I064 1305
T1DSP4 1305617
S4NJI3 1305618
M8CS63 1305739
R9NVN6 1305764
R9P716 1305764
R9P7F2 1305764
R9PD60 1305764
S5VJM1 1305849
J7FTR8 130591
N1NNG2 1306162
N1NR66 1306162
V6AAY3 1306165
V6AML4 1306165
A0A0D2K401 1306947
R0GH24 1306952
A0A0F7FJR9 1307
W7LCU3 1307436
N6V7P8 1307437
N6VX51 1307437
V5WGK4 1307761
A0A0E4BC78 1307832
A0A0E4FS45 1307833
A0A0F7K6T9 1308
N4WE57 1308866
A0A0F7JRQ9 1309411
A0A0F6MWY1 13095
D3TJN6 13095
D7RIY2 13095
R4ME92 1310114
R0JKZ2 1310164
A0A062AZ54 1310568
A0A062BBI9 1310568
A0A009YXC6 1310601
A0A009ZN47 1310601
A0A010PQ94 1310603
A0A010PRR0 1310603
A0A009FC15 1310604
A0A009FLD1 1310604
A0A009FND8 1310605
A0A009FWC5 1310605
A0A009Q5F3 1310607
A0A009QET5 1310607
A0A009HXA0 1310608
A0A009HZX2 1310608
A0A009G5Z7 1310609
A0A009GMX5 1310609
A0A009HLQ3 1310613
A0A009I323 1310613
A0A009IB91 1310615
A0A009IE15 1310615
A0A009H191 1310618
A0A009HDH6 1310618
A0A009KLZ1 1310619
A0A009KMD8 1310619
A0A009S0C6 1310621
A0A009S4B0 1310621
A0A009KZQ1 1310623
A0A009LPG5 1310623
A0A062DFU0 1310625
A0A062DIQ4 1310625
A0A062DJA5 1310625
A0A009T6Z2 1310630
A0A009TC77 1310630
A0A062G708 1310631
A0A062FS60 1310633
A0A009QX98 1310637
A0A009RS48 1310637
A0A009J8C4 1310638
A0A009JBB2 1310638
A0A009JG49 1310638
A0A009MW40 1310639
A0A009MWB9 1310639
A0A009KU19 1310641
A0A009L9V5 1310641
A0A062DVC5 1310642
A0A062DYT3 1310642
A0A009KE04 1310645
A0A009L3I2 1310645
A0A009LMC0 1310646
A0A009MSY3 1310646
A0A009JRM1 1310647
A0A009KEW2 1310647
A0A009M8J2 1310651
A0A009MV81 1310651
A0A009MPH2 1310652
A0A009NH90 1310652
A0A009S338 1310653
A0A009S5S0 1310653
A0A009S834 1310653
A0A010F7D1 1310657
A0A010FR43 1310657
A0A010FSZ4 1310657
A0A010FIU5 1310659
A0A010GLZ9 1310659
A0A010F2N2 1310660
A0A010F5B6 1310660
A0A062EN57 1310661
A0A062EUH4 1310661
A0A062F050 1310661
A0A062F8F8 1310668
A0A062FBU1 1310668
A0A062FCM2 1310668
A0A062G298 1310669
A0A062GL42 1310669
A0A010FPI0 1310670
A0A010H7Y7 1310670
A0A062GYR5 1310673
A0A062H0S6 1310673
A0A062H8Y8 1310673
A0A062BX72 1310678
A0A062C0W6 1310678
A0A010I9H4 1310680
A0A010JS55 1310680
A0A010IKI0 1310681
A0A010J2M6 1310681
A0A010L9E0 1310683
A0A010LDZ5 1310683
A0A010K8X1 1310684
A0A010L0R1 1310684
A0A062GJE0 1310685
A0A062GUQ0 1310685
A0A010L8X7 1310689
A0A010LMV5 1310689
A0A010MH22 1310695
A0A010MQD4 1310695
A0A022I181 1310696
A0A022IAD9 1310696
A0A062HZC4 1310697
A0A062I9C6 1310697
A0A062IJQ0 1310697
A0A011IWY6 1310705
A0A011JBJ9 1310705
A0A062JML5 1310709
A0A062L8J5 1310709
A0A062MTZ6 1310709
A0A011JA06 1310711
A0A011JU29 1310711
A0A011H5S4 1310719
A0A011IDX7 1310719
A0A011INV8 1310719
A0A022KFZ0 1310720
A0A022KJP2 1310720
A0A022IYH2 1310723
A0A022J8I4 1310723
A0A011D0B6 1310724
A0A011DSX3 1310724
A0A011BEU3 1310728
A0A011CUN0 1310728
A0A022J2Y0 1310733
A0A022JF74 1310733
A0A022JHJ6 1310733
A0A011G0R1 1310734
A0A011GIN3 1310734
A0A062ILN5 1310736
A0A062IW06 1310736
A0A011HR90 1310740
A0A011IKR0 1310740
A0A011IYC6 1310740
A0A013K291 1310756
A0A013MRA0 1310756
A0A013SY37 1310759
A0A013TSC3 1310759
A0A013TKM8 1310761
A0A013UPP9 1310761
A0A013SH46 1310764
A0A013TGV2 1310764
A0A013IVY1 1310772
A0A013JJK1 1310772
A0A013JLX3 1310772
A0A013R0M2 1310773
A0A013R630 1310773
A0A013ITQ7 1310776
A0A013J5Q4 1310776
A0A013K001 1310776
A0A013G9X8 1310782
A0A013HBE8 1310782
A0A013HI74 1310782
A0A013NFA5 1310783
A0A013PJW9 1310783
A0A013PT93 1310783
A0A013PU82 1310788
A0A013QZ42 1310788
A0A013TL66 1310791
A0A013U5Z3 1310791
A0A013JB32 1310795
A0A013LH33 1310795
A0A013MKE0 1310798
A0A013MS06 1310798
A0A013NN04 1310798
A0A022I376 1310800
A0A022IMV9 1310800
A0A010TA86 1310813
A0A010TZ20 1310813
A0A010U0L2 1310813
A0A062KP87 1310816
A0A062L5C3 1310816
A0A061ZTS7 1310824
A0A062A8K0 1310824
A0A062J1L0 1310826
A0A062J2Y2 1310826
A0A062JA90 1310826
A0A062MRA5 1310833
A0A062N8U1 1310833
A0A010UJ06 1310834
A0A010WE90 1310834
A0A013Y3C2 1310902
A0A013Y3V6 1310902
A0A062T494 1310903
A0A062TGV5 1310903
A0A014CVD9 1310905
A0A014D4P7 1310905
A0A014DXF5 1310906
A0A014ET80 1310906
A0A014CA54 1310907
A0A014CAX1 1310907
A0A014BYF4 1310908
A0A014EHK3 1310908
A0A014BRU4 1310910
A0A014CRE4 1310910
A0A014BG97 1310911
A0A014BPE0 1310911
A0A014B040 1310912
A0A014B1X1 1310912
A0A062SQ25 1310913
A0A062T0N1 1310913
A0A014DQV6 1310914
A0A014EQI4 1310914
A0A062TQB5 1310931
A0A062TS72 1310931
A0A014SIG1 1310949
A0A014U0N5 1310949
A0A076YUP7 1311
A0A0E1EEP2 1311
P0A3J4 1311
A0A062RLC3 1311135
A0A062RM00 1311135
R4Q8T0 1311573
A0A059PZ06 131158
A0A059PZQ5 131158
A0A059Q2P7 131158
V6MJ53 1312367
V6MP00 1312367
A0A062XS85 1312852
A0A062XXP4 1312852
A0A062WLP4 1313
A0A098Z1R7 1313
A0A098ZFV7 1313
A0A0B7KMJ3 1313
A0A0B7L641 1313
A0A0B7MET7 1313
A0A0E7VS63 1313
A0A0E8ASG8 1313
A0A0E8IQ91 1313
A0A0E8P8P3 1313
A0A0E8TDZ2 1313
A0A0E8ZB53 1313
A0A0E8ZBJ2 1313
A0A0E8ZUQ5 1313
A0A0E8ZWL7 1313
V8D126 1313067
Q9NAX9 131310
M5A717 1313172
A0A0E1C1X9 1313291
W5SU10 1313292
W5SPF1 1313293
W5SRC3 1313294
U7DAH9 1313304
A0A0C6FTB9 1314
P0C0C5 1314
A0A0D7B0L8 1314674
A0A0D7B9U2 1314674
A0A0D7BFA6 1314674
A0A0D7BG87 1314674
A0A0D7BHC0 1314674
A0A0D7BNB4 1314674
A0A067U1X2 1315272
A0A0B2JL82 1315273
A0A0B2JU83 1315273
S2VQ90 1315308
R4F8E3 1315967
R8ANA6 1315976
R8ATL5 1315976
T0T2P1 1316254
T0UWB9 1316408
T0TIV9 1316409
T0USI6 1316410
T0TUI6 1316411
T0TT09 1316412
T0U4X9 1316414
U3Q7C5 1316444
A0A0E2IRN2 1316583
U7T027 1316586
U7TR30 1316587
R7Y984 1316928
A0A059Y7X3 1316930
M9X2H2 1316932
M9X5D5 1316932
S9S815 1316936
S9SB32 1316936
W2VW81 1317063
W2VW89 1317063
W2W4L6 1317063
W2WLU4 1317063
W2X7L9 1317063
W2XCS7 1317063
W2XIQ3 1317063
W2Y694 1317064
W2Y7J0 1317064
W2YEN4 1317064
W2Z065 1317064
W2ZIF6 1317064
W2ZLJ1 1317064
W2ZT64 1317064
V9DZ15 1317065
V9DZ71 1317065
V9EAI4 1317065
V9ESA4 1317065
V9FE43 1317065
V9FNM4 1317065
A0A080Z2L5 1317066
A0A080Z2M3 1317066
A0A080ZCC5 1317066
A0A080ZUN5 1317066
A0A081AFX5 1317066
A0A081AK51 1317066
A0A081AR69 1317066
W4HKC6 1317118
A0A023BNH4 1317122
A0A085TVH7 1317124
A0A0F3H2U6 1318
A0A097SSJ0 1318617
R8B3S1 1318628
A0A0E0ZAJ6 1318634
S4ZME5 1318635
U7VC99 1319815
V5ZER1 1320309
V5ZMV8 1320309
A0A061JHG4 1321371
A0A0A8XAN1 1321606
X5CQI5 1321669
U1R159 1321772
U1S371 1321772
U1Y6D7 1321773
U2WFU3 1321774
U1R498 1321775
U2E7G3 1321778
U2RJ90 1321779
U2SRY6 1321781
U2URS8 1321782
U2JQC8 1321784
U2K1S5 1321786
V1CQE6 1321814
U2KLK2 1321815
U1SCH5 1321816
U1RJH5 1321817
U1RUQ9 1321818
U2CX80 1321819
U2Q299 1321820
U2K491 1321822
R4QLR3 1321939
R4QCU7 1321940
M1WUA8 1322246
V6XWA1 1322347
Q9NAY3 132243
V7PDU8 1323249
V7PH20 1323249
V7PMT6 1323249
W4NES3 1323664
W4NPJ1 1323664
A0A051UH23 1324261
A0A081I3S9 1324269
A0A0A1YV79 1324332
A0A0A1Z3N6 1324332
A0A0F4XMX3 132476
A0A0F4XSK8 132476
R4FLS6 13249
R4FQG8 13249
R4G5M1 13249
R4G605 13249
T1HA76 13249
T1HJT8 13249
T1I0D9 13249
T1IAR5 13249
A0A0F6ZZ67 1324932
A0A0F6ZZT0 1324932
A0A0F7A8B0 1324932
V4HLF4 1324957
T0PGN3 1324960
T0PR13 1324960
A0A0F6JFF4 1324966
T1DUY2 1325130
A0A098GUW5 1327958
A0A098GVV3 1327958
R9X4F3 1327988
S7VIJ5 1327994
S5RSF2 1328306
W7QD85 1328313
W7QTH9 1328313
A0A0C4WM65 1328314
A0A0C4WMJ6 1328314
W7QZ60 1328323
A0A0F6D5P9 1328324
A0A0F6DDW3 1328324
V3K1J5 1328376
V3KBP7 1328376
V3CIL1 1328397
V3D7S5 1328397
A0A0E2RCA4 1328430
A0A0E2RH68 1328430
X7P4J1 1328434
X7PRF8 1328434
V5ELX7 1328863
A0A091CYI6 1328869
A0A069CSK2 1329250
A0A0A0DJH1 1329640
A0A0A0DYC4 1329640
A0A0E2MFH8 1329823
A0A0E2MMM6 1329823
V3R301 1329828
V3R5F8 1329828
Y1GK25 1329841
Y1H522 1329841
V3I0Q3 1329845
V3IU34 1329845
V3DD18 1329856
V3DKC8 1329856
V8MGL0 1329901
V8MKW9 1329901
S9ZD04 1329905
S9ZQ76 1329905
T0IIS1 1329909
S6GI85 1330035
S6GLV5 1330036
S7WIJ8 1330047
S7WRI6 1330047
A0A0F6F0I8 1330457
A0A0F6FAP2 1330457
U1LT10 1330458
S2KP19 1330531
S2KRD0 1330531
U4R452 1330534
R9PJE4 1331007
R9PML3 1331007
V4MR51 1331042
V4PW60 1331042
A0A0G2P6Y3 1331043
A0A0G2P8D4 1331043
T0IXM8 1331060
A0A058YGP1 1331202
A0A058YX07 1331202
A0A038JXQ9 1331212
A0A038K2P0 1331212
A0A063UAN5 1331242
A0A063UB82 1331242
A0A052ILG8 1331257
A0A052IT13 1331257
A0A052I8Q3 1331258
A0A052IBB7 1331258
V9BJ15 1331279
V9BKM8 1331279
R9UZ79 1331671
R9V9X1 1331671
A0A0F5PA18 133190
U2NEY8 1332069
U2MBM1 1332070
U2NNY2 1332070
U2N685 1332071
R4PKI1 1332188
I1ZDW9 133300
U5D6M8 13333
U5DCI6 13333
W1NFB7 13333
W1NIA7 13333
W1NRJ1 13333
W1NZ92 13333
W1PNA1 13333
R4W0N8 1333523
A0A0F7FAQ4 1333534
S6E6H4 1333698
S6EHX7 1333698
S6F116 1333698
S6F385 1333698
S6F6Y5 1333698
A0A023V7C4 1333848
A0A023VER6 1333848
A0A068HCR4 1333852
A0A068HG69 1333852
T5L8I6 1333853
U3H2K1 1333854
U3H9U0 1333854
U3HNZ5 1333856
U3HPS6 1333856
T5KB52 1333857
S9R8C0 1333865
A0A081B6S9 1333998
T2BKN6 1334187
T2BMP2 1334187
A0A0A7U091 1334191
A0A0D0XQC9 1334442
A0A0D0Y240 1334442
A0A0D0ZRA3 1334442
A0A0D1A0L7 1334442
W0SL56 1334564
W0SVF8 1334564
A0A0F6XSB2 1334629
A0A0F7BMY2 1334629
A0A0F7BNJ1 1334629
A0A0F7BQE1 1334629
A0A0F7E355 1334629
A0A0E2JSM1 1334630
A0A0E2JWW7 1334630
Q9AQ35 133505
U2H489 1335308
U2HHT0 1335308
X7UK93 1335322
X7S0E1 1335421
A0A0D1A4S2 1335616
U5T6Y3 1335757
S7IBF8 1336752
S7JIA4 1336752
A0A099XTM0 1336803
U3AIX6 1337093
A0A095F2P2 13373
A0A095HVZ0 13373
A0A0D5KUJ4 13373
A0A0E1FWA2 13373
T2SY31 1337390
T2T688 1337391
T2SRU9 1337392
T2T367 1337393
T2SFR7 1337394
T2SM16 1337395
U4VAQ0 1337887
U2WP75 1337888
H1AB87 1338
A0A077EAC8 1338011
S5INY1 1338034
S5IZK1 1338034
A0A0F6CIF7 1338035
A0A0B2AKY6 1338436
S6FMX7 1338518
A0A059N0Z4 1338519
I6Z7W2 133901
K9MV13 133901
M1G0P4 133901
M1GLJ5 133901
M4XXP6 133901
M4XYZ9 133901
A0A062XCK7 1339247
T0I649 1339256
A0A016E7W1 1339269
A0A015XKH9 1339271
A0A016DL19 1339273
A0A015YP34 1339276
A0A016JPJ4 1339279
A0A015YMY6 1339280
A0A015TSM6 1339283
A0A015QFD4 1339284
A0A015S7A0 1339284
A0A078QHX7 1339286
A0A015UB14 1339287
A0A015VDN2 1339289
A0A0E2SMQ2 1339299
A0A0E2RRG7 1339308
A0A0E2TBT2 1339310
A0A016ARY3 1339314
A0A015SY03 1339315
A0A015U9W3 1339316
A0A017P742 1339318
A0A017PNU8 1339318
A0A015XD31 1339327
A0A017NFH4 1339329
A0A0E2SZ40 1339335
A0A016GIF5 1339337
A0A069SD44 1339341
A0A078S8U0 1339344
A0A078Q218 1339346
A0A078RZK0 1339349
A0A078R9I6 1339350
A0A069SL02 1339352
W6KN92 134006
W6L402 134013
W6L5X4 134013
S7X699 1340484
S7XKJ6 1340485
S7Z4H2 1340486
R9WGZ0 1340495
U5UDB7 1340847
V6RY13 1341154
V6SFD5 1341155
A0A011UWY5 1341156
W7UMY7 1341157
V6SV02 1341181
V2U6U0 1341679
V2UI68 1341679
V2UPQ6 1341683
V2VTA3 1341683
U5RWE9 1341692
A0A087VSP1 1341694
A0A080N4U5 1341695
J3VTU6 134287
W3SVV1 1343073
W3T0P9 1343073
S5SQS7 1343076
S5TEB3 1343077
A0A060Q812 1343158
A0A0A0N3U9 1343740
A0A0A0NGD5 1343740
A0A076GPS1 1344042
A0A024RY51 1344414
A0A024S561 1344414
A0A024S6E9 1344414
A0A024SHJ4 1344414
A0A0C1YQH9 1344582
A0A0C1Z0I7 1344582
U2YM83 1344956
A0A0E2NDK5 1344987
U1M141 1345023
Q9FSY7 13451
A0A0D5V5W4 134537
A0A0D5VFX6 134537
A0A0D5VHF3 134537
U5MRN7 1345695
S5ZQY5 1345697
T2L4V3 1346287
U2HH96 1346330
S5EEY9 1346614
S5EM52 1346614
G8S4Q2 134676
W1KU58 1346790
T0K5A6 1346791
A0A068R9R7 1347341
A0A068RBN6 1347341
T2KNU4 1347342
A0A0E2LEH2 1347420
A0A0E2LJ24 1347420
A0A0E2LK80 1347420
A0A0D9NI62 1347790
A0A0E2UFV3 1348
A0A0A4GF84 1348058
A0A0A4GNZ4 1348058
A0A0A4GP59 1348058
A0A0A7ECC4 1348114
A0A0A7EK48 1348114
A0A0B2A2V2 1348253
U7QB38 1348334
U7QBN1 1348334
U7QDQ7 1348334
U7QLX5 1348334
S7W712 1348338
X0NQH4 1348563
X0P5Z0 1348563
W7RLG3 1348578
A0A0A7KBD4 1348584
A0A0B6A6A3 1348623
S9Z923 1348657
S9Z9K7 1348657
S4YJB4 1348660
S4YM79 1348660
U3GYP6 1348662
A0A066YR73 1348663
A0A0B2AWU8 1348852
A0A0B2B0Z7 1348852
A0A0B2B543 1348852
A0A0B2BPF8 1348852
A0A0B1ZK50 1348853
Q6TDU0 13489
A0A072NLM6 1348973
A0A0A6S935 1349
A0A0C1IHY2 1349421
A0A0C1LJU4 1349421
W0UZT1 1349767
W0V9R2 1349767
U5CLB2 1349822
W1MFS5 1350465
W1MNZ4 1350465
A0A083X5W2 1350473
A0A066ZHH4 1351
S6EBE0 1351754
S6FGW8 1351754
S6EPY5 1351755
B7ZEC0 135190
Q3S349 135190
A0A099RA41 1352
T0EPZ8 1352343
U4RJ39 1352344
T0FCN4 1352345
U4RI85 1352346
T1U7N7 1352356
T2SA37 1352357
W9D2W2 1352929
W9D823 1352929
V6KDY8 1352936
V6KSG3 1352936
A0A0F7P1I7 1352940
V6KCL4 1352941
A0A0C2YJ39 1353
A0A0E2KB44 1353275
A0A074J8U3 1353528
T0RRJ8 1353529
T0SXI1 1353530
A0A074JQ37 1353532
A0A074K7Y6 1353532
V4JCU6 1353533
V4JHR7 1353533
V1D6N3 1353536
V1DP92 1353536
A0A074JF63 1353537
W0BLJ0 1354030
W0BTZ1 1354030
A0A045SJI9 1354158
T0PE07 1354301
W0A0G6 1354302
W0A1U8 1354302
U4T8H7 1354303
U4TCP7 1354303
X5J9C9 1354314
A0A0C2UBH2 135461
A0A0B2UCS1 1354746
A0A0B2ULY6 1354746
W8KHB3 1354791
W8KIE3 1354791
A0A0F5A8C7 1354891
A0A0F5AC66 1354891
A0A0F5AGA5 1354891
A0A0B1Z8Q9 1355015
A0A0C1Q3E1 1355015
A0A0C1QEJ8 1355015
W0VHC8 1355161
W0VHH4 1355161
W0VJK3 1355161
W0VLE8 1355161
W0VM08 1355161
W0VVF8 1355161
W0VVI3 1355161
W0VXQ5 1355161
W0VYA5 1355161
W0VYV6 1355161
W0W707 1355161
T0PKX9 1355388
A0A0E4FT77 1355477
T0DND4 1355528
U4RAK4 1355529
T0F6P3 1355530
T0F3M6 1355531
A0A099UCD0 135569
S5FMA8 1355900
S5FV32 1355900
V5FLC8 1356009
V5I0H7 1356009
V5I0Q7 1356009
A0A0F3IAX4 1356405
G0MLX5 135651
G0MRH9 135651
G0MSZ0 135651
G0MTS9 135651
G0MX16 135651
G0N4S9 135651
G0N9E3 135651
G0PGG4 135651
G0PJ01 135651
A0A076HP39 1356852
A0A076HVF7 1356852
T0DMN4 1356854
U1E9D6 1357269
W0MQY7 1357279
W0MRS7 1357279
W0MV12 1357279
U1CZX1 1357296
U1EPL6 1357296
X7RV97 1357398
V8CI93 1357399
V8C7Y1 1357400
A0A089XRZ3 1358
U2R615 1358026
U2T1M6 1358026
S5NAQ2 1358027
A0A0C2WA10 135826
U1TFT3 1358411
U1UEU9 1358412
U1UEW6 1358412
U2XIG8 1358413
A0A0F0JC46 1358420
A0A081PEN8 1358423
A0A081PFF5 1358423
S7XK56 1358809
A0A0F3N6P4 1359152
A0A0F3NJI5 1359153
A0A0F3Q0B8 1359155
A0A0F3Q5J4 1359157
A0A0F3NK41 1359161
A0A0F3NLA2 1359163
A0A0F3NMK1 1359163
A0A0F3N179 1359164
A0A0F3N419 1359164
A0A0F3QXF7 1359166
A0A0F3NBI5 1359167
A0A0F3NGJ9 1359167
A0A0F3MMB1 1359168
A0A0F3MNG4 1359168
A0A0F3RHP9 1359174
A0A0F3PAX1 1359175
A0A0F3P239 1359176
A0A0F3P2H3 1359176
A0A0F3MEG8 1359184
A0A0F3MFG5 1359185
A0A0F3MKR7 1359185
A0A0F3MI99 1359186
A0A0F3MP20 1359186
A0A0F3Q9L4 1359193
A0A0F3QAU7 1359193
A0A0F3QFU4 1359194
A0A0F3QHL9 1359194
A0A0F3MU03 1359196
A0A0F3PM90 1359197
A0A0F3PMZ2 1359197
A0A0F3PGL8 1359199
A0A0F3PJH0 1359199
A0A0F3QPG7 1359203
A0A0F3QR84 1359203
W8ZCX8 1359206
W8ZM58 1359206
A0A0A7SZB5 1360
A0A067QHS8 136037
A0A067QIW0 136037
A0A067QTK9 136037
A0A067R776 136037
A0A067RKH3 136037
A0A067RL26 136037
Q2MM06 136089
F6SEX9 13616
F6V652 13616
F6VP59 13616
F6VP67 13616
F6WMM9 13616
F6XFE0 13616
F6YGK6 13616
F6Z1G9 13616
F7DC98 13616
F7DD51 13616
F7G4T9 13616
A0A0A6VRK5 136273
A0A098CVD4 1363
D3AVQ2 13642
D3AY31 13642
D3B545 13642
D3BE43 13642
D3BIX6 13642
A0A0B1YAY6 1365108
W6Q0I6 1365484
W6QK09 1365484
W6QQ34 1365484
W6R162 1365484
T0DA00 1365636
A0A0E2UWJ3 1365656
U4V8R7 1366046
U3QHD3 1366050
U3QUX7 1366050
U3R562 1366050
T0SKJ5 1366052
U5LG50 1367477
T2LK93 1367491
S5XXR5 1367847
A0A0D8KIK4 1368418
T5HPH8 1368424
E9IE37 13686
E9J3P4 13686
E9JCP6 13686
A0A031JH16 13689
A0A085KB98 13690
U5EM92 1370023
U5EV62 1370023
U5EV99 1370023
U5EW42 1370023
U5EZA5 1370023
E2JFA5 13735
E9NS19 13735
F5CI36 13735
G3LYP2 13735
K7F0T7 13735
K7FCY0 13735
K7FSS4 13735
K7G125 13735
K7G234 13735
K7G253 13735
K7G3C4 13735
Q2MM04 137419
A0A0D8DH59 137584
A0A0D8DKE8 137584
A0A0D1LGB8 137591
A0A0D1LZ12 137591
D3NQK0 137722
A0A0E2LZD9 1378069
V2ZH28 1378168
Q5MCL0 137893
Q8LKP8 137893
A0A023NR55 1379159
A0A023NUW7 1379159
A0A077QD11 1379677
A0A077QHJ8 1379677
T0L8A3 1379698
T0MRS5 1379698
U6ECR4 1379702
A0A0D1C108 1379739
A0A073CVW1 1379740
V2QA70 1379858
A0A0E3V746 1379870
A0A068Z3I6 138074
A0A068Z5B2 138074
A0A015MF04 1380763
V6K232 1380770
V8AR07 1380772
V5UBR3 1380774
V5UIM9 1380774
A0A0D1BFU5 1381082
A0A0D1ANA5 1381085
A0A0D1B616 1381091
U2I2T4 1381111
A0A0C2RZ66 1381124
Q24SS3 138119
V7MS01 1381559
V2WVN8 1381753
V2X1J9 1381753
V2XBC3 1381753
V2XKM8 1381753
V2XWY1 1381753
A0A060QIH6 1382230
T5JK92 1382301
W6MJZ1 1382522
W6MM85 1382522
W6MMH1 1382522
W6MRS9 1382522
W6MY00 1382522
T2S3Q4 1382595
T2S5U3 1382595
A0A0F8UTP0 138278
A0A0F8UU55 138278
A0A0F8V1U6 138278
A0A0F8XJQ3 138278
A0A0D7W756 1382798
X2HR36 1382921
X2ICD6 1382925
W7AF83 138298
W7AHQ6 138298
W7APV4 138298
U0ETH3 1384040
U0FYE6 1384040
A0A0A3I4U7 1384049
A0A091BGT3 1384054
A0A091B610 1384056
A0A0A3HPM3 1384057
U0FK72 1384060
A0A0C5RLW0 1384061
A0A0C5SGR4 1384061
A0A0A8K1Q8 1384459
S6CBC6 1384484
A0A074V6H0 1385367
A0A0D2USR6 1385368
W9H2T3 1385369
A0A073AKF2 1385420
A0A0A5GJY6 1385510
A0A0A5FY22 1385511
A0A0A5HZ96 1385512
A0A0A2V9U8 1385513
A0A0A2TV18 1385514
A0A0A0MAI4 1385515
A0A0A0EYZ6 1385517
A0A0A0JFK5 1385518
A0A0A0JWB5 1385519
A0A0A0J9R3 1385520
A0A0A0JKI1 1385521
V4J7K8 1385624
V4J7R9 1385624
V4J1X7 1385625
V4JLZ8 1385625
A0A0A7LLW4 1385664
A0A0A7LNC3 1385664
A0A0F5MAR5 1385719
U9VVQ6 1385935
U9W7Q3 1385935
U9WBY5 1385935
W6F6Q4 1385940
W6F3D4 1385941
U1ZIQ8 1386078
U1ZWK2 1386078
U1YDS7 1386079
U1YST0 1386080
U1ZD66 1386080
A0A0A0BZS5 1386082
V6L729 1386083
A0A0C1MB09 1386084
A0A0C1MIC8 1386084
A0A0A8F357 1386087
A0A0A8F4Q4 1386087
W9G5D1 1386089
A0A089G6H9 1386967
A0A089HFH0 1386967
U6ZVP4 1387231
U7A033 1387231
A0A038CZF7 1387330
A0A038D963 1387330
Y5NUI3 1388318
A0A0A8HVN8 1388749
A0A0A8HAF0 1388751
A0A0A8GTI4 1388753
U5CVR6 1388761
V7DEH1 1388762
A0A088NFI6 1388763
A0A088NQD0 1388763
A0A088P4F0 1388763
U0YYW1 1388764
U0ZEC5 1388764
A0A017SF25 1388766
A0A017SF75 1388766
A0A017SGX5 1388766
A0A017SRI9 1388766
U7QZY1 1389415
U7R083 1389415
S5DJR0 1389454
S5DM58 1389454
S5DNW6 1389454
S5DVI8 1389454
U3PFY4 1389489
A0A0D7XSA8 1390
U6ERK5 1390360
U1YLN7 1390361
U1SIC5 1390370
U1U057 1390370
U1TEU2 1390371
U1U1M3 1390371
U7U4M7 1391465
U7S271 1391468
U7S520 1391469
X6RR77 1391474
X6RSX3 1391475
X6SU07 1391478
X6T0Z9 1391480
A0A093XD33 1391699
A0A093YS26 1391699
A0A094AQD2 1391699
W3VHV9 1391700
U7PSR8 1391915
U7PTM5 1391915
U7PW24 1391915
U7PYX5 1391915
V7KRU9 1391991
V7L3S0 1391992
V7JEJ8 1391997
V7KGI4 1391998
V7NMI3 1391999
A0A0B5Y2T6 1392
Q81LS2 1392
Q81NJ0 1392
V7J6F1 1392000
V7IXH5 1392002
A0A076PNK2 1392005
A0A076PRM1 1392005
V7HX90 1392007
A0A0D9MTG7 1392242
V5E7D9 1392244
V5EVW5 1392244
V5EX81 1392244
V5F209 1392244
A0A0A1XZJ3 1392505
A0A0A1XUC1 1392507
A0A0A1XXC4 1392507
A0A0A1Y1V2 1392508
V2TG15 1392540
V2UML9 1392540
A0A0D0SJP2 1392836
A0A062V8I0 1392998
A0A081RWP5 1393735
A0A081RYP9 1393735
A0A022PHP3 1393736
A0A022PKP2 1393736
A0A084U3B1 1394179
B8LF10 139456
G8XRI7 139456
Q3L2Q2 139456
V5RTT0 1394710
V5RUA1 1394711
V7PXA6 1394712
V5V4P0 1394889
V5V5T8 1394889
V5V6X9 1394889
U2LBK8 1395125
V6J2J0 1395513
V8R0N0 1395516
V8R831 1395516
V8RAQ3 1395516
A0A070CBK0 1395570
A0A0A1YIT5 1395571
A0A0A1YR16 1395571
W7P755 1395580
W7PGU2 1395580
A0A0A2UE12 1395587
A0A0C5WZY7 1395589
A0A0A3VQ20 1396
A0A0B6A6D1 1396
A0A0D7DY55 1396
A0A0E1MJK0 1396
A0A0A3A539 1396510
A0A0A3ALG1 1396510
A0A0A2Y9R9 1396514
A0A0A2YVQ2 1396514
V6UFN6 1396518
V4ZZB8 1396830
U7G8S4 1396858
U7P6C5 1396859
A0A059XBN6 139729
A0A0F2LY61 1397361
A0A0F2LZS6 1397361
A0A0F2M4U6 1397361
A0A0F2MB59 1397361
U7H0W8 1397525
U7H404 1397525
U7HPE2 1397526
U7I4A7 1397526
U7FTY3 1397527
U7G145 1397527
U7P765 1397528
U7GIP3 1397530
U7NHM8 1397532
U7H9G6 1397533
U2WAP5 1397666
T2AZ78 1397681
A0A060Q5I1 1397850
A0A077MVX6 1397852
A0A077N4H3 1397852
A0A0C5C2Q2 1398
A0A0A0D4X6 1398085
A0A0C2FGL5 1398154
A0A0C2ITX8 1398154
A0A0C2JBE1 1398154
A0A077NRI8 1398200
A0A077NTZ5 1398200
A0A077NEL1 1398201
A0A077NMQ2 1398201
A0A077P5D8 1398202
A0A077P7N2 1398202
A0A077PCD1 1398203
A0A077PKM5 1398203
A0A077PVM3 1398204
A0A077PYR4 1398204
A0A077QRN0 1398559
A0A077QYQ5 1398559
A0A077QYT6 1398559
A0A077R6E4 1398559
U6BBH5 1399115
U6BBY1 1399115
U5PP60 1399116
V6JAG0 1399145
V6JJE5 1399145
V5AB58 1399146
V5AY72 1399146
W6TFD7 1399147
A0A024KKW4 1400022
A0A024KYL5 1400022
U5Q7V1 1400053
X7I665 1400136
X7IFS7 1400136
X7HLG0 1400137
X7HV86 1400137
A0A0F6JW54 1400138
A0A0F6JZ68 1400138
Z5DDB9 1400171
Z5DM24 1400171
V2Q4Y3 1400346
V2RA91 1400346
W6T7C4 1400520
X5NYZ9 1400521
A0A073BN17 1400822
A0A073BP04 1400823
A0A073BQL1 1400824
W6LTY5 1400861
W6M1E6 1400861
W6M740 1400863
W7RRP6 1400869
A0A098YT07 1401062
A0A095ZLC7 1401063
A0A095YP46 1401064
A0A095Z9S9 1401065
A0A096B192 1401065
A0A096D3K3 1401066
A0A096AMG7 1401067
A0A096BPV8 1401068
A0A095ZQM5 1401070
A0A096ATV1 1401070
A0A096DGE8 1401073
A0A096BL31 1401074
A0A096ACS8 1401075
A0A096B9K0 1401077
X8IR56 1401079
W0X9U3 1401243
A0A060HGS0 1401256
Z4WU40 1401257
A0A090NNF4 1401327
A0A090NXA6 1401327
V9TUJ1 1401328
A0A0E1PRD9 1401639
A0A0E1Q1U0 1401639
A0A0C1S101 1401651
V5TXG5 1401659
V5TYI5 1401659
V5U3X6 1401659
W2V2G1 1401685
V7K6A8 1401690
A0A073JGV7 1402135
A0A0B6VZ72 1402194
U8LEK0 1402545
U8MP07 1402545
X6YHA6 1402581
X6ZA75 1402581
A0A046R7X2 1402597
A0A0E2WHN4 1402966
A0A0E2WG25 1402967
W3TZN0 1402976
A0A0F0I2B4 1403190
A0A0A8AZM9 1403312
U5NG49 1403316
A0A0E1DYQ7 1403449
A0A017RTX7 1403537
A0A0D4DR46 1403539
A0A0D4DZP9 1403539
W7QP98 1403540
A0A089VNF6 1403802
W1UG49 1403940
W1U5G6 1403941
W1VUZ2 1403942
W1W4Z1 1403943
W1TWA0 1403945
W1TSQ8 1403946
W1TTM3 1403948
W1UVK6 1403949
P05646 1404
X5DQ75 1404245
A0A076WBC5 1405
A0A090YXD5 1405
A0A0B5RX11 1405
V8FCA5 1405293
V8FKG9 1405293
A0A061JF98 1405296
U7PGM0 1405498
A0A074LD45 1406
A0A0F6EPF3 1406
A0A084SFI7 1406225
A0A084SHK1 1406225
A0A084SSJ6 1406225
A0A084SUA3 1406225
A0A0A2LN41 1406840
A0A098L2V2 1406857
A0A0E1ALH4 1406863
U5PGW7 1406864
A0A0F5ANJ8 1406902
A0A0F5AQM3 1406902
A0A0A8KUT8 1407052
V6AVE1 1407055
V5NLA4 1407463
A0A063Z8Z7 1408
A0A0C2STI9 1408
A0A0C2TV80 1408
W8QY11 1408
A0A0F4YFR6 1408163
A0A0F4YJL6 1408163
A0A0F4YKA3 1408163
A0A0F4YUB1 1408163
A0A0F4YYZ8 1408163
V4YLB7 1408164
V4YQP1 1408164
A0A059I7K7 1408177
V5P2T5 1408186
A0A072BY94 1408223
A0A072BX41 1408224
V6Q481 1408226
A0A0A0B9H5 1408250
V6MDL8 1408254
V6MES5 1408254
V6V918 1408282
A0A0E1KSM8 1408283
A0A0B4W8J8 1408284
V4XT73 1408443
W6N486 1408889
W6N765 1408889
V7EQS0 1408890
A0A090AK28 1410383
A0A0A7V8S9 1410606
A0A083ZVG0 1410619
A0A083ZWZ4 1410619
A0A021X4Y7 1410620
V7ZM13 1410655
V7UCF6 1410920
V7V2J1 1410920
V7R8D4 1410932
V7RAG3 1410932
V7VKG5 1410936
V7VXG9 1410936
W2CCI5 1410950
W2CLQ2 1411021
W1AKP5 1411646
W2UFK1 1411685
W2UIK8 1411685
W2CXP7 1411915
X4VPP4 1412471
A0A0E1CU51 1412570
A0A0E1CVY2 1412570
E1AQZ2 141262
V4X4S2 1412871
V4Y670 1412873
V4XUN6 1412874
A0A0E3WB95 141349
A0A033UZD3 1413510
W4S150 1414836
V8G5B1 1414851
V8G9C3 1414851
A0A0E2PGV0 1415161
W5TRM4 1415166
A0A084AEQ1 1415168
A0A0F5VZL4 1415558
A0A0F5W1I7 1415558
A0A0E1ANS6 1415629
A0A0E1B0A7 1415629
V9QTD0 1415630
V9R3I7 1415630
V9R4I0 1415630
A0A068DNJ6 1415657
A0A0E2P835 1415759
V8IGY2 1415761
V8I8L6 1415765
V8ICX8 1415766
V9R9I2 1415773
A0A0A7FHY8 1415774
A0A0A7FQ12 1415774
A0A0A7FW97 1415775
V8LYZ9 1415776
U5ZP20 1415784
V5BCB8 1416333
V5BI61 1416333
W8IDE5 1416753
V5PPR1 1416914
V5PTC1 1416914
A0A059INX5 1417296
A0A075BW50 1417317
A0A075BX69 1417317
A0A075BYT6 1417317
A0A075BYT8 1417317
A0A075BZG1 1417317
A0A075BZG3 1417600
V5TKH8 1417673
V8K7R3 1417796
V8KG71 1417796
W4SDH2 1418095
A0A0C1R981 1418104
A0A0B4WX40 1418105
X5HHF3 1418110
X5HLZ5 1418110
A0A031DAC2 1418240
A0A031E423 1418240
A0A063B3K6 1419324
A0A059KUL5 1419583
A0A059L1N4 1419583
A0A024DD71 1419814
W9BT83 1419876
A0A0E1CAH5 1420012
A0A0E1CPM2 1420012
W8URI0 1420013
W8V0J7 1420013
V5L2W4 1420594
V5L598 1420594
A0A093Z1W4 1420901
A0A094AVJ9 1420901
A0A093ZFG9 1420902
A0A093ZKP3 1420902
A0A093ZNV6 1420902
A0A094AR53 1420906
A0A094ASX7 1420906
A0A094B688 1420906
A0A094B334 1420907
A0A094BL39 1420907
A0A094BW65 1420907
A0A094DU94 1420907
A0A094BJ36 1420908
A0A094CEA7 1420908
A0A094ECP4 1420908
A0A094EPY2 1420908
A0A094CZJ8 1420909
A0A094D3V9 1420909
A0A094ESM0 1420909
A0A094D541 1420910
A0A094D6F5 1420910
A0A094DHT9 1420910
A0A094FG49 1420910
A0A094FHU7 1420911
A0A094FXL8 1420911
A0A094INM1 1420911
A0A094E0G5 1420912
A0A094E2F0 1420912
A0A094GTN4 1420912
A0A094H3X8 1420912
A0A094F1G6 1420913
A0A094FCQ2 1420913
A0A094FHA5 1420913
A0A094G763 1420913
A0A094GXZ3 1420914
A0A094H6N8 1420914
A0A094HCL8 1420914
A0A094KBB9 1420914
A0A094HHJ3 1420915
A0A094HSW3 1420915
A0A094HTP7 1420915
A0A094JW92 1420915
O69268 1421
W9EA93 1421016
X5GKW8 1421338
X5GSP0 1421338
A0A024EM61 1421551
A0A087LFJ2 1422
Q45551 1422
A0A085C7S2 1423
A0A0A0TRM9 1423
A0A0D5CWR2 1423
A0A0F0A3V4 1423
H6VX43 1423
W9D9K6 1423140
V9WMZ1 1423144
A0A084HDG2 1423321
A0A0C1EVX9 1423323
A0A074RID9 1423351
A0A074RQQ0 1423351
A0A074RR60 1423351
A0A074S0U5 1423351
A0A074S7Y0 1423351
A0A074SD21 1423351
A0A074SG20 1423351
A0A056F5X9 1423445
I7LF00 1423751
C0XLK4 1423757
I7L8Z5 1423758
S4NF70 1423780
I7JYM5 1423790
C2EER9 1423799
A0A023CUG1 1423806
C2ES59 1423814
V9R628 1423892
V9R922 1423892
V8QN74 1424334
V8QPF5 1424334
A0A0C1PA41 142461
A0A0C1SE56 142461
H6VX44 1426
Q9KWS7 1426
S5M5N9 142615
A0A060Q050 1426844
A0A049DNL1 1427296
A0A0A8FFW9 1427366
A0A0A8FH13 1427366
V8TT31 1427370
A0A0F0HMI9 1427391
A0A0A8L237 1427455
A0A0A8L2Q4 1427455
A0A0A8L3S7 1427455
A0A0A8L5A4 1427455
A0A0A8LA11 1427455
A0A0A8LA91 1427455
A0A023DXA4 1427503
W1J7P6 1427517
W1JCV3 1427517
W1IRQ4 1427518
W1IZX4 1427518
A0A094MAX3 1427749
W8GFW1 1427984
A0A0B5NYC6 1428
V8G348 1428454
A0A0D2GFR0 1429043
A0A0D2J8R7 1429043
W4AC43 1429046
V5X0P1 1429244
V5QQQ6 1429248
W4LKG2 1429438
W4LQP2 1429438
W4LTU0 1429438
W4LYZ2 1429438
A0A095AJP1 1429888
W3RN93 1429916
A0A093UJT1 1430331
V6EZL5 1430440
V6F6J4 1430440
W7WD18 1430884
W7WFZ1 1430884
W8YGI5 1431339
V8EK71 1431713
V8EYG2 1431713
A0A0A8G6W1 1432049
A0A060HV12 1432050
A0A070ACI8 1432055
W0Q2D5 1432056
W0Q6X3 1432056
A0A076I8F4 1432059
A0A076ICC0 1432060
A0A098ZWN4 1432097
A0A015I9E2 1432141
A0A015IFX0 1432141
A0A015IH67 1432141
A0A015IIB9 1432141
A0A015J6X3 1432141
A0A015JD81 1432141
A0A015JJM4 1432141
A0A015JWA6 1432141
A0A015K1P9 1432141
A0A015KGC4 1432141
A0A015KPW1 1432141
A0A015KTK8 1432141
A0A015L7M5 1432141
A0A015LEX3 1432141
A0A015M622 1432141
W9CC31 1432307
W9CI00 1432307
W9CQB5 1432307
W9CU33 1432307
W1BDS6 1432547
W1BRP6 1432548
W1DHW6 1432552
W1E4B7 1432553
W1ECP2 1432554
W1F276 1432555
W1F688 1432555
W1FT18 1432557
W1G5M2 1432557
W1H393 1432558
W1GCI4 1432559
W1GLN0 1432559
W1HJD4 1432560
W1HYZ5 1432561
A0A060RE24 1433126
V6E663 1433131
V6E6T3 1433131
W0QAE1 1433287
W0QD01 1433287
A0A0E2Q3M0 1433289
A0A0E2Q5D3 1433289
A0A0E3QCY6 1434099
A0A0E3NVK7 1434100
A0A0E3NQY2 1434102
A0A0E3KVT4 1434103
A0A0E3STB3 1434104
A0A0E3R2B4 1434106
A0A0E3SJM7 1434107
A0A0E3QU07 1434108
A0A0E3QLQ3 1434109
A0A0E3SHL4 1434110
A0A0E3S6S1 1434111
A0A0E3S0V7 1434113
A0A0E3RPZ7 1434114
A0A0E3RD52 1434115
A0A0E3PZN4 1434117
A0A0E3LCT1 1434118
A0A0E3PEC9 1434119
A0A0E3P3J8 1434120
A0A0E3L006 1434121
A0A0E3Q513 1434123
W0QH75 1434214
W0QIR7 1434214
W0QJ02 1434215
W0QLM1 1434215
A0A0A3JGN9 1434929
A0A0A3JVI2 1434929
A0A0C9QBV0 1435038
A0A0C9QFC7 1435040
W4N9V2 1435051
A0A0A8FNR4 1435056
W8F4X9 1435057
V9UUJ9 1435058
V9V834 1435058
A0A0D7W569 1435349
V9XIG9 1435356
A0A0F6LA49 1435370
A0A0F6LCV5 1435370
F1DSD3 143606
H2EUY3 1436140
W4I167 1436723
A0A0E2REN5 1436725
A0A0E1ELD7 1437007
A0A093Y7X6 1437433
A0A093YFC0 1437433
A0A093YWL1 1437433
A0A093ZY35 1437433
W7WTC8 1437443
A0A0F7VLV5 1437453
A0A0F7W1R8 1437453
A0A087C4H3 1437603
A0A086YYB7 1437605
A0A086ZHC8 1437606
A0A087DBH4 1437607
A0A086ZND0 1437608
A0A087A5T8 1437609
A0A087CYA2 1437610
A0A087CZ55 1437611
W8X8W7 1437824
A0A0A8LN31 1437825
A0A0A8LQ25 1437825
A0A0A8NWJ5 1437826
A0A0A8P1Y9 1437826
A0A064TBU4 1438695
A0A064U3M1 1438695
A0A066NVN8 1439317
A0A066P7J1 1439317
A0A064DCL9 1439318
A0A064DRD3 1439318
A0A064D2R8 1439319
A0A064DLW8 1439319
A0A066P1H9 1439331
A0A066PA03 1439331
W9T7S6 1439940
W9TDX0 1439940
W0ASJ3 1440052
W0AUU5 1440052
A0A064CNQ1 1440774
A0A0D0HCI4 1441
A0A0F3RND8 1441384
A0A059XNG4 1441628
A0A059XZ04 1441628
W0H3X3 1441629
W0H4Z9 1441629
A0A064AHL5 1441736
A0A0E2V2F6 1441737
W0L5Q3 1441930
W0LB98 1441930
Z2D9X3 1441931
Z2DJ96 1441931
A0A0D2D945 1442368
A0A0D2GM40 1442368
A0A0D2GPW2 1442368
A0A0D2GZ39 1442368
A0A0D2I6P6 1442369
A0A0D2IZX3 1442369
A0A0D2J4M5 1442369
A0A0D2J8V1 1442369
A0A0D2FJX7 1442370
A0A0D2G3X3 1442370
A0A0D2I739 1442370
A0A0D2ILE2 1442370
A0A0D2IBN3 1442371
A0A0D2J2D4 1442371
A0A0D2K113 1442371
A0A0D2KIH5 1442371
A0A031KMR6 1442606
A0A031L9I3 1442607
A0A080JWS7 1443103
A0A080K0N4 1443103
A0A072Y3B9 1443109
A0A072YM68 1443109
W8U7F8 1443113
A0A0A0IED7 1443115
A0A0A0IMF3 1443115
A0A072XE97 1443117
A0A072XRH6 1443117
A0A072YTP7 1443122
A0A072YZ02 1443122
A0A072XAQ3 1443125
A0A072XSY9 1443125
A0A072X1S5 1443126
A0A072XD26 1443126
A0A0A0IFC0 1443128
A0A0A0IIB2 1443128
A0A062Y2A4 1444037
A0A062Y3X5 1444037
A0A070HE66 1444039
A0A070HPJ1 1444039
A0A073VEA2 1444046
A0A073VGC1 1444046
A0A073UBB3 1444047
A0A073V6H8 1444047
A0A070P1L1 1444053
A0A070PHG6 1444053
A0A029P099 1444065
A0A029PHT0 1444065
A0A070S6F5 1444067
A0A070SS19 1444067
A0A070PVM5 1444081
A0A070Q2E9 1444081
A0A080EGB6 1444091
A0A080F7Q6 1444091
A0A073H093 1444102
A0A073HAI8 1444102
A0A080F5I8 1444116
A0A080FEU5 1444116
A0A080GUZ1 1444123
A0A080GZ32 1444123
A0A079F4U8 1444126
A0A079F717 1444126
A0A071C2P1 1444127
A0A071C4Q2 1444127
A0A029M665 1444134
A0A029N3C3 1444134
A0A029L6W9 1444135
A0A029LG72 1444135
A0A071D6F3 1444137
A0A071DJ12 1444137
A0A070KG62 1444150
A0A070L3G5 1444150
A0A070UWV8 1444151
A0A070UZ17 1444151
A0A074IQL4 1444153
A0A071AGW5 1444155
A0A071AME6 1444155
A0A079H2F7 1444156
A0A079H2L5 1444156
A0A073VZL3 1444157
A0A073W5G0 1444157
A0A017ICA7 1444161
A0A017IRV5 1444161
A0A080I6E6 1444163
A0A080IRH2 1444163
A0A073GQW9 1444165
A0A073H236 1444165
A0A074IHU7 1444179
A0A074IPG2 1444179
A0A070SRI1 1444180
A0A070SUQ2 1444180
A0A070YFK3 1444181
A0A070YJC0 1444181
A0A079FMP8 1444184
A0A079FY74 1444184
A0A071CI05 1444185
A0A071CZG9 1444185
A0A029KYI5 1444191
A0A029LFR5 1444191
A0A080I4Y5 1444212
A0A080IIJ8 1444212
A0A017JTG4 1444215
A0A017KAT4 1444215
A0A074HXA7 1444219
A0A074I9L8 1444219
A0A079Y995 1444220
A0A079YBD1 1444220
A0A073GBE6 1444223
A0A073GQJ7 1444223
A0A069YV00 1444224
A0A069Z1H5 1444224
A0A029IMS1 1444228
A0A029J3I9 1444228
A0A070SXZ1 1444231
A0A070THN8 1444231
A0A079D4E8 1444235
A0A079DGS7 1444235
A0A069X8F6 1444251
A0A069XCE3 1444251
A0A069XJD6 1444252
A0A069XT83 1444252
A0A029HRI2 1444258
A0A029IET6 1444258
A0A073G1N9 1444266
A0A073G5A3 1444266
A0A080FNH1 1444275
A0A080GHB1 1444275
A0A073TCD6 1444279
A0A073TT45 1444279
A0A0A0I7R0 1444289
A0A0A0IE52 1444289
A0A0A0IJH1 1444290
A0A0A0ILV3 1444290
A0A021W835 1444315
A0A078L6P6 1444712
Z9JMY9 1444770
A0A059XHB3 144551
A0A0C5UZD4 1445510
A0A0C5VGW0 1445510
A0A0C5VS08 1445510
A0A080KA37 1445512
A0A080KBF4 1445512
A0A080KBT4 1445512
A0A080KIR9 1445514
A0A080KJH3 1445514
A0A080JYR1 1445515
A0A010QA29 1445577
A0A010QPX9 1445577
A0A010RDW9 1445577
A0A010RJA1 1445577
A0A0F7Q1L8 1445606
W4UWW7 1445607
A0A031QY55 1445865
A0A031QYS7 1445865
H5SR39 1446466
A0A025FJS6 1446502
A0A025FLR8 1446502
A0A027TZE7 1446533
A0A027U2A0 1446533
A0A028DMW1 1446549
A0A028E1N1 1446549
A0A026RXY8 1446551
A0A026S403 1446551
A0A0E2TQT4 1446560
A0A0E2TUK5 1446560
A0A028BUV4 1446580
A0A028C9J0 1446580
A0A070FAW9 1446581
A0A070FGI0 1446581
A0A070CES6 1446583
A0A070D7G5 1446583
A0A025CD78 1446596
A0A025CMP2 1446596
A0A070CT88 1446599
A0A070DGM5 1446599
A0A027YT23 1446698
A0A027YV78 1446698
A0A026UK14 1446704
A0A026V909 1446704
A0A026GY10 1446735
A0A026HCT2 1446735
A0A0E2U4F0 1446741
A0A0E2UAN3 1446741
A0A028AGC2 1446753
A0A028ATP5 1446753
A0A040DCA2 1447496
A0A0A7I9H2 1447715
A0A0A7I5C0 1447716
A0A0F3FW39 1448143
A0A042R4T0 1448632
X7EGU9 1449350
X7F8W3 1449351
X7R9N4 1449358
W5WKM1 1449976
W5WML0 1449976
V9I6F5 1450
A0A011NCK6 1450449
A0A022N7S6 1450511
A0A063CYL4 1450514
A0A063D1K7 1450514
A0A081T6D9 1450518
A0A069SZI0 1450519
X0RQ98 1450694
A0A064BN24 1451188
A0A064BWT2 1451188
W5WND0 1451189
A0A011U1T2 1451261
Z5XNX5 1452721
Z5XPZ9 1452721
A0A0B5R3H3 1452729
A0A0B6LD63 1453495
A0A0B6LIG9 1453495
A0A097QZH9 1453496
A0A097R641 1453496
A0A095SQ67 1453498
A0A085L3Z8 1453500
A0A028V8U6 1453503
A0A028VB94 1453503
A0A0D2MXQ2 145388
A0A0D2NFJ6 145388
A0A0A8IAY0 1453988
A0A080M590 1453999
A0A080M9P0 1453999
A0A011MQX5 1454000
A0A011NW72 1454001
A0A011PSN8 1454001
A0A080LXP8 1454002
A0A011N6E1 1454003
A0A011NVG0 1454003
A0A011NTY9 1454004
A0A011P2K2 1454004
A0A011QNA3 1454004
A0A011QLI0 1454005
A0A0C5WGU7 1454006
A0A070ARY5 1454008
A0A070AZ67 1454008
W8VXR9 1454201
A0A0B7JAH7 1454202
A0A0B7JFC7 1454202
A0A0B7JIK9 1454202
A0A037ZNR3 1454373
A0A072MU80 1454376
A0A0B6FRC0 1454377
A0A0B6FSW3 1454377
A0A0C5BD12 145458
A0A0D5WE81 1454590
A0A0D5WL71 1454590
A0A0C2XZ95 1455
A0A0C2Y0U2 1455
T1RJX6 145522
A0A028ILI1 1455315
A0A028J0K1 1455315
A0A0A0F4Y9 1455601
A0A0A0FAZ9 1455601
A0A063XM61 1455607
A0A063XRA6 1455607
A0A063XVL2 1455607
A0A014N0U0 1455696
A0A075G6I3 1455952
A0A075G2M4 1455958
A0A075G3R0 1455968
A0A075H3L4 1456130
A0A075H421 1456166
A0A075HA69 1456191
A0A075HG42 1456208
A0A075HEQ6 1456209
A0A075HQM0 1456265
A0A075HNU5 1456288
A0A075HNB4 1456296
A0A075HV50 1456326
A0A075HUX8 1456336
A0A075I639 1456384
A0A075IBH1 1456397
A0A075IE14 1456414
A0A075H7C6 1456445
A0A075HJY3 1456482
A0A075HKI9 1456495
A0A075HZ44 1456545
A0A075IEK9 1456577
A0A084XUX1 1457154
A0A084Y0N4 1457154
A0A014NPB1 1457173
A0A014P6K3 1457173
A0A083XEG0 1457183
A0A083XTN5 1457186
A0A0F6CQB9 1457392
A0A0F6D1D5 1457392
A0A063X6L0 1457393
A0A075FJS5 1457729
A0A075FR13 1457734
A0A075FUM9 1457785
A0A075G5F7 1457825
A0A075GG65 1457874
A0A075GII1 1457911
A0A075GJ44 1457926
A0A084GUR4 1458122
A0A016XIT6 1458275
A0A016XJ87 1458275
A0A038H3C6 1458357
A0A038H6P2 1458357
A0A060NH67 1458425
A0A060NH78 1458425
A0A060NMQ0 1458426
A0A060NTY1 1458426
X5M8V5 1458461
A0A0C1VFT6 1458464
A0A023JEL0 1458866
A0A075MV92 1459636
A0A010NL44 1459804
A0A069CNW2 1460083
A0A069CQM9 1460083
A0A024YRP5 1460244
A0A075DVN5 1460289
A0A061NHH8 1460634
A0A061NV98 1460635
A0A061P390 1460636
W7ZMW0 1460639
W7ZMU1 1460640
W7ZIA4 1460641
A0A061Q9J8 1460647
A0A061Q9Q6 1460647
A0A061PNM3 1460648
A0A061PP34 1460648
A0A061N4Y0 1460649
A0A067A4N5 1460691
A0A067AFA0 1460691
W6GHD2 1461100
A0A0C2K4T4 1461322
A0A0C2KDX0 1461322
A0A0C2NQU0 1461322
A0A0C2JCP9 1461323
A0A0C2NKJ7 1461323
A0A0C2NS98 1461323
A0A078MKG2 1461581
A0A078LXN5 1461582
A0A078M3Z1 1461583
A0A078MS96 1461584
A0A058ZLH9 1461693
A0A0A0ELF9 1461694
A0A013VFD8 1461752
Z9JYT9 1461766
Z9K3K1 1461766
A0A0D8BT31 1462
A0A024QBH0 1462526
A0A067AK02 1462938
A0A067AL33 1462938
A0A0C1ICZ2 1463156
A0A0C1KSD3 1463156
W8XK36 1463164
W8XYA2 1463164
W8XIG4 1463165
W8XW16 1463165
W8FT86 1463236
W8FPQ7 1463238
W8FLE2 1463239
W8FKS6 1463542
W8FT90 1464007
A0A066PUM0 1464546
A0A0F7C0Z1 1465
A0A0D5LCM1 1468409
A0A0D5LG34 1468409
A0A031HR75 1468410
A0A031I8W1 1468410
A0A031IQ96 1468410
A2BR37 146891
A2BTT6 146891
A0A0A1GYY6 1469502
A0A0A1H4R1 1469502
A0A0A1H740 1469502
A0A095CWN7 1469613
A0A059XD04 146995
A0A022MFQ0 1470557
A0A022MKE1 1470557
A0A069I9D0 1470558
A0A069IJ92 1470558
A0A031G5Y6 1470589
A0A031GB59 1470589
A0A031H4P9 1470590
A0A031HXV0 1470591
A0A031I1G1 1470591
A0A031IK98 1470592
A0A031IPW1 1470593
A0A031IUM4 1470593
A0A031J6D0 1470593
A0A0B8MYD6 1472165
A0A0B0I2B6 1472719
A0A087N2R3 1473546
A0A084BID1 1476192
A0A084BPS1 1476192
A0A084BTG6 1476192
A0A084BY72 1476192
A0A0A7P988 1476577
A0A016QLR6 1476583
A0A098EZV5 1476857
A0A0D6JPR7 1476858
A0A098FJ31 1478
A0A0C1K2J0 1478174
A0A0C1H5A4 1478175
A0A0C1N4M5 1479485
A0A0C1NAN1 1479485
A0A0C1QM12 1479485
A0A0C1QVM6 1479485
A0A098R0T1 1480694
A0A067B981 1481663
A0A067BFV5 1481663
A0A0B8NMT7 1481914
A0A0B8P3D4 1481914
A0A0B8Q064 1481919
A0A0B8Q367 1481919
A0A0B8P6M1 1481922
A0A0B8PWY4 1481926
A0A0B8PX52 1481926
A0A063YSP0 1482739
Q5EN25 148305
A0A0F8GBK3 1483596
A0A0F8CLT6 1483597
A0A0F8D7A9 1483598
A0A0F8CYF4 1483599
A0A0F8EKL3 1483600
A0A0F8QJ20 1483601
A0A0F8UJ12 1483602
A0A0A1B230 1484157
A0A0A1B2Y9 1484157
A0A0A1B704 1484157
A0A0A0Z5J9 1484158
A0A069EVC6 1484479
A0A072D3D2 1485002
A0A072DA24 1485002
A0A098VMZ0 1485682
A0A098VQ59 1485682
A0A0D5LVK5 1486262
A0A085LAX3 1487582
A0A086YTS3 1487582
A0A069JTW9 1487711
A0A099S7Y7 1487921
A0A099RRB3 1487922
A0A099RVD2 1487922
A0A099SAE5 1487923
A0A0C1S129 1487949
A0A088QDD6 1487956
A0A087EP31 148814
A0A0C3AIU2 148814
A0A0B4N186 1489308
A0A072ND46 1489678
A0A0A2HEJ7 1491
A0A0C2NWL8 1491
A0A0E1QIE8 1491
A0A0A6PYJ1 1492
A0A061QKT5 1492281
A0A075DZG5 1492285
A0A076YME3 1492285
A0A085EM48 1492737
A0A066WIZ3 1492738
A0A086D0A1 1492922
A0A0A1CZD9 1494608
A0A084C7D2 1495066
A0A084CBX4 1495066
A0A063ZQT6 1495067
A0A063ZCL3 1495314
A0A080UIK8 1495315
A0A0C8UFN2 149539
A0A0C9CKR5 149539
A0A078KHJ7 1495769
A0A069IQ42 1495854
A0A031WHV7 1496
A0A081GMP7 1496688
A0A081GNS7 1496688
A0A0A1E5H5 1496690
A0A098TLY6 1497020
A0A098TM00 1497020
A0A099WK58 1497679
A0A074Q4N5 1497974
A0A0A2SQN2 1498499
A0A091FDN5 1499107
A0A0A2BEH0 1499498
A0A0A2BKP2 1499498
A0A0A2BK80 1499499
A0A0A2BMC9 1499499
A0A0A2CGB4 1499502
A0A0A2CJN9 1499502
A0A078LSA5 1499686
A0A078LXT0 1499686
A0A098EL27 1499687
A0A081BTP6 1499967
A0A069DBC2 1499968
A0A0D3MFB4 1500539
A0A0D6BBP0 1500686
A0A0D6BPG5 1500686
A0A0D6BPL7 1500686
A0A0D6BV43 1500687
A0A0D6C6S8 1500687
A0A0D6C6X9 1500687
A0A0A8GX90 1500960
A6BLT0 150120
A0A081P8X5 1501230
A0A081P9T8 1501230
A0A089P7B8 1501268
A0A089QK89 1501268
A0A089PFZ5 1501269
A0A089QVB5 1501269
A0A0B0BVV3 1501391
A0A087S936 1502289
A0A087RM02 1502291
A0A081S588 1502292
A0A081RQF4 1502293
A0A087RWT4 1502295
A0A0D8BAS8 1502723
A0A0D8BJQ1 1502723
A0A085FB50 1502724
A0A081Y3P0 1502784
A0A081YDE4 1502784
A0A095B1C1 1502850
A0A085FN02 1502851
A0A085F576 1502852
A0A085F910 1502852
A0A060AEH9 1503164
A7K143 150340
A7K190 150340
A0A0D0GJC3 1503925
A0A0D0GVJ3 1503925
A0A0A1GDV7 150396
A0A0A1GKY2 150396
A0A094RIU4 1504317
A0A094PG24 1504318
A0A094RWC4 1504319
A0A094PIK1 1504320
A0A094PU57 1504320
A0A068Z0X0 1504672
A0A068Z1E6 1504672
A0A0D5M9L3 1504981
A0A0A1S3H4 1505
A0A0A8VMQ1 1505
A0A0C7P6V5 1505
A0A0C7PLD2 1505
A0A0E3Y7N8 1505596
A0A0E3U4F8 1505597
A0A090FAH5 1505932
A0A090GRP4 1505933
A0A090GKN6 1505946
A0A084DFX5 1506588
A0A084DL84 1506588
U2EZW4 1507
A0A098YIF0 1507807
A0A098YJ48 1507807
A0A0B2WCG1 1507808
A0A0B2WHE2 1507808
A0A0B5AU24 1508404
B1PZ17 150844
A0A0A3W2D6 1509403
A0A0A3WA27 1509403
A0A081MM82 1509404
A0A081MDQ6 1509405
A0A098RXS7 1510041
A0A0C1TWI3 1510391
A0A0F4PKP0 151081
A0A0F4PTZ3 151081
A0A0B3BCM1 1511746
A0A0B3SSR0 1515334
A0A0C1P017 1515610
A0A0A7PKD9 1515612
A0A0A2E3H8 1515613
A0A0A2ESL4 1515615
A0A094JXA0 1515746
A0A094JXF6 1515746
A0A094INJ5 1517416
A0A094ITG3 1517416
A0A084T9B1 1517681
A0A084T9E7 1517681
A0A084T9K1 1517681
A0A0A2EPI9 1517682
A0A098U3S1 1519190
A0A098UDY5 1519190
A0A081SHD6 1519464
F3Y7F6 1519565
A0A0B5Q5R2 1520
A0A0C3QT60 1521167
A0A0C3R137 1521167
A0A099I266 1522
A0A099I324 1522
A0A0F5Y013 1522060
A0A087NCK8 1522072
A0A0A1PDW6 1522316
A0A098Y6H6 1522368
A0A0C6EW86 1522671
A0A0F4W1R8 1523154
A0A0F4VMP4 1523155
A0A0F4WXX3 1523156
A0A098S4E6 1524460
A0A087KXA2 1524467
A0A087KY55 1524467
A0A085BXW8 1525218
A0A099GG63 1525716
A0A099GK59 1525717
A0A099GAP8 1525718
A0A087K7W9 1525753
A0A087KCA0 1525753
A0A086WHJ3 1526762
A0A086WUX3 1526762
A0A0B4RBR2 1526927
A0A086CHT7 1527444
A0A089VIF0 1527800
A0A077FLD2 1528098
A0A077FQ00 1528098
A0A086DZY2 1529318
A0A0A8B1W2 1531429
A0A0A1SPH8 1531966
A0A0A1SSQ6 1531966
A0A0A1T5D9 1531966
A0A0A1TF57 1531966
A0A0A1TKQ5 1531966
A0A095UGI3 1532557
A0A095X9B1 1532557
A0A095XF65 1532558
Q4JR66 153269
Q4JR67 153269
A0A075IT96 153280
A0A0B0QJG1 1532906
A0A0B0QM43 1532906
A0A0B0QUK1 1532906
A0A0B0QW98 1532906
A0A0C1E4K2 1534409
A0A087LT75 1535287
A0A099L714 1535421
A0A099L9W8 1535421
A0A099KPG7 1535422
A0A099LBS9 1535422
A0A094JUV7 1535751
A0A0A2TGU5 1536651
A0A0A2HSM9 1536652
A0A0A2I3A9 1536652
A0A089KFZ1 1536769
A0A089JMW6 1536770
A0A089LE67 1536771
A0A089LW75 1536772
A0A089KYK3 1536773
A0A089I998 1536774
A0A089ISU4 1536775
I1GLJ6 15368
I1GLJ7 15368
I1H6X1 15368
I1H6Y3 15368
I1HAK6 15368
I1HCZ8 15368
I1HIQ7 15368
I1HKJ4 15368
I1HL79 15368
I1HL80 15368
I1HQI4 15368
I1HT87 15368
I1HWC6 15368
I1HWC7 15368
I1IEN9 15368
I1IHD0 15368
I1IRB3 15368
I1ITD0 15368
L0AVI1 1537102
L0AVQ2 1537102
L0AXS8 1537102
L0AY04 1537102
L0B2T1 1537102
A0A098LAF9 153721
A0A0A2DP30 1537504
A0A087M9V3 1537915
A0A0A0DM61 1538295
A0A0A0DN37 1538295
A0A0A0DTW4 1538295
A0A0F8W6S9 1538547
A0A0F8Y8Q8 1538547
A0A099I1X1 1538552
A0A0A6R363 1538553
A0A094MA57 1538639
A0A091AM22 1538640
A0A088F5E0 1538644
A0A0C2YWL9 1539062
A0A0C2ZF32 1539062
A0A0C2UUA0 1539063
A0A0C2UWJ7 1539064
A0A0C2ZKI0 1539065
A0A0C2VA20 1539066
A0A0A0WZ83 1539298
F9ZHF8 153948
A0A088T1X3 1541959
A0A094J1S0 1541960
A0A0D0H936 1542965
A0A0D0HD67 1542965
A0A0D0HEU2 1542965
A0A099CVV4 1543381
A0A099CWF0 1543381
A0A0F7JYE0 1543721
A0A0F7JZK6 1543721
A0A0D1BP62 1544796
A0A0D1CMN8 1544796
A0A0D1CSK8 1544796
A0A0D8JEI6 1544798
A0A089Y716 1545702
A0A0E9ZFE2 1546029
A0A0E9ZID0 1546029
A0A098T6A4 1547437
A0A097ENA8 1547445
A0A0C3R749 1547597
A0A0E3JQ25 1548
A0A099B8R9 1548018
A0A099BSR5 1548147
A0A099TNY8 1548148
A0A099TFK0 1548149
A0A099VUR3 1548150
A0A099TQL1 1548151
A0A099DMX8 1548152
A0A0B0HRP2 1548750
A0A089X6W9 1549163
A0A089VMP5 1549164
A0A097EGG9 1549858
A0A0D1MJ04 1549858
A0A0D8IYJ0 1550024
A0A0C1RA84 1550399
A0A0C1UXE2 1550400
A0A098LY62 1550645
A0A098LYK7 1550645
A0A098LZI3 1550645
A0A098LZI9 1550645
A0A098LZM1 1550645
A0A099W922 1552123
A0A099PXP5 1552758
A0A0A2Y3W3 155515
A0A0A2YG69 155515
A0A0A2XHW3 155517
A0A0A2XSH4 155517
M1QAQ2 155900
Q3RDJ4 155919
A0A060H4L6 155920
A0A0F3FR23 1561
A0A0B0KKH8 1561068
A0A0B0KMW5 1561068
A0A0B1TTC1 1562888
A0A098C3P5 1562970
A0A0A1RF42 1563222
A0A0A1RNM2 1563222
A0A0D5ACU8 1564114
A0A0F5RUL3 1565146
A0A0B0Q5E6 1565314
A0A0C5IZA2 1565605
A0A0C5J7M9 1565605
A0XY76 156578
A0XZ09 156578
Q26C32 156586
A0A089VMW8 156587
A0A077J250 1565991
A0A0C1FZA7 1566023
A0A0D3V7G0 1566358
A0A0D1PVS4 1566387
A0L4Z2 156889
A0LC56 156889
A0A0B8WX10 1569284
A0A0C2GP76 1569354
A0A076NLP3 156978
A0A0E1LQ08 1570330
A0A024T8W3 157072
A0A024THT8 157072
A0A024TU22 157072
A0A024TW00 157072
A0A024U537 157072
A0A024UIR2 157072
A0A0A1E608 1571226
A0A0D8DTZ2 1571773
A0A0D8E472 1571773
A0A0C1SBP3 1571774
A0A0C1SQL3 1571774
A0A0B1YCF8 1571920
A0A0B2J7C5 1572646
A0A0B2C0Q7 1572751
A0A0B2C158 1572751
A0A0C3IZ81 1572758
A0A0C3MIS9 1572758
A0A0D7D6M8 1573406
A0A0C1T675 1574475
A0A0C1W2Y4 1574475
A0A0C1WIX0 1574475
A0A0C1UPT0 1574623
A0A0C1Y4R4 1574623
A0A0C1YNV0 1574623
A1XCC4 157463
A0A0C2B1W6 1576605
A0A0C2B387 1576605
A0A0B0SDX4 1577051
A0A0A7LHA4 1577791
A0A0B3VHK5 1577792
A0A0B3VPH5 1577792
A0A0B3W856 1577792
A0A0A7JGI5 157782
A0A0A7JGW7 157782
A0A0A7JMT4 157782
A0A089WFM9 157783
A0A089WKK7 157783
A0A089WM42 157783
A0A0C1GY38 1577895
A0A0B4CU58 1577896
A0A0C1G1J0 1577902
A0A0C1GMT2 1577903
A0A0C1GP66 1577904
A0A0B4D565 1577905
Q5QHT2 157791
Q5QHT3 157791
Q5QHT4 157791
A0A0D6JBM7 1578971
Q93G04 1579
A0A0B5HJJ2 1579370
A0A0B5HYP6 1579373
A0A0B3B3S9 1579376
A0A0B3B2P6 1579379
A0A0C1PXP8 1580
A0A0D5C4Y3 1580092
A0A0G2E0Q1 158046
A0A0G2EWK6 158046
A0A0G2GCU8 158046
A0A0G2H5W2 158046
A0A0G2HKM7 158046
A0A0D9M417 1581124
A0A0F5ZYT3 1581149
A0A0F6A3H6 1581149
A0A0F6A593 1581149
A0A0D6EW51 1581557
A0A0D6EWT3 1581557
A0A0B7ITH4 1581680
A0A0B7IZ18 1581680
F0RS17 158189
G8QRM4 158190
A0A0C5BSR9 1582439
A1XCC8 1583
B8PTI2 158387
B8PXL2 158387
A0A061BU98 1585
A0A061C0B3 1585
A0A0D6ZH09 1585
A0A031K6Z3 158500
A0A0D8L2I1 1585697
A0A0C1KFF1 1586081
A0A0C1KH63 1586081
A0A023W4T4 158624
A0A0D0PQL2 1586646
A0A0D5MIP6 1587
A0A0F7H560 1587
A0A0D0LFB3 1587522
A0A0D0JIV8 1587523
A0A0D0K7Z2 1587524
A0A087D3K3 158787
A0A089PWP9 158822
A0A089PXI3 158822
A0A089Q2B1 158822
A0A089UIB9 158822
A0A089UL01 158822
A0A089V7Q2 158822
A0A089VAB2 158822
A0A089WMT4 158822
A0A0D0NXW4 1588629
A0A0D0PR01 1588629
A0A0D0PU75 1588630
P64407 158878
P99110 158879
A0A0D1KEL4 1589899
A0A0C2V0U9 1590651
A0A0C2USI7 1590652
A0A0C2UZ55 1590652
Q47EN1 159087
Q47HK2 159087
A0A0B5GP12 1592728
A0A068JL78 159290
A0A068JLR1 159290
A0A0A6Q8J5 159450
A0A0A6QDE0 159450
A0A0D6Y9W1 1594576
A0A0A6ZEG8 159736
Q0Z8X0 159736
A0A0D7X5Z1 159743
E7BWL6 159749
K0R7A8 159749
K0RGH9 159749
K0SA96 159749
K0SWS5 159749
A0A073JRB6 1598
A0A098QRK2 1598
Q4JLJ6 1598
A0A094Y1B9 1599
O87777 1599
A0A0D6A2P8 1600
A0A0D0IYR6 1602171
A0A0E9L6X3 1603291
A0A0E9LE97 1603291
A0A0D6TBY7 1603292
A0A0D6TJ94 1603293
A0A0F7PAT4 1604004
A0A0G2HM44 1604020
A0A0G2IVZ5 1604020
A0A0D6S058 1604021
A0A0D6RZ28 1604022
A0A0D6SST8 1604022
A0A0E9KAV3 1604132
Q88DU2 160488
Q88PK4 160488
A2RCW6 160491
Q9PB05 160492
A0A062XBH3 1605
A0A0B8R532 1605283
D7PJH6 160619
A0A089LHF5 160799
A0A060UMC3 160808
A0A060UWU2 160808
A0A0E3WES2 1608583
A0A0F4JVZ7 1609133
A0A0F4I6P7 1609135
A0A0F4IN46 1609135
A0A0F0H9U4 1609137
A0A0D1BCP3 1609758
A0A0F0CVK2 1609969
A0A0F2J126 1609970
A0A0F2J4T3 1609970
A0A0F0CFV1 1609975
A0A0C5KZQ7 1609977
A0A0F5KRM9 1609979
A0A0D6EF28 1610576
A0A0D1BZ08 1610703
A0A0C5DYV1 1611770
A0A0C5E2E0 1611770
A0A0C5EQV8 1611770
A0A0F4HCU3 1613
A0A0C1PPD7 1614
A1XCD0 1615
A5P7I5 161528
A6CQZ7 161544
A0A0F2SZ84 1615590
A0A0C5C2Y0 1615610
A0A0D7NYY2 1615890
A0A0D6AFN3 1615909
A0A0D6AGQ4 1615909
A0A0D6AGU5 1615909
A0A0D6AID8 1615909
A1XCC9 1616
A0A0F2HZW6 1616781
A0A0F2I276 1616781
A0A0D8CCU2 1616823
A0A0D8CKM8 1616823
A0A0F2JJA9 1617025
A0A0D6AL22 1617448
A0A0D6ASH9 1617448
A0A0D6AUT1 1617448
A0A0F2G481 1617449
Q0ZUG6 161756
A0A0D8ZMP1 1618023
A0A0D8ZS32 1618023
A0A0D8ZXE8 1618023
A0A0D4C0D3 1618207
A0A0G0G9E1 1618333
A0A0G0LEQ3 1618334
A0A0G1QF33 1618335
A0A0G0K102 1618336
A0A0G1BBD8 1618341
A0A0G0YGD9 1618344
A0A0G0BIK1 1618350
A0A0G1II28 1618351
A0A0G1S9K3 1618352
A0A0G1S3E4 1618353
A0A0G1VIT2 1618354
A0A0G1Y3A2 1618355
A0A0G1AGL7 1618356
A0A0G1RII5 1618357
A0A0G1RK23 1618358
A0A0G1WDT5 1618359
A0A0G1VCL0 1618360
A0A0G1VA94 1618361
A0A0G1USX5 1618362
A0A0G1PGZ7 1618363
A0A0G1V532 1618364
A0A0G1XGN4 1618365
A0A0G1Q373 1618366
A0A0G1TQJ6 1618367
A0A0G1EBX0 1618369
A0A0G1RXL2 1618371
A0A0G0Z3S7 1618378
A0A0G1RS90 1618381
A0A0G1JPA2 1618384
A0A0G1KWP0 1618387
A0A0G1G120 1618390
A0A0G1K0S2 1618392
A0A0G0RI03 1618405
A0A0G0TLS2 1618408
A0A0G0UCV1 1618409
A0A0G0XDT4 1618409
A0A0G0VMS7 1618415
A0A0G0IJS2 1618417
A0A0G0KL98 1618418
A0A0G0WRE1 1618419
A0A0G0M1C9 1618422
A0A0G0R373 1618423
A0A0G0U864 1618424
A0A0G0ESS9 1618426
A0A0G0UYX6 1618428
A0A0G0WZR4 1618430
A0A0G0QNS6 1618431
A0A0G0KSK8 1618432
A0A0G1CFY3 1618436
A0A0G1IMU2 1618437
A0A0G0ULK3 1618440
A0A0G0ZBL4 1618442
A0A0G1GHH2 1618443
A0A0G1U182 1618445
A0A0G1CN12 1618446
A0A0G0Q564 1618450
A0A0G0GAX5 1618452
A0A0G0QXU7 1618454
A0A0G0RTX8 1618455
A0A0G0RF43 1618458
A0A0G0TIH1 1618459
A0A0G0V723 1618460
A0A0G0CDM0 1618461
A0A0G0HC39 1618463
A0A0G0YQ06 1618465
A0A0G0RP36 1618466
A0A0G1NCN2 1618469
A0A0G0NRH3 1618472
A0A0G0XBF5 1618474
A0A0G0CH65 1618476
A0A0G0ASR3 1618477
A0A0G0BWQ2 1618478
A0A0G0E5D4 1618480
A0A0G0KD29 1618481
A0A0G0T656 1618482
A0A0G0IK93 1618483
A0A0G0B1B9 1618484
A0A0G0BEM3 1618485
A0A0G0JB10 1618486
A0A0G0LEC6 1618489
A0A0G0JZB1 1618490
A0A0G0J628 1618491
A0A0G0GUM4 1618492
A0A0G1N2E2 1618493
A0A0G1QFT2 1618495
A0A0G1XCU8 1618496
A0A0G0N4M4 1618498
A0A0G1JSY5 1618500
A0A0G1TN61 1618502
A0A0G1K303 1618505
A0A0G1NXN7 1618506
A0A0G1TIH3 1618507
A0A0G0CR12 1618508
A0A0G0IPK8 1618510
A0A0G0IFG9 1618512
A0A0G0QMI8 1618514
A0A0G0SME1 1618516
A0A0G1CPZ4 1618520
A0A0G1DE63 1618521
A0A0G1G6S1 1618522
A0A0G1KJJ4 1618525
A0A0G1RU51 1618526
A0A0G1P2S3 1618527
A0A0G1VGX2 1618529
A0A0G1RYL6 1618535
A0A0G1GA27 1618537
A0A0G1NLU5 1618538
A0A0G1P640 1618540
A0A0G1U5G8 1618541
A0A0G0CG97 1618543
A0A0G0K7B8 1618546
A0A0G0P4Q4 1618547
A0A0G0LVH3 1618548
A0A0G0M331 1618549
A0A0G0QMT8 1618550
A0A0G0NF80 1618551
A0A0G0NLP6 1618551
A0A0G0XVL7 1618555
A0A0G0ZXN8 1618556
A0A0G1FWB1 1618557
A0A0G1I6A7 1618558
A0A0G1QUD9 1618559
A0A0G0CE47 1618560
A0A0F9ZTN8 1618561
A0A0G0TED9 1618562
A0A0G1M2J5 1618564
A0A0F9ZIX2 1618566
A0A0G0NA09 1618568
A0A0G0MM11 1618569
A0A0G0LDR5 1618570
A0A0G0L3E6 1618571
A0A0G0LJP0 1618572
A0A0G0MCL8 1618574
A0A0G0PNZ4 1618574
A0A0G0XFD1 1618577
A0A0G1DHT7 1618578
A0A0G0LTH9 1618583
A0A0G1E4K6 1618584
A0A0G0AXI0 1618586
A0A0G0BIL2 1618587
A0A0G1NAU6 1618589
A0A0G1S1Y3 1618590
A0A0G0KN27 1618592
A0A0G0RJ64 1618595
A0A0G0F200 1618596
A0A0G0VYH8 1618597
A0A0F9YSC6 1618603
A0A0G1QW02 1618604
A0A0G2AST1 1618605
A0A0G2A8G4 1618607
A0A0G2AYC0 1618607
A0A0G1C923 1618609
A0A0G1KD79 1618610
A0A0G1NBQ2 1618610
A0A0G0LK71 1618611
A0A0G1BQ12 1618613
A0A0G0Z6G8 1618615
A0A0G1PNR8 1618617
A0A0G1NJG5 1618619
A0A0G1E071 1618622
A0A0G1EYK6 1618624
A0A0G0U895 1618626
A0A0G0ZKB7 1618627
A0A0G0ENQ3 1618629
A0A0G0CR79 1618631
A0A0G0CG45 1618632
A0A0G0RLZ0 1618634
A0A0G0UW53 1618635
A0A0G0N6V7 1618637
A0A0G0MZR7 1618638
A0A0G0LWI2 1618639
A0A0G1ESQ4 1618643
A0A0G1IM70 1618645
A0A0G1LW25 1618646
A0A0G1LUG4 1618648
A0A0G1M8N6 1618649
A0A0G1DE74 1618651
A0A0G1IDY6 1618652
A0A0G1PBL1 1618654
A0A0G1T5G9 1618655
A0A0G1JZ57 1618657
A0A0G1KKR3 1618658
A0A0G0ZHL7 1618659
A0A0G1R466 1618663
A0A0G1VZB8 1618664
A0A0G1YJK3 1618665
A0A0G1YRC7 1618668
A0A0G1YQ14 1618670
A0A0G1Z7C0 1618671
A0A0G1WCT1 1618673
A0A0G1VJK4 1618675
A0A0G1XFM9 1618676
A0A0G0S6T4 1618695
A0A0G1P397 1618696
A0A0G0JS85 1618697
A0A0G0I5Y9 1618698
A0A0G0QX21 1618699
A0A0G1KV86 1618700
A0A0G0DR17 1618703
A0A0G0EJN5 1618704
A0A0G0KFJ2 1618705
A0A0G0DY63 1618707
A0A0G1VL68 1618710
A0A0G0EVQ9 1618712
A0A0G1UC65 1618714
A0A0G0DRZ4 1618715
A0A0G0HKS8 1618718
A0A0G0DMU7 1618720
A0A0G0CED0 1618721
A0A0G0CQE9 1618722
A0A0G0HWA0 1618723
A0A0G0FDX9 1618727
A0A0G0H2W4 1618728
A0A0G0TIJ3 1618730
A0A0G1DS84 1618731
A0A0G0W523 1618734
A0A0G1DQW3 1618738
A0A0G0F694 1618741
A0A0G0TM19 1618743
A0A0G0VFH9 1618744
A0A0G1HF83 1618746
A0A0G1I797 1618747
A0A0G1VAN4 1618749
A0A0G0IXE0 1618753
A0A0G0NZ03 1618754
A0A0G1BMX1 1618756
A0A0G1G7T2 1618757
A0A0G0EH06 1618761
A0A0G0FUZ1 1618765
A0A0G0QAV7 1618766
A0A0F9YGG0 1618767
A0A0G0E0D0 1618768
A0A0G0HN39 1618769
A0A0F9Y016 1618771
A0A0G0G363 1618774
A0A0G0DYF6 1618775
A0A0G0QR25 1618776
A0A0G1EPK8 1618778
A0A0G1FN79 1618779
A0A0G0IQ93 1618780
A0A0G0MWZ8 1618783
A0A0G0U2R4 1618784
A0A0G1GTX4 1618788
A0A0G1KQI0 1618789
A0A0G1T724 1618791
A0A0G1TPT9 1618792
A0A0G1WIY4 1618793
A0A0G1W530 1618794
A0A0G1W5E3 1618794
A0A0G1VRN8 1618797
A0A0G1WEC8 1618798
A0A0G1Z1P9 1618799
A0A0G2ACF5 1618801
A0A0G1YKD1 1618803
A0A0G1YY31 1618804
A0A0G0FPD5 1618808
A0A0G0LSZ9 1618811
A0A0G0JZM4 1618812
A0A0G0N4W8 1618813
A0A0G0R6P7 1618814
A0A0G0RAB3 1618815
A0A0G0U560 1618816
A0A0G0SH80 1618817
A0A0G0TQU4 1618818
A0A0G0YJ73 1618820
A0A0G1BGG7 1618821
A0A0G1D868 1618823
A0A0G1ET03 1618825
A0A0G1G3X2 1618826
A0A0G1GMQ1 1618829
A0A0G1H5U0 1618830
A0A0G1L9P9 1618832
A0A0G1PGP6 1618834
A0A0G1RFF3 1618835
A0A0G1SME9 1618837
A0A0G1R777 1618840
A0A0G1TW37 1618841
A0A0G1UPP5 1618842
A0A0G1VPU2 1618844
A0A0G1WBF1 1618846
A0A0G1WRE6 1618848
A0A0G1TU45 1618849
A0A0G1TWX8 1618849
A0A0G1YWT8 1618852
A0A0G1W691 1618853
A0A0G1W7I1 1618854
A0A0G1XFU4 1618857
A0A0G1YPB2 1618859
A0A0G0CYB5 1618861
A0A0G0IT92 1618863
A0A0G0P1P7 1618864
A0A0G0RBG9 1618865
A0A0G0Z5J7 1618867
A0A0G0ZSE5 1618869
A0A0G1BV45 1618871
A0A0G1HB21 1618872
A0A0G1I0Y0 1618872
A0A0G1FKD2 1618875
A0A0G1NWH2 1618877
A0A0G1N299 1618879
A0A0G1ZGR1 1618884
A0A0G1XBF7 1618885
A0A0G2A263 1618886
A0A0G1YST8 1618889
A0A0G0TC32 1618890
A0A0G0CFC1 1618892
A0A0G0CWU4 1618893
A0A0G0GDW5 1618894
A0A0G0FNA6 1618895
A0A0G0LBS8 1618896
A0A0G0J5F0 1618897
A0A0G0PNQ4 1618899
A0A0G0PS92 1618901
A0A0G0SYW7 1618902
A0A0G0R412 1618903
A0A0G1A175 1618905
A0A0G1BV42 1618906
A0A0G1CS63 1618907
A0A0G1CVJ4 1618908
A0A0G1F9V6 1618909
A0A0G1ETL6 1618910
A0A0G1F4B8 1618911
A0A0G1G459 1618912
A0A0G1INF8 1618913
A0A0G1NEX9 1618914
A0A0G1R8M7 1618916
A0A0G1Z9H2 1618917
A0A0F9YHU4 1618918
A0A0G0ECL9 1618919
A0A0G0KK68 1618920
A0A0G0LX07 1618921
A0A0G0QBU7 1618922
A0A0G0UJ72 1618924
A0A0G0XWL0 1618925
A0A0G1BCQ5 1618926
A0A0G0YCR0 1618927
A0A0G1HFP8 1618929
A0A0G1LP51 1618931
A0A0G1UPJ6 1618933
A0A0G1W7Q5 1618934
A0A0G0J8P6 1618936
A0A0G0IKW6 1618941
A0A0G0IDP6 1618942
A0A0G0TUS5 1618943
A0A0G0YLN9 1618944
A0A0G1ELI3 1618945
A0A0G0TZR2 1618946
A0A0G0K3Q3 1618948
A0A0G0LJH9 1618949
A0A0G0RH83 1618950
A0A0G0TFT8 1618951
A0A0G1AQ29 1618952
A0A0G0S1Q2 1618954
A0A0G0SPU0 1618955
A0A0G0T5G0 1618956
A0A0G1MQP2 1618958
A0A0G1X8Y2 1618959
A0A0F6TCG0 161896
A0A0G0KQL4 1618960
A0A0G0PZU9 1618962
A0A0G0QC15 1618964
A0A0G0W153 1618965
A0A0G1MXQ8 1618970
A0A0G1ND11 1618973
A0A0G1QPF9 1618974
A0A0G1WMT1 1618975
A0A0G1WZI2 1618976
A0A0G0U580 1618977
A0A0G1XPE9 1618979
A0A0G0WZG3 1618981
A0A0G0VYS3 1618982
A0A0G0VDS2 1618983
A0A0G0SG18 1618984
A0A0G0UGR4 1618985
A0A0G0X0C7 1618988
A0A0G1ZLW1 1618989
A0A0B6EYL9 161899
A0A0G1MKQ8 1618993
A0A0G1Q5Y6 1618994
A0A0G0S4G7 1618996
A0A0G0XN37 1618997
A0A0G0YEG7 1618998
A0A0G1LSU0 1619000
A0A0G1RR32 1619001
A0A0G0XKU0 1619004
A0A0G1U5Q6 1619005
A0A0G0UMM4 1619006
A0A0G1QCC5 1619009
A0A0G0FUS4 1619010
A0A0G1F507 1619011
A0A0G1RAU4 1619012
A0A0G0NBK5 1619013
A0A0G1PUM9 1619014
A0A0G1S9R0 1619015
A0A0G1HAJ9 1619017
A0A0G1U635 1619022
A0A0G1IA43 1619024
A0A0G1NDC6 1619025
A0A0G1NB35 1619026
A0A0G1WSH8 1619027
A0A0G0HX12 1619028
A0A0G0XLT1 1619029
A0A0G0THG8 1619032
A0A0G0QM98 1619033
A0A0G1K8U0 1619034
A0A0G1F064 1619035
A0A0G1A8S1 1619039
A0A0G1IR53 1619040
A0A0G1MIT0 1619041
A0A0G1S1W8 1619042
A0A0G1YD14 1619044
A0A0G0GAU5 1619046
A0A0G0TQ10 1619047
A0A0G0ZT67 1619049
A0A0G1E2W9 1619051
A0A0F9ZFN7 1619054
A0A0G0ME05 1619055
A0A0G1TFE4 1619058
A0A0G1YEQ7 1619059
A0A0G2B1K4 1619060
A0A0F9ZAI0 1619061
A0A0G0Q8W5 1619062
A0A0G1YD79 1619063
A0A0G0PAH5 1619064
A0A0F9ZEB9 1619065
A0A0G0JNB7 1619066
A0A0G0R1X0 1619067
A0A0G1DY21 1619068
A0A0G1QRC4 1619069
A0A0G1REN0 1619069
A0A0G1XL47 1619071
A0A0G0FXW5 1619072
A0A0F9YG40 1619073
A0A0G0XJZ4 1619075
A0A0G1B4M5 1619076
A0A0F9Y091 1619077
A0A0F9YE19 1619078
A0A0F9Z9A8 1619079
A0A0G0A9S4 1619080
A0A0G0GN38 1619083
A0A0G0L9Z2 1619084
A0A0G1DV77 1619085
A0A0G1FM84 1619086
A0A0G0AEU8 1619088
A0A0F9ZII8 1619089
A0A0G0DDX9 1619090
A0A0G0F622 1619092
A0A0G0EER3 1619093
A0A0G0CLH7 1619096
A0A0G0MYB7 1619100
A0A0G0XB15 1619103
A0A0G1PH31 1619107
A0A0G1T355 1619111
A0A0G0WU65 1619112
A0A0G1DUG4 1619115
A0A0G1UJ35 1619117
A0A0G1EPS9 1619118
A0A0G0X6Y3 1619119
A0A0G1R2L1 1619122
A0A0G0W1N8 1619131
A0A0G0YJM4 1619138
A0A0G1DDC6 1619142
A0A0D7PBF2 1619232
A0A0D7QKY6 1619233
A0A0F1GXT8 1619239
A0A0F1HG22 1619239
A0A0F1BN88 1619244
A0A0F1BRE1 1619244
A0A0F0XG89 1619247
A0A0F0YJD2 1619247
A0A0F1BD84 1619248
A0A0F1BF96 1619248
A0A0F0TTV0 1619249
A0A0F0U110 1619249
A0A0F1A5Q6 1619251
A0A0F1A825 1619251
A0A0F0ENX4 1619947
A0A0F0DHK5 1619948
A0A0F0DY66 1619948
A0A0F0EHF8 1619949
A0A0F0EIR4 1619949
A0A0F0EIZ9 1619949
A0A0F0F4S9 1619950
A0A0F0F875 1619950
A0A0F0DTJ4 1619951
A0A0F0E5Y6 1619951
A0A0F0FSF9 1619952
A0A0F0FU25 1619952
A0A0B7GVT9 162
A0A0F7M9P7 1620392
A0A0G1K6X3 1620410
A0A0G1X3H5 1620413
A0A0G1X727 1620414
A0A0F7PNI2 1620421
A0A0D5A384 1620696
A0A0D5A3U0 1622208
A0A089QC30 1624
O42808 162425
A0A0B4CBW8 162426
D7GNA0 1625
Q8KML6 1625
A0A0F3LYZ3 1628190
A0A0F3LDW8 1628191
A0A0D9A6C8 1628833
A0A0D9AGY1 1628833
A1XCD1 1629
A0A0F2R2H1 1629708
A0A0F2RTJ8 1629709
A0A0F2RHI7 1629710
A0A0F2QT69 1629711
A0A0F2N8N1 1629713
A0A0F2PAF3 1629715
A0A0F2PB15 1629715
A0A0F2N8B3 1629716
A0A0F2N8D4 1629716
A0A0F2PUT0 1629717
A0A0F2PX75 1629717
A0A0F2Q8W5 1629719
A0A0F2QHV2 1629720
A0A0F2P2B2 1629721
A0A0F2P9D2 1629722
A0A0E9P2P4 1630648
A1XCC3 1631
Q73GL7 163164
Q73GP4 163164
A0A0E9MCV3 1632857
A0A0E9MEC5 1632857
A0A0E9MED0 1632857
A0A0E9MIZ3 1632857
A0A023HAY7 163516
A0A0F5YDG3 1637645
A0A0F5YHU2 1637645
A0A0F5YKL8 1637645
A0A0E3YVI7 1637999
Q76N47 1639
S5KD54 1639
A0A0F5YYE6 1640
A0A0F6U217 1641812
A0A0F6U2R7 1641812
A0A0F6U609 1641812
A0A0F2K2B7 1642
H3G860 164328
H3G8C0 164328
H3G9C8 164328
H3G9G6 164328
H3GAN9 164328
H3GB15 164328
H3GB49 164328
H3GNK6 164328
B3R475 164546
B3R6G7 164546
Q1BEV1 164756
A3PTN4 164757
Q05647 1648
E1B2C9 165446
X2KKK0 165450
X2KNR4 165450
I6UG85 165482
I6VAU5 165482
Q4C8U8 165597
Q4C9R1 165597
K4ISY8 165599
A0A024LPA8 165694
I3Y140 166010
I3Y141 166010
J9PJD1 166010
W0HGX9 166010
X4RE28 1661
W0GTY8 166314
W0GY06 166314
G4FK08 166318
G4FKB0 166318
G4FQ49 166318
H5SHN9 166587
Q0WY89 167443
Q0WY86 167444
Q0WY88 167444
A5HFU9 167445
Q0WY91 167445
Q0WY92 167445
Q7V9G2 167539
Q7VC04 167539
A2BWM5 167542
A2BZ91 167542
A0A0A1ZQ79 167544
A0A0A1ZWH5 167544
A3PCW0 167546
A3PFJ3 167546
A0A0A2AFN4 167548
A0A0A2ANT3 167548
A0A0A2B1Z9 167551
A0A0A2B376 167551
A2C233 167555
A2C5I2 167555
Q47XI6 167879
Q486F9 167879
Q486Y6 167879
A0A087B123 1679
A0A076JP43 1680
A0A0B5BQD0 1680
A0A0C2VB79 1680
A0A0E2ZW63 1681
Q1G1L9 1681
A0A0A8MCT7 1682
F6MFW2 168275
A0A0F4G125 1683
A0A0F4L1G0 1684
A0A0F4L2I8 1684
A0A0F4M701 1684
D6PAX5 1685
Q1G1M0 1685
Q5IUW9 1685
D5KZX7 168631
Q3V6C5 168631
A0A076JI62 1687
A0A087AZH2 1688
A0A087CB84 1690
A0A087B811 1692
A0A087BTA9 1693
Q68AZ5 169422
Q8ITL4 169422
A0A087B5I7 1695
A0A089LVY5 169760
P0DJM2 169963
P95829 170187
A0A0B8ZW86 1703
A0A0F4NYG4 170651
A0A0F4PD67 170651
Q8CWT3 171101
A0A0F0A145 171194
W9B554 171693
A0A0D6H419 1717
A0A0F5DA46 1717
A0A0E3YJD9 1719
A0A0B4CR49 172043
A0A0A2H819 172045
W8DX76 172968
A0A0A8QBH5 1744
A0A0A8QCI9 1744
A0A0A8QP52 1744
A0A0A8QY99 1744
A0A0A8R4I5 1744
A0A0A8T394 1744
A0A0A8T8Q6 1744
Q1Q021 174633
Q1Q6N6 174633
P0CY98 1747
Q7WSY9 1752
A3RGT9 175797
A0A091H8C3 175836
A0A091H9N9 175836
A0A091HWE0 175836
A0A0A0DIC6 176090
B9U5M7 176275
Q5HNW6 176279
Q8CP17 176280
P50019 176299
A0A083WH09 1765
A9QVI7 176616
B9VS69 176616
A0A0D6GJL7 1772
A0A045JRR0 1773
A0A076A4Z9 1773
A0A0E7Z3T8 1773
B3VHV1 1773
A0A0E3XRP8 1774
Q5NFG7 177416
C0QGP6 177437
Q6AMQ3 177439
A0A094WEX1 178606
A0A094X572 178606
A0A087PPN2 178901
K9VC49 179408
K9VI26 179408
K9VSA6 179408
A0A024QLC2 1795
I1ZE38 179871
Q7X1K7 180
A0A024M0J6 1802
B5IIU4 180281
B5IJM8 180281
A0A072T8Z6 180282
A0A072TBT4 180282
A0A081JDC3 180282
A0A067JHR0 180498
A0A067JZ43 180498
A0A067KAX3 180498
A0A067KH91 180498
A0A067KI98 180498
A0A067KKT3 180498
A0A067KUJ3 180498
A0A067L0G3 180498
A0A067L0J3 180498
A0A067L5D7 180498
A0A067L941 180498
A0A067L994 180498
A0A0F5HGH3 180868
A0A086EGW6 180957
A0A086ELK7 180957
A0A086ES12 180957
A0A086F0J1 180957
A0A0B3WY07 180957
A0A0E2ZNT1 180957
A0A0E2ZRL1 180957
A0A0E2ZZN0 180957
A0A097A1J8 181088
I0EK43 182217
Q596W8 182642
Q596W9 182642
A0A023HR84 182771
A0A059XI12 182771
A0A098BFU0 1830
A0A098BUZ9 1830
E5DVR2 183141
E5DVR3 183141
Q87BS8 183190
A0A0E4A418 1833
A0A0C2JE27 183763
Q0GFF0 184062
A0A0F2GF39 1844
A8B431 184922
A8BCR6 184922
A8BQB8 184922
E2RTP2 184922
Q383E5 185431
Q383E9 185431
Q384Q5 185431
Q57VR7 185431
Q585X3 185431
P68837 186103
A4ZY08 186196
A0A088NBF5 186490
A0A0A6UMH8 1869
Q0A7E3 187272
J7QP02 187303
A0A091KV08 187382
O27351 187420
A0A091P8T4 188344
A0A091Q1S7 188344
A0A091JDR9 188379
A0A091JEG8 188379
A0A091JJ20 188379
E3BBX3 188626
A0A0B5EWF5 1888
Q8TQR2 188937
E0TSQ3 189423
A0A089NN83 189425
A0A089MPS0 189426
A0A089P3X4 189426
P61443 189518
A1UA31 189918
Q8RH05 190304
Q8PAK9 190485
Q8PMB0 190486
A0A081EKS5 1906
Q2MFH2 1906
P20442 190650
A0A089X077 1907
A0A089Z143 1907
A0A097QMD6 190893
A0A097QMT7 190893
A0A0A0SN40 190893
A0A0F4N300 190893
A0A0D6UNJ1 1911
Q54215 1911
A0A0F6VL93 191292
A0A075TXM7 191610
A0A060DJP4 192
A0A060DKY5 192
U3KZM6 192188
O69298 192222
S8C6K2 192259
S8C765 192259
S8CPA4 192259
S8DPH5 192259
S8E1F6 192259
S8EAM3 192259
P0CW13 192952
A0A086GJI6 1930
A0A086GMZ8 1930
S5G8N2 193551
P0DB71 193567
Q8KEP3 194439
D7EYH4 194530
A0A024P690 195088
Q5HV33 195099
P26823 195102
Q8XNT4 195102
Q0TNS7 195103
A0A086Y8K8 195105
K9RQH7 195253
K9RW52 195253
B3VKN0 195482
Q86R66 195482
V5TGF4 195883
V5TGS6 195883
A1SPX5 196162
Q8FM78 196164
Q7MN85 196600
Q7MNF8 196600
P64408 196620
Q8NLY6 196627
Q1EQU0 1967
A0A090KMW1 197
A0A0D6FP57 197
K4M089 197
Q8DH10 197221
Q8DI58 197221
Q8DKR6 197221
I1ZDJ1 198257
M1GLA2 198431
M1GP93 198431
P0DB70 198466
A0A0A2SKP8 198467
E0SAX3 198628
E0SH20 198628
O51883 198804
Q8K9Y8 198804
Q0MYP6 199306
P0A6Y9 199310
Q8FF44 199310
F5AMN6 200597
Q27150 200597
A4PI87 201
A4PI90 201
A4PI92 201
A4PI93 201
A4PI94 201
A4PI95 201
A4PI96 201
E1YDX7 201089
A0A071LE61 202
Q86R70 202481
Q86R69 202482
Q86R68 202485
Q86R67 202493
Q6WGI3 202688
A0A097B5C6 202752
A0A0A7MH05 202947
A0A0A7MIH1 202947
A3DF25 203119
Q03WI2 203120
Q21H36 203122
Q04EE1 203123
Q10XJ2 203124
Q114R4 203124
Q116E2 203124
P64409 203267
G8UMI8 203275
A0A0B3YKL2 203795
Q7VQL4 203907
A0A076V809 2045
C1DVL8 204536
Q1IT15 204669
Q1IUG5 204669
A0A099HM67 2047
Q8FXX2 204722
A4G782 204773
A4G8D2 204773
B3DNP9 205913
Q0I1K8 205914
Q0I3V2 205914
Q4ZNP7 205918
Q4ZP95 205918
Q4ZX30 205918
Q2GGJ0 205920
Q2GGZ6 205920
Q3K3T2 205921
Q3K7A9 205922
Q3KF27 205922
Q3KIA0 205922
A0A0D0NUT0 2064
A0A0F6WMV8 206403
A5PG28 206408
Q8G6W1 206672
Q313S2 207559
Q1N389 207949
Q2BGT3 207954
Q2BRA9 207954
P0A3J3 208435
A0A075V9L8 208439
F4BQR6 208596
Q02FR1 208963
Q02RW4 208963
Q51382 208964
Q9HV43 208964
A0A0C6FY98 2094
Q9ZEJ0 2098
Q7P751 209882
Q1P9T8 2099
A0A024C8G7 210
A0A083YF26 210
A0A086RS89 210
A0A0B2DSI3 210
A0A0B2DW20 210
A0A0B2E5T8 210
A0A0B2EAZ2 210
A0A0B2EG14 210
A0A0B2EHL0 210
A0A0B2ELG4 210
A0A0B2EXU0 210
A0A0B2F1Q5 210
O06942 210007
A0A0F2BNC8 2103
B8YEL0 210409
C7FI69 210409
C7FI71 210409
D2DWR3 210409
A0A023H9Q7 210441
P0A3J2 211110
A0A059XRH2 2113
Q8EEU5 211586
Q8EHT7 211586
E3VXJ9 212035
E3VZE4 212035
Q5UPU0 212035
Q5UQ49 212035
Q2GKZ8 212042
I1ZDQ7 212130
A0A087DZ49 212365
A0A066UMP9 212667
A0A066UMV5 212667
Q892R0 212717
A0A0D1WSN6 212818
A0A0D1WU39 212818
A0A0D1ZAY3 212818
A0A0D1ZFW9 212818
A0A0D1ZUP5 212818
Q14LB6 2133
A0A060BBW2 213554
A0A0E3RJH0 213585
I4GJ03 213618
I4GKP9 213618
I4GM16 213618
A0A0C2HSL2 2138
D4LAE1 213810
A0A0B6NNR6 214092
A0A0B6NU57 214092
M1PVE6 214486
A0A022SYB3 214675
Q5K6Z5 214684
Q5K6Z6 214684
Q5K8W5 214684
Q5KKM4 214684
Q5KKP4 214684
Q5KPD7 214684
M0S8C4 214687
M0S9F7 214687
M0SN59 214687
M0SQE6 214687
M0SW52 214687
M0T6D5 214687
M0TAY2 214687
M0TS86 214687
M0TYD4 214687
Q8L398 2148
A0A0D2AP02 215243
A0A0D2B1X1 215243
A0A0D2DGP3 215243
A0A0D2DGT7 215243
A0A0D2DRS6 215243
A0A0F8AEW0 215358
A0A0F8AFE8 215358
A0A0F8AHC2 215358
A0A0F8B0Q9 215358
A0A0F8CH12 215358
E3DE78 215689
A0A0C2CSG9 215803
A0A0C2CTZ9 215803
A0A0C2CX55 215803
A0A0C2D3B0 215803
A0A099TWX5 216
A0A089YS56 216142
A0A089ZQV5 216142
A0A089ZJ46 2162
A0A090I3A9 2162
A5FPU4 216389
A3U8F5 216432
A0A0F3RQ78 216463
B4EDS3 216591
B4EDZ2 216591
D3H398 216592
D3H3N6 216592
B2HPS1 216594
C3K1M1 216595
C3K275 216595
C3KBN1 216595
Q1MN11 216596
A0A089VN26 216768
A0A023Y465 216778
A0A0A1GL29 216816
B9TTG3 216816
Q8DEZ1 216895
Q8DF66 216895
M4LIT4 217443
M4LJW1 217443
V5G2L7 217634
V5G3P4 217634
V5H5B3 217634
A0A087CJD6 218140
Q6D0B7 218491
Q6D263 218491
B9DVF3 218495
P64410 218496
Q8GH79 218497
C4RIP5 219305
S6C863 219334
Q4K624 220664
Q4K6U2 220664
Q4KIH1 220664
Q88VM0 220668
A1XCC5 220714
A0A0C2VNN2 220754
K4FC97 220873
A0A0F8HCU0 2209
A0A0F8QFR7 2209
P0CW12 2209
Q9UXR0 2210
A0A088RVH8 221027
Q8EPW4 221109
A0A090WJE0 221126
Q05T00 221359
Q05UX4 221359
A3Z3S3 221360
A3Z6U3 221360
Q65RT2 221988
Q65U55 221988
Q730M1 222523
A0A099T1Q6 2226
Q2GEA8 222891
Q2GF34 222891
C5P1S8 222929
C5P2L6 222929
C5P2X4 222929
C5PGZ0 222929
L0BUQ9 223148
A0A0B0DGB4 223184
Q87WP0 223283
Q87X94 223283
Q886Z7 223283
I1ZDQ2 223436
I1ZDM4 223459
A0A0E3T0V0 223846
A0A0E3T143 223846
A0A0E3T146 223846
A0A0E3T151 223846
A0A0E3X7P1 223846
Q87RX3 223926
Q87S24 223926
P17820 224308
O67118 224324
P0C922 224326
R9SNA5 224719
P94317 224911
D0B413 224914
Q8YE76 224914
P59565 224915
V4A227 225164
V4AFV6 225164
V4AHA2 225164
V4ALA1 225164
V4AT15 225164
V4AWI6 225164
V4B7Y2 225164
V4BUJ1 225164
A0A098AS22 225364
A0A098ATG3 225364
Q2A7J1 2254
L5LK85 225400
L5LWU2 225400
L5M3R5 225400
L5M7K6 225400
B8CKF3 225849
B8CMW9 225849
E4PPH4 225937
Q835R7 226185
Q89YW6 226186
J5PKM5 226230
J5PV15 226230
J5S8M9 226230
J6EPR9 226230
J8TH70 226230
J8TRG0 226230
Q818E9 226900
A0A0C2HX78 226910
A0A0C2I837 226910
Q3LVU5 227086
Q3LWC2 227086
Q5B0C0 227321
Q5B2V1 227321
Q5BBL8 227321
Q5BEI3 227321
O87712 227377
Q826F6 227882
Q82EX9 227882
Q824B2 227941
C3V2R2 228297
E0E8C4 228399
E0EB61 228399
B0UVL9 228400
B0UWR4 228400
Q0BWZ9 228405
O06430 228410
A2TF45 228457
I1RBC4 229533
I1RQ21 229533
I1RYL5 229533
I1ZDJ2 229877
A0A0F7LI58 230089
A0A0F7LJR0 230089
I3USZ9 231023
I3UY51 231023
A0A097AQS9 2325
A1W7T4 232721
A1WAR6 232721
P48209 233412
Q7VMA4 233412
P0A5C0 233413
A0A0B0H6K6 2340
A0A0B0HBW6 2340
W0HND5 2342
Q01PM8 234267
C0ZT86 234621
Q5PAB8 234826
E6RKI3 234831
Q1HCL9 234831
K4LAP7 235
Q7VIE3 235279
J9VEL7 235443
J9VPF5 235443
J9VU43 235443
J9VW24 235443
J9VZ70 235443
Q5KWZ7 235909
B4X226 236097
B4X4P3 236097
H5SP56 236499
B1A8R7 236805
Q4ZJ79 236805
A0A085Z7J8 236814
A0A0E3C3D3 2371
A0A0B0EDW0 237368
A0A0A6M4U4 237561
A0A0A6M779 237561
A0A0A6MB03 237561
A0A0A6MEM5 237561
A0A0A6MNY6 237561
P41797 237561
P46587 237561
P83784 237561
Q5A0B6 237561
Q5A397 237561
Q5AD54 237561
Q5ADI3 237561
Q0WY77 237578
A0A077F997 237609
A0A077FGA0 237609
A0A0D1DSL7 237631
A0A0D1DX88 237631
A0A0D1E5M5 237631
P18694 237631
A3WC95 237727
A0A0B4N516 237895
A5YVT5 237895
A0A085CX72 238
A2TE71 238572
B6VD00 239089
C1F201 240015
C1F2D2 240015
H6SFW8 240162
A8N722 240176
A8NJP4 240176
D6RKN2 240176
D6RKY9 240176
D6RLN6 240176
A0A093CJ49 240206
A0A093CKQ4 240206
O05714 240292
Q3M1B4 240292
Q3MDJ6 240292
Q3MG82 240292
Q3MGG5 240292
Q5F6W5 242231
Q5F8E8 242231
G4MKA5 242507
G4MNH8 242507
G4NAY4 242507
G4NF57 242507
P0C937 242619
Q7UM31 243090
Q7UVU8 243090
B7J5X3 243159
B7J7X9 243159
Q62HD5 243160
Q62IZ5 243160
P56836 243161
Q3Z6P1 243164
Q9RY23 243230
Q74H59 243231
Q607A5 243233
Q60C59 243233
A0QLZ6 243243
I2ICI5 243261
I2IIM2 243261
I2ITI1 243261
I2IX66 243261
Q7N228 243265
Q7N8Y4 243265
B3PNB9 243272
P47547 243273
G4FHT5 243274
Q9WYK6 243274
Q73Q16 243275
O83246 243276
R9UVA6 243276
O34241 243277
Q9KTX8 243277
Q7NXI3 243365
Q7NZ33 243365
A0A098SQ18 243924
A0A098SUX1 243924
A0A098T6A6 243924
A0A0F5N6D2 244292
A0A0A8U916 244319
A0A0A8UFK8 244319
A0A087FQ67 244366
A0A0B7GLC0 244366
A0A0C7KLM0 244366
A0A077C3M3 244581
A0A077C3X6 244581
B9QZC2 244592
D4MTK1 245012
D7GPP7 245014
D4MUR2 245018
D4MWX4 245018
Q3AF08 246194
A5EYG3 246195
A0QQC8 246196
P95334 246197
Q1CWT5 246197
Q1D2G2 246197
Q1D7I0 246197
Q1D7Z8 246197
I1YVZ2 246198
E9SCU8 246199
Q5LWJ6 246200
E1M1M5 246201
A0A060PY06 246273
I1BJB5 246409
I1BLT0 246409
I1BW85 246409
I1BX53 246409
I1C225 246409
I1C685 246409
I1CB63 246409
I1CCN8 246409
I1CD28 246409
I1CI97 246409
I1CPC3 246409
A0A0E1S092 246410
J3KDH2 246410
J3KIQ8 246410
J3KLI0 246410
L9JDA9 246437
L9KGR2 246437
L9KIU1 246437
L9KL52 246437
L9KT34 246437
L9L755 246437
L9L765 246437
Q6UJF9 246923
Q6UJG0 246923
Q5YNI0 247156
I3IK45 247490
I3IMM1 247490
A0YHG4 247633
B7RT13 247634
B7S1Z8 247634
A0Z1I6 247639
A0Z847 247639
A0A059P1E1 248221
A0A0B4KJ04 248454
Q7NDH1 251221
K9TXV7 251229
K9TYD1 251229
K9TYJ5 251229
A0A023FXV1 251391
A0A023G093 251391
A0A023GLJ3 251400
A0A023GLM8 251400
A0A023GNY6 251400
A0A023GPD1 251400
A3TWC8 252305
A0A0D1ZYI6 253628
A0A0D2A2I2 253628
A0A0D2A626 253628
A0A0D2AG35 253628
D9W222 253839
Q5HAY1 254945
Q3ZYV1 255470
Q6NEY9 257309
Q7WGI4 257310
Q7WK59 257310
Q7W519 257311
Q7W8U9 257311
Q7VVY2 257313
Q7VXG7 257313
Q74IT6 257314
Q68XG8 257363
Q68XI2 257363
Q6SGG3 257395
Q6SFG9 257400
Q6SET2 257403
W9AUS1 258533
Q6NCY4 258594
Q4FPS9 259536
Q4FRM9 259536
Q12WE6 259564
A0A0F0ISZ1 260680
A0A0F0IWL1 260680
F8GJ62 261292
F7WZ40 261317
T0M0Y5 261388
T0N5U2 261391
Q00488 262316
Q1NJM8 262489
Q1NQZ0 262489
B1YKS9 262543
Q57AD7 262698
Q4AAR4 262719
Q4A8U5 262722
Q4A658 262723
Q72IK5 262724
Q6YPM1 262768
A0A0E2ZKZ8 263
P48205 263
F4FA80 263358
Q6L0S7 263820
D7QYF6 264
D7QYF7 264
Q46XI7 264198
Q473J2 264198
Q5M6D1 264199
Q6MB26 264201
Q253K1 264202
Q5NPS6 264203
D9ZNB3 264213
E3VXC7 264213
Q6MNF8 264462
Q48E62 264730
Q48EQ2 264730
Q48M01 264730
D5EVD2 264731
Q2RKX4 264732
Q1H365 265072
Q1H3B8 265072
Q6F149 265311
Q4ZGJ2 265456
A0A0D0HWM9 265546
A0A090P5R7 265668
A0A090P9G9 265668
Q71ZJ7 265669
A0A066RNI7 265726
A0A066RPB0 265726
A0A066RRY1 265726
A0A0F5VI97 265726
A0A0F5VJD0 265726
A0A084GWQ3 265729
Q1AXX6 266117
Q6Q8U2 266134
O33522 266264
Q1LPL1 266264
Q13JI8 266265
Q13N15 266265
Q13WZ1 266265
Q145F1 266265
A0A083WQH6 266748
A0A0C1FP33 266749
A0A0A2G6G8 266762
Q11KJ6 266779
P42374 266834
Q98DD1 266835
A6WFV7 266940
Q8XSF5 267608
Q8XW40 267608
Q8Y0L9 267608
P61442 267671
P0CY99 267747
Q6KIH7 267748
A0A063Y6A8 267850
A8YJ65 267872
A8YJH0 267872
A0A098M842 268407
M1XLH2 268739
Q5N0G0 269084
Q5N1J4 269084
Q5N1V0 269084
O05700 269092
A4JBS1 269482
A4JG00 269482
A4JRL1 269482
Q3YRR6 269484
Q3YS56 269484
A0A0F7KMZ7 269767
Q2RNE6 269796
Q465Y6 269797
Q11QH3 269798
Q39PT7 269799
Q47TI0 269800
Q4MJK1 269801
A0A0C6F424 270351
A0A0C6FUW8 270351
A3J977 270374
A0A067DEE6 2711
A0A067DI64 2711
A0A067DN94 2711
A0A067EJK1 2711
A0A067EQV8 2711
A0A067GAK5 2711
B0FC98 271217
O86103 2714
Q8GLK0 2714
A0A098FLZ0 271420
A0A098FYL8 271420
A0A096YMM8 271848
A0A096YMQ1 271848
Q2SXE0 271848
Q2SYZ4 271848
K9ZHG5 272123
K9ZMB8 272123
K9ZMX8 272123
K9ZN41 272123
D8FXR3 272129
D8FZN5 272129
X2JQJ5 272556
X2JT07 272556
Q9KD72 272558
Q5LG30 272559
O68191 272560
Q63SN5 272560
P17821 272561
P30721 272562
Q182E8 272563
B8FUN4 272564
A9HEA3 272568
Q01100 272569
A6T4F4 272620
A6TCE7 272620
Q84BU4 272621
Q02ZQ7 272622
P0A3J0 272623
Q5ZTY3 272624
Q92BN8 272626
A0A0C2U905 272627
A0A0C2YYI9 272627
C5AWQ7 272630
C5B5I4 272630
P19993 272631
Q6MT06 272632
Q8EUH7 272633
P75344 272634
Q98QY7 272635
A1KSG3 272831
A1KTY7 272831
P57870 272843
Q9CNV2 272843
D5ALD3 272942
Q3IYM7 272943
Q92J07 272944
Q92J36 272944
Q9ZDW5 272947
Q9ZDX9 272947
Q7PAY1 272951
Q7PB04 272951
Q2YT47 273036
Q8RB68 273068
P50023 273075
Q97BG8 273116
Q9PQF2 273119
Q7MA35 273121
Q667Y5 273123
Q66ET0 273123
A0A0A2IE62 27334
A0A0A2JNX9 27334
A0A0A2K0G1 27334
A0A0A2KP92 27334
Q9C1C1 27354
A4ZZA4 273649
A0A031FUK8 273677
A0T3E6 27405
E9RF71 27405
A0A0E3T149 27406
A0A0E3T261 27406
A0A0E3X6B9 27406
A0A0E3X702 27406
H2B5Z8 27406
A0A034V6F3 27457
A0A034V8P9 27457
A0A034V9V5 27457
A0A034V9V9 27457
A0A034VBG6 27457
A0A034VDA3 27457
A0A034VHN7 27457
A0A034VS83 27457
A0A034VSS0 27457
A0A034WNJ6 27457
E5DW30 27457
E5DW31 27457
A0A073IUZ4 2754
A0A0D6XAD1 276
A0A097PBM2 2762
Q37106 2762
F6K6F4 27689
M5DES2 2769
R7Q5A8 2769
R7Q943 2769
R7QKJ0 2769
R7QSH2 2769
A0A0D0ME97 277
Q8L2F4 277
Q9TLT1 2771
O09356 278021
E6TNQ8 278137
Q03FR7 278197
A0A0C5DLI2 2782
B2RER2 27848
J7F693 2786
P69377 2786
P69376 2787
C8CBJ0 2788
D2KMW1 2788
M4QTV1 2788
Q1XDH2 2788
V5NW19 2788
I6APK7 278956
Q65H54 279010
A0A0A1F9W9 279058
A0A0A1FKV4 279058
Q2G6N0 279238
M1XK33 27933
H8YJQ9 279580
B9YZK8 279714
B9Z1I5 279714
B9Z5I7 279714
Q95YL7 27973
Q4L6T0 279808
A6XNF1 27987
B3VE25 27987
B3VE26 27987
B3VE27 27987
B3VE29 27987
B3VE30 27987
B3VE31 27987
B3VE33 27987
Q9NCC9 27987
S9TVQ6 28005
S9U078 28005
S9U3I9 28005
S9U467 28005
S9UNH6 28005
S9V0K1 28005
S9V685 28005
S9V7W6 28005
S9VHF6 28005
S9W3A0 28005
S9W5X5 28005
S9WCB4 28005
S9WMR3 28005
A0A081PTZ9 28037
A0A081Q3Z4 28037
A0A081Q6G7 28037
A0A081QHV5 28037
A0A081SD52 28037
A0A0F2D1W4 28037
A0A0F2D3I9 28037
A0A0F2D4H9 28037
A0A0F2DTS4 28037
A0A0F2E077 28037
A0A0F2E1S5 28037
A0A0F3H9S6 28037
A0A0B2XN66 28038
R1DD63 280463
R1DSW3 280463
R1DY20 280463
R1F8P6 280463
A0A0E3AZ83 280505
F8J498 280695
F8J499 280695
M1VD13 280699
M1VIC6 280699
M1VK46 280699
K9QMV5 28072
K9QVC3 28072
K9QWR5 28072
K9QZV5 28072
A0A0D1IZW9 280871
A0A0F5JYX3 28092
A0A095XLB7 28095
A0A095YES6 28095
A0A0D5DLC1 28095
Q5DJ10 28099
Q6AC76 281090
A0A0B6D4B3 28110
A0A0E1NAF1 28110
A0A0E2ZH45 28110
A0A0A2EAA3 28115
Q6HDK7 281309
Q4QJW4 281310
Q4QNG9 281310
A0A0F6VPM7 28141
A0A0F6VT66 28141
A0A0F6VU56 28141
A0A0F6VWN7 28141
A0A088KXT1 28152
A0A088L4K6 28152
H2VNB5 281687
H2VRY7 281687
H2W3Y4 281687
H2W9E2 281687
H2WA00 281687
H2WGQ3 281687
H2WPX6 281687
Q1JW10 281689
U4K0M4 28173
U4K851 28173
A0A084CJL2 28176
A0A084CLT8 28176
A0A0B7HP15 28188
A0A0B7I0C6 28188
A0A0B7I6M3 28188
A0A0B7IG68 28188
A0A0B7GZ75 28189
A0A0B7HTQ5 28189
A0A099KA31 28229
A0A099KAM2 28229
A0A099KLX9 28229
A0A099KRS4 28229
A0A099L2K5 28229
A0A0B5W2F5 282351
Q6GGC0 282458
Q6G8Y7 282459
A0A094NV93 28258
Q6G1F9 283165
Q6G554 283166
M1K401 2832
P30722 2832
A9UKE0 283210
F5H9D5 283643
F5HAN7 283643
F5HB71 283643
F5HE90 283643
Q55VL6 283643
Q560D4 283643
G1KLL7 28377
G1KNK5 28377
G1KRK2 28377
G1KRX3 28377
H9G8M3 28377
H9G9N5 28377
H9GLD2 28377
R4GCN4 28377
R4GCT0 28377
P49463 2839
R7T7U0 283909
R7THL5 283909
R7TIH0 283909
R7UJA2 283909
R7UUB1 283909
R7VE96 283909
Q5QXL1 283942
A0A069B2W2 28450
A0A069B860 28450
A0A095IAI6 28450
A0A095SSM5 28450
A0A095T1N2 28450
P22010 284590
Q6CM79 284590
Q6CMG1 284590
Q6CQ83 284590
Q6CS37 284590
Q6CW10 284590
Q6C0E9 284591
Q6C3G5 284591
Q6C864 284591
Q6C9V0 284591
Q6CBM2 284591
Q6CIA7 284591
Q99170 284591
Q6BHQ6 284592
Q6BS01 284592
Q6BSX1 284592
Q6BUU0 284592
Q6BYA6 284592
Q6BZH1 284592
Q6FQV2 284593
Q6FR25 284593
Q6FT70 284593
Q6FTB5 284593
Q6FTD8 284593
Q6FU50 284593
Q6FW50 284593
Q876N3 284593
Q752J2 284811
Q753R1 284811
Q754F6 284811
Q756R7 284811
Q75C78 284811
Q75E44 284811
O59855 284812
P22774 284812
P36604 284812
Q10265 284812
Q10284 284812
O96772 284813
Q8SWH2 284813
A0A096CXX7 285
A0A096EQC9 285
A0A096FR28 285
A0A096HNP6 285
A0A0E3BUV4 285
A0A0E3BXX5 285
A0A0E3C198 285
A0A0E3C3Z1 285
Q41074 2850
B3LHA5 285006
B3LNK8 285006
B3LP53 285006
B3LQ77 285006
B3LQD4 285006
B3LR17 285006
B3LRM1 285006
B3LRY6 285006
B3LTE6 285006
B3LUU3 285006
B3RHN6 285006
A0A023HBQ1 2856
A0A0A1WGD0 28588
A0A0A1WJ84 28588
A0A0A1WQ27 28588
A0A0A1WWP6 28588
A0A0A1XAH3 28588
A0A0A1XB50 28588
A0A0A1XCY2 28588
A0A0A1XPV9 28588
Q6B8V2 285951
A0A0D6Z661 285983
A1E392 28610
Q8S4Q8 2866
Q8S4R0 2866
B9WW14 286604
Q5XAD6 286636
A0A069Q687 287
A0A071L210 287
A0A0C6EBQ4 287
A0A0D6G9S2 287
A0A0F7QNC9 287
Q9ZFQ2 287
Q1YET3 287752
A0A066TR34 287986
D1J774 2880
D7FK90 2880
D7FNT3 2880
D7FQC8 2880
D7FZN2 2880
D8LBY7 2880
D8LI58 2880
A5E8J4 288000
A5ETX3 288000
D2YZT1 28829
Q634M7 288681
Q639C6 288681
A9WQR3 288705
A0A066ZZU6 28885
J1L3X6 28892
B5YH59 289376
A0A075WY78 289377
Q0SRE3 289380
Q0SWC8 289380
E4PZ95 289397
I1ZE89 289416
D2IS93 2898
F2HI38 2898
Q9HFM4 28985
H9LSD3 2903
Q4G366 2903
B3EHR1 290315
A1BET8 290317
A4SFB1 290318
K6LAP2 290336
A8AD56 290338
A8ALU3 290338
A7MFH9 290339
A7MGW6 290339
A7MIK5 290339
A1R5W3 290340
A1RAM1 290340
Q2IHN2 290397
Q2II73 290397
Q2ILC9 290397
Q2INJ1 290397
Q1QSX0 290398
A0K1L3 290399
Q28VY3 290400
A6LRN4 290402
Q661A3 290434
B4S6P7 290512
C7SIR9 29058
E3UVB8 29058
F5BYH9 29058
F5BYI0 29058
Q5FSL5 290633
D0IQY6 290847
F8RUS3 291251
Q493S7 291272
Q5H186 291331
B3GFZ5 291482
Q3LF65 29158
Q3LF66 29158
Q3LF67 29158
Q3LF68 29158
Q4W8C6 29158
Q4W8C7 29158
Q53IQ6 29158
Q5I2A7 29158
E9RFD5 29159
K1P9D0 29159
K1PJB0 29159
K1PKN1 29159
K1Q7Y6 29159
K1QBF7 29159
K1QG22 29159
K1QHA7 29159
K1QIR8 29159
K1RK38 29159
K1S3J4 29159
Q75W49 29159
Q75W51 29159
Q75W52 29159
Q9XZJ2 29159
A0A0D8XH62 29172
A0A0D8XJM4 29172
A0A0D8XQY1 29172
A0A0D8XTR7 29172
A0A081V1S6 292
A0A081V305 292
A0A095DSS6 292
A0A095E0F2 292
A0A095E391 292
A0A095EMQ9 292
A0A0A5LZP1 292
A0A0A5M317 292
A0A0E3VFF8 292
A0A0E4ALN7 292
A0A0E4FEI5 292
P42373 292
Q1GKS3 292414
Q3SEX4 292415
Q3SIN4 292415
Q67S54 292459
K9YK83 292563
K9YNM6 292563
K9YQF6 292563
K9P3X4 292564
K9P9W4 292564
Q5GRM7 292805
Q5GSE1 292805
A0A0F3GLD5 29290
A0A0A7QGR7 29338
A0A0B0QI14 293387
A0A0F6FL29 29339
A0A078KQM4 29343
A0A084JM59 29354
A8EXP5 293613
A8GMF9 293614
A8GMI8 293614
Q0Q5B2 293816
A6TJZ9 293826
A6TSM0 293826
A0A0E3CTB1 29385
A8AVA8 29390
G8XSR7 29391
A0A061C3A1 29397
A0A061C638 29397
A0A061CKD6 29397
A0A075PCY8 294
A0A075PGH8 294
A0A0B7D304 294
A0A0B7DA36 294
A0A0B7DHG9 294
A0A0C1W9H9 294
A0A0C1WAL3 294
A0A0C1WJN1 294
A0A0C1ZWV0 294
A0A0C2ABQ4 294
A0A0C2AC07 294
A0A0D0JFE3 294
A0A0D0K6P4 294
A0A0D0NDY0 294
A0A0D0NQ85 294
A0A0D0RS02 294
A0A0D0TT33 294
A0A0D9ATJ6 294
A0A0D9B7N5 294
A0A0E3K4P8 294
A0A0E3KFZ2 294
A0A0F4STA2 294
A0A0F4TBI4 294
A0A0F4TLC7 294
A0A0F4TPJ5 294
A0A0F4TS19 294
A0A0F4TTE2 294
A0A0F4TXC6 294
A0A0F4U6T9 294
A0A0F4UP26 294
A0A0F4V7F4 294
A0A0F4VAJ6 294
A0A0D1P7V8 29448
Q5DJ06 29449
A0A0G2N2E0 29461
A5DFA5 294746
A5DLJ2 294746
A5DML8 294746
A5DNG3 294746
C5M618 294747
C5M668 294747
C5M790 294747
C5MAL7 294747
C5MC56 294747
C5MF85 294747
C5MGG4 294747
C4YEK6 294748
C4YFZ1 294748
C4YJ74 294748
C4YK39 294748
C4YT32 294748
P87222 294748
A0A095CD43 294750
A0A095CYH8 294750
A0A095DCS5 294750
A0A095EJN6 294750
A0A0B6HQ41 29485
A0A0B6HRN7 29485
A0A085UAC9 29486
A0A085UBJ0 29486
A0A0A5FNV9 29486
A0A0B6G5U3 29486
A0A0B6GF89 29486
A0A0D5Z0G5 29486
A0A0A0CMU2 29488
A0A0A0CQQ6 29488
A0A099LT87 29495
A0A099MHZ8 29495
A0A099MN91 29495
A0A099MNK1 29495
A0A0A5I9L7 29498
A0A0A5I9N4 29498
E3VL95 29501
E5FQ00 29501
E5FQ01 29501
E5FQ03 29501
Q5PDJ5 295319
Q5PNH1 295319
Q49539 295358
M0AVB6 29540
Q64X01 295405
Q9XCB1 29549
A0A077LAZ5 29554
A0A0F6ZM92 29555
A0A063YJU2 29559
A0A0D5ZJ42 29561
H6ST12 29562
R9TDP5 29562
R9TEI4 29562
R9TEJ0 29562
R9TFD2 29562
R9TFE6 29562
R9THQ2 29562
R9THQ7 29562
R9THR2 29562
R9TIA1 29562
R9TIB0 29562
A0A0D7UXC8 29570
A0A099NMV9 29575
A0A099NQ25 29575
A0A031GVH9 29581
A0A031GZW5 29581
A0A031H0K8 29581
A0A0A6G486 29581
A0A0A6G5G6 29581
C6SKH4 295996
C6SL09 295996
C1E762 296587
C1EC83 296587
C1EGS6 296587
C1FDE8 296587
Q128K2 296591
Q12BI3 296591
Q5WV15 297245
Q5X3M7 297246
A0A0B0MM52 29729
A0A0B0MSD0 29729
A0A0B0MWF4 29729
A0A0B0N139 29729
A0A0B0N1E0 29729
A0A0B0N3E8 29729
A0A0B0N4M6 29729
A0A0B0N8P5 29729
A0A0B0NXK0 29729
A0A0B0PNQ8 29729
A0A0B0PQG7 29729
A0A0D2MKK0 29730
A0A0D2MQ03 29730
A0A0D2NPJ0 29730
A0A0D2NXG1 29730
A0A0D2PKJ4 29730
A0A0D2PMA3 29730
A0A0D2QC61 29730
A0A0D2QX04 29730
A0A0D2R793 29730
A0A0D2RM07 29730
A0A0D2RXG0 29730
A0A0D2RXV5 29730
A0A0D2S5H3 29730
A0A0D2S973 29730
A0A0D2ST45 29730
A0A0D2SZ88 29730
A0A0D2SZH6 29730
A0A0D2T7I3 29730
A0A0D2TDP3 29730
A0A0D2TVB1 29730
A0A0D2USL9 29730
A0A0D2VCW1 29730
A0A0D2VJ69 29730
A0A0D2W5G6 29730
A0A0D6DVP0 297352
A5AGD9 29760
A5AT21 29760
A5BEE7 29760
A5C0Z3 29760
F6GTP0 29760
F6GV26 29760
F6H7B3 29760
F6HCT7 29760
F6HLD8 29760
F6HN72 29760
F6HNX5 29760
F6HU55 29760
F6HW56 29760
F6HYK6 29760
F6I3V5 29760
F6I4L5 29760
I1ZAK0 29760
B5U1S8 298176
D4P8K1 298176
V9P2V2 298510
A0A0B7JHC3 29856
A0A0B7JRE5 29856
A0A0B7JSY9 29856
A0A0B7JXT9 29856
A0A0B7K7L9 29856
A8LBG1 298653
A8LDT5 298653
E3J614 298654
E3J767 298654
G2HC39 298701
D2J4C4 29917
G9BX84 29917
P40918 29918
Q5M1T8 299768
Q32D38 300267
Q32KA5 300267
Q31XW4 300268
Q326K7 300268
Q3YZ26 300269
Q3Z601 300269
A0A023F5I3 30076
A0A023F600 30076
A0A023F628 30076
A0A023F633 30076
A0A023F9S2 30076
A0A023FAG0 30076
A0A0A9VW00 30085
A0A0A9W3D3 30085
A0A0A9X0C3 30085
A0A0A9X596 30085
A0A0A9X774 30085
A0A0A9YH32 30085
A0A0A9ZAK7 30085
K9MV11 30085
Q56235 300852
P0C0C6 301447
F5BYS7 302183
Q5FFM4 302409
Q5FGS8 302409
D2Y0Z5 302824
C6L8D6 302911
A0A059UW95 303
A0A059V282 303
A0A083UE57 303
A0A083UJR4 303
A0A0D1M473 303
A0A0D1NUT4 303
A0A0D1NZZ5 303
Q5BVD4 303
Q76CT0 303
Q93146 30301
Q93147 30301
A4K533 30331
P37899 3034
A0A0F4LSG7 303541
A0A091V9R8 30419
A0A091WNK0 30419
A0A091WQ34 30419
Q5MGD5 304329
D1Z069 304371
A0A093LKF7 30455
Q8RY44 3046
Q8VY41 3046
Q9M452 3046
A0A073A264 305
A0A093TSI1 305
A0A093U1F3 305
A0A0A1Q7J8 305
D8MZL1 305
D8NW12 305
D8NYV8 305
Q4U0F3 30521
S4VA54 30521
S4VG93 30521
K9ZRL4 30522
A8HYV3 3055
A8I7S9 3055
A8I7T8 3055
A8IIK8 3055
A8IZU0 3055
A8JEU4 3055
P25840 3055
Q39603 3055
N6XRX3 305700
N6YLC3 305700
A0A081K800 305900
A0A081KBL5 305900
A0A0F7XU18 306
A0A0F7Y308 306
A0A0F7YAJ7 306
H0WSS3 30611
H0WUC0 30611
H0WUW7 30611
H0X1I3 30611
H0XAL9 30611
H0XE65 30611
H0XNR5 30611
H0XX81 30611
B9KCH0 306263
Q4HT58 306264
Q4JXX6 306537
D8TLE3 3067
D8TMR1 3067
D8TT41 3067
D8TTA3 3067
D8UI03 3067
D9CIY6 3068
D9CJ54 3068
Q3I5Q5 3068
Q2GS48 306901
Q2GUU2 306901
Q2H062 306901
Q2H0U1 306901
Q2HDM9 306901
C4XZL8 306902
C4Y2Q8 306902
C4Y500 306902
C4Y6U4 306902
C4Y7E4 306902
C4YC34 306902
A8QY21 307104
A0A086B8K1 307480
K9LSD3 307491
T1YSQ6 307491
W5RXA8 307491
A0A087SF25 3075
A0A087SND2 3075
A0A087STZ0 3075
Q4EBH1 307502
A9XHZ1 3077
A9XHZ7 3077
A6ZKM6 307796
A6ZPU2 307796
A6ZQ04 307796
A6ZQR9 307796
A6ZR59 307796
A6ZRN1 307796
A6ZXA5 307796
A6ZZP2 307796
A7A0G3 307796
A7A0N3 307796
A7A1P6 307796
Q33BU8 3078
C7S929 307972
F8V1W1 307972
A0A0F8TZ94 308745
A0A0F8UX01 308745
A0A0F8V0S2 308745
A0A0F8V5P9 308745
A0A0B4L036 308863
A0A0B4L040 308863
A0A0B4L0J4 308863
D0ETH8 309537
B5Y7H4 309798
B5YAR3 309799
Q1XBW2 309800
P96133 309801
B9KBT4 309803
Q2S307 309807
H2S609 31033
H2SJP2 31033
H2SJP3 31033
H2SUI0 31033
H2T4V1 31033
H2T8F9 31033
H2UP56 31033
Q98900 31033
M4HZ26 310753
B9JZ87 311402
B9JGW3 311403
B9JP34 311403
D2BIZ3 311424
E6N3Y1 311458
E6N439 311458
C7EPE8 3117
E7DYN3 3117
E5KJA9 31192
Q6RYT8 31199
C7EPE7 3120
E0CZJ2 3120
I7LTV1 312017
I7MJ63 312017
I7MLI5 312017
I7MLP7 312017
Q22C26 312017
Q22CG9 312017
Q22CW1 312017
Q22TE0 312017
Q234I5 312017
W7XEU7 312017
A4SYY9 312153
A4SZR8 312153
A4AEG1 312284
Q5E3A7 312309
Q5E4T4 312309
Q5E780 312309
E3LDQ5 31234
E3LK16 31234
E3M3N1 31234
E3MFI7 31234
E3MIG3 31234
E3MK06 31234
A0A077TNY2 31271
A0A077TPU2 31271
A0A077XCC0 31271
A0A0F7CS07 312789
Q8VY38 31302
A3TP99 313589
A4BWH2 313594
A4BYZ9 313594
K4IBV2 313595
A4CLQ1 313596
A2U355 313598
A4AUS5 313603
A1ZN29 313606
A0YLZ4 313612
A0YN53 313612
A0YNI2 313612
A0ZGR9 313624
A0ZHZ7 313624
A0ZJB1 313624
A0ZLJ8 313624
W6FV44 313624
Q062E4 313625
Q067D4 313625
Q2B0M5 313627
A6DN62 313628
Q2NAI8 314225
A4A1F7 314230
Q0G1B5 314231
A3V2A0 314232
A3WSF3 314253
A3UIM2 314254
Q2CJY3 314256
E0TEM4 314260
Q1V1C6 314261
A3X760 314262
A3W457 314264
Q0FVM4 314265
Q1NCH3 314266
A3SU94 314267
B6AT58 314270
A3VD26 314271
B4S0U1 314275
A3WPM7 314276
A3YB57 314277
A4BRX5 314278
A0A0E2YZA6 314279
Q1Z2Z6 314280
Q1Z7S1 314280
M4U5A6 314282
M4UMK4 314282
A4BK73 314283
A4A5R4 314285
Q1YP42 314287
Q1YSX5 314287
A8T7C5 314289
A8T7P7 314289
A3USW6 314291
A3UT34 314291
Q1ZK00 314292
Q1ZRD9 314292
Q1ZUF4 314292
Q38W93 314315
Q0EZ43 314345
Q4UT11 314565
B6BUL3 314607
B6BWR6 314607
A9D3T2 314608
A9DBS4 314608
A0A0E3Z5A4 314722
B2S0M0 314723
A1QZV3 314724
Q3KLV7 315277
M1LJI1 315358
Q4UJK7 315456
E0AEW0 315576
A9VHU1 315730
A9VJL9 315730
A7GT08 315749
A8FFD2 315750
A0A023WQS3 316
A0A023WVI2 316
A0A0C2S2I5 316
A0A0C2S5R6 316
A0A0D7E2U0 316
A0A0D7E9X0 316
A0A0D9AHQ0 316
A0A0D9ARN5 316
W8R4G1 316
W8R9U5 316
Q07US6 316055
Q21CI2 316056
Q13E60 316057
Q2J320 316058
B9M357 316067
Q3BVB8 316273
A9AUH2 316274
A9B7J2 316274
B6EGX9 316275
B6EKA1 316275
B6EMG9 316275
A5GTQ4 316278
A5GX11 316278
Q3AVM4 316279
Q3AXX1 316279
W2EI33 316330
W2EU36 316330
W2EUF1 316330
B1XB01 316385
E3PBA3 316401
E3PG70 316401
A0A085UMR3 317
A0A085VCE5 317
A0A085VF81 317
A0A085VRL1 317
A0A099QC79 317013
A0A0A6TKE9 317013
Q31HA7 317025
Q1GRF5 317655
Q1GW48 317655
K9Q7A8 317936
K9Q7T8 317936
K9Q9R8 317936
Q9WWG9 318
Q12P79 318161
Q12Q08 318161
Q080Q0 318167
Q086J3 318167
A0A099CD26 318424
A0A084JI72 318464
D7RTV6 318479
A1B4E9 318586
A7U5U5 318829
Q94IK4 3190
I2QK86 319003
H5Y6K9 319017
A4Y7D3 319224
A4Y9Q3 319224
Q3B577 319225
A0A090Q7L3 319236
E1AC52 319348
E1AC53 319348
A0A087C6S0 31954
B0RBI1 31964
Q48RR3 319701
A0A089UFU4 319705
Q1IWL4 319795
A0A0B6V0Y4 32022
A0A0D7V491 32022
A0A0D7V7W2 32022
A0A0E1VZM6 320371
A0A0E1W499 320371
Q3JP10 320372
Q3JQN9 320372
A3NBA0 320373
A3ND68 320373
B1HAW1 320374
B1HDS4 320374
A1V0U6 320388
A1V5M2 320388
A3ML96 320389
A3MN99 320389
C4AR54 320390
C4AU18 320390
H7ERX8 32042
H7EZ50 32042
B9KIM9 320483
B9KJ08 320483
B1XIN9 32049
B1XK41 32049
B1XQF7 32049
A5GL57 32051
A5GPS5 32051
B9XCC8 320771
B9XEG3 320771
Q57TP3 321314
Q2JQQ6 321327
Q2JXW2 321327
Q2JH50 321332
Q2JI64 321332
Q0U3T1 321614
Q0UV10 321614
A9RCV9 3218
A9RFC9 3218
A9S0A3 3218
A9SA40 3218
A9SA41 3218
A9SLL3 3218
A9SNF1 3218
A9ST56 3218
A9T251 3218
A9T7Y9 3218
A9T8E8 3218
A9T8F3 3218
A9TQG3 3218
A9TRK2 3218
A9TWR9 3218
A9U4N3 3218
D2XNF3 3218
D2XNF4 3218
Q049W6 321956
Q038N3 321967
Q2NK65 322098
A3GGV7 322104
A3GGV8 322104
A3GGW0 322104
A3LN25 322104
A3LPI8 322104
A3LSS7 322104
A3LXD9 322104
A3LYI6 322104
A3LZ15 322104
Q03MR6 322159
A0A0A1Y757 322611
Q2PPI9 32264
T1JRP8 32264
T1KAQ5 32264
T1KGR1 32264
C1DE64 322710
C1DFM3 322710
A0A024A413 32278
Q1HGN3 32278
A0A099SJ56 323
A0A099SPB8 323
A0A099SWF6 323
Q1QRU1 323097
Q3SW76 323098
Q2FQP2 323259
Q3J7D8 323261
Q2Y6U0 323848
A3QFD1 323850
A3QGW2 323850
B3TNP0 32389
C1K658 32389
Q8IS62 32392
C6CTS2 324057
A9WEX1 324602
A9WFV9 324602
Q044A9 324831
B4SDA0 324925
A3D573 325240
A3D7T4 325240
A0FD69 325775
A0A098PU39 325777
A0A098Q3Y3 325777
Q0WY85 32595
A1S548 326297
A1S8K7 326297
Q30Q10 326298
A7Z6W1 326423
Q0RBC4 326424
Q0RMJ9 326424
F9Y042 326426
B8G4T6 326427
B8G683 326427
Q3IC08 326442
Q3IFG5 326442
B0AZL2 326458
R4L6S9 326968
F7RJP2 327275
F7RSA9 327275
V5L1N3 328532
V5L1S1 328532
A0A093PY28 328815
A0A093QLZ7 328815
R4WCP9 329032
R4WDB5 329032
R4WQM8 329032
U3RCV7 329540
U3RF35 329540
U3RI10 329540
B0C457 329726
B0CAY9 329726
B0CG86 329726
A0A061CYF3 330
A0A061D4G6 330
A0A0F3G6H9 330
A0A0F3GFQ6 330
A0A0D5CEU3 33014
D8P865 330214
D8PE01 330214
A0A0B4S121 33033
A0A0D0LG10 33069
A0A0D0LGQ1 33069
A0A0D0MU86 33069
Q4WCM2 330879
Q4WHP9 330879
Q4WJ30 330879
Q4X1H5 330879
D0JAQ9 331104
A7ZHA4 331111
A7ZPW9 331111
A7ZVV7 331112
A8A332 331112
F8L6Q8 331113
F8L6R2 331113
A1D3N7 331117
A1DB02 331117
A1DFN8 331117
A1DGS9 331117
Q1BHT5 331271
Q1BYX3 331271
A0K4S8 331272
A0K8P6 331272
B3EKT9 331678
D2J4B9 33178
G9BX80 33178
A8U067 331869
A0A073KM25 332186
A0A073KSG9 332186
A0A0F3K745 332411
A0A0F3K877 332411
Q40IH8 332415
Q40J20 332415
B8N4E9 332952
B8N5B0 332952
B8NB87 332952
B8NYQ1 332952
A0A0B0IM36 333138
S0AQL6 333146
S0AU00 333146
A5HLG5 33319
A5HLG6 33319
A5HLG7 33319
A5HLG8 33319
A5HLG9 33319
A9NXU2 3332
B8LLU0 3332
B8LM05 3332
B8LRY5 3332
B8LRY7 3332
B8LS17 3332
I3U2N7 333849
A8UAZ9 333990
B3CRL9 334380
B3CVE0 334380
B2GBQ5 334390
B0S1F8 334413
A0A069J613 334542
W7LBG6 334819
W7LS95 334819
W7LW95 334819
W7M0Z3 334819
Q0AIY1 335283
Q1Q7X0 335284
Q1QA66 335284
Q0AWM3 335541
Q0AZM9 335541
A0LEV9 335543
A0LH28 335543
I0FXZ7 335659
Q40924 3357
Q4FNP9 335992
B9ZYZ2 33632
C1JZJ4 33632
Q0WY93 33632
Q867U1 33632
A0A023HBI2 33640
Q1RHH0 336407
Q1RJ70 336407
A0A023HC67 33642
G9FI63 33657
R9ZRZ3 33658
F9WWJ1 336722
F9XBS1 336722
F9XC18 336722
F9XLL2 336722
F9XLT0 336722
A0A088MZA4 336810
A0A0A7KRR7 336810
W8PNK3 336810
C4JGG9 336963
C4JI41 336963
C4JJ56 336963
C4JPP7 336963
J9SAP4 337191
A7MU49 338187
A7MWW0 338187
A0A0F7MJW9 338215
B2VGR9 338565
Q3A8C2 338963
A1ANV0 338966
Q21WE8 338969
Q21X09 338969
Q220H1 338969
A0A0D0LYI0 339
A0A0E3YKR9 339
A0A087EEM5 33905
A0A0A1INK7 33964
A1XCB8 33964
A1XCB9 33964
A1XCB7 33965
A1XCB6 33966
Q0BDQ8 339670
Q0BI18 339670
A6VMP1 339671
A6VNB1 339671
A1XCC1 33968
A6QTV0 339724
A6RA17 339724
A6REW1 339724
Q2NE67 339860
A0A0C7E3N3 340
Q9APF3 340
Q2SSB0 340047
A0A099FBI7 34007
A0A090CZW8 340071
B0KA81 340099
A9IGC3 340100
A9IQZ6 340100
A0A099DI54 340146
Q3APD2 340177
B3HEL8 340184
B3HF92 340184
A4QHJ0 340322
A0A0D0M3G9 34073
A0A0D0MWY8 34073
H9ZIZ6 34085
Q0C806 341663
Q0CJU4 341663
Q0CPF2 341663
Q0D231 341663
A0A0F5MSJ2 342002
Q2VYT1 342108
Q2W2U7 342108
Q2P459 342109
A3RTA8 342110
A3RWV0 342110
A3S067 342110
A0A088WWK2 342113
A0A088X3T4 342113
Q49Y22 342451
Q15UD3 342610
Q15WH0 342610
Q2NVZ1 343509
B2TXV1 344609
B2U232 344609
A0A0E1SRZ7 344610
A0A0E1SYF6 344610
A1C3T0 344612
A1C653 344612
A1CEK9 344612
A1CQS4 344612
A6CC49 344747
A6CEM2 344747
A0A090L0R1 34506
A0A090L1F1 34506
A0A090L3Q5 34506
A0A090L7L7 34506
A0A090N0D1 34506
A5F361 345073
A5F3G8 345073
D7HEU3 345074
G2TNJ7 345219
A0A0F3KRJ4 345309
W7T4X3 345341
A0A094LAL4 345573
A0A0B5BHS6 345632
A0A023FKB0 34607
A0A023FLR7 34607
A0A023FM70 34607
A0A023FNL5 34607
G3MF27 34609
G3MH23 34609
G3MI11 34609
G3MK95 34609
G3MM77 34609
V5HS07 34613
V5HTJ5 34613
V5HX85 34613
V5I143 34613
F8LMC6 347253
C3PMM7 347255
C3PMP2 347255
D1J8T2 347256
A5IXT5 347257
D3VPT4 347258
E4WXA5 34765
E4X2K4 34765
E4X4L5 34765
E4X4L6 34765
E4XER0 34765
E4YJW5 34765
E4YL03 34765
E4YQL0 34765
Q2KDW6 347834
A8KCI0 348598
A2VF50 348776
Q3IUI0 348780
A0A0D2D7Q0 348802
A0A0D2E7D2 348802
A0A0D2F2P7 348802
A0A0D2FGC7 348802
H6UER1 348824
V6LE99 348837
V6LTM7 348837
V6LYF2 348837
V6LZJ0 348837
V6M577 348837
A3PNM1 349101
A4WW89 349102
A5WFY3 349106
A5WI20 349106
B3XRT2 349123
A1WTC7 349124
A1WX31 349124
A4J7F3 349161
A5FZ19 349163
M4VJ42 349215
A0B747 349307
B1MZG6 349519
E0RI51 349520
Q2SAX1 349521
Q2SMM8 349521
B2UKV6 349741
A9R015 349746
A7FFX5 349747
A7FME3 349747
C4T6N1 349965
C4T747 349965
C4SIV2 349966
C4SN65 349966
C4SB86 349967
C4SDB5 349967
C4SG76 349967
C4RWH3 349968
C4S125 349968
J9ZZK2 35005
A4T112 350054
A1T2S3 350058
T1DBC9 35024
T1DBJ9 35024
T1DKV6 35024
T1DMS8 35024
T1E692 35024
A8MG51 350688
A0A0D5ISF5 350701
A0A0D5J1K5 350701
A2W913 350701
A2WCG0 350701
A2WHG1 350701
A2VSP9 350702
Q9NCD2 35083
A6FLA6 351016
Q0W874 351160
A0T0X1 35128
B5YMV8 35128
B8BWB9 35128
B8C1V0 35128
B8C635 35128
B8C768 35128
B8C9V6 35128
B8CFH3 35128
A1U614 351348
A5GDC8 351605
A0LWS7 351607
A4XKA4 351627
Q0QWE2 351661
Q0QWE3 351661
Q0QWE4 351661
A0A068QNF8 351671
A0A068QTY0 351671
A1RGN1 351745
A1RJ56 351745
A5VYS8 351746
A5W9A3 351746
D1Y5Q9 352165
A0A0C2AQZ9 352211
A0A0C2ATJ3 352211
A8KCH8 352471
E2D555 3528
A3FQM0 353152
Q5CPP8 353152
Q5CUB9 353152
Q5CZ02 353152
Q4CVR9 353153
Q4D620 353153
Q4DTM3 353153
Q4DTM8 353153
Q4DTM9 353153
F0K2Z4 353496
O69221 354
Q0Q7K7 354242
B1PZ16 35525
Q04Y47 355276
Q04VC8 355277
B0SHT1 355278
A0A0D5N7B8 35554
E4W4S8 35617
O22664 3562
O49045 3562
O50036 3562
O50047 3562
P29357 3562
Q41374 3562
Q42434 3562
A0A061AGS3 35623
G3LIV9 35630
I7FW61 35657
I7GGT6 35657
M4GI15 35657
A0A087EAX0 356829
W0RZ67 35688
A0A083YYM4 35703
A0A083ZB46 35703
A0A0F5SDE8 35703
A0A0F5SF35 35703
A0A0B7MWM7 35722
A0A0B7MY70 35722
A0A0B7N5L8 35722
A0A0B7N6U8 35722
A0A0B7N6U9 35722
A0A0B7N8A1 35722
A0A0B7NH36 35722
A0A0B7NQK0 35722
A0A0B7NWV7 35722
A5CD87 357244
A5CDY3 357244
A0A076IPJ1 357276
A3NX33 357348
A3NYX7 357348
Q1CV46 357544
A0A0F6TEE2 35755
A0A087ADB6 35760
Q9KJT9 35772
A1STE4 357804
A1SUI8 357804
A5UYA4 357808
A5UYW5 357808
A9KKU0 357809
A0A024IRT4 358
A0A037Y2I1 358
A0A083ZNB8 358
A0A0D0JF08 358
Q6RSN6 358
T2KR77 358
T2KRY8 358
T2KSE8 358
A0A0D6B7J9 35806
Q1G4X0 35814
K0HSM7 358220
K0I1Y2 358220
M0LHN4 358396
A0A090J0A4 35841
A0A0D0F630 35841
C0ZAT3 358681
C0ZB48 358681
B3WYF1 358708
B3X442 358708
A0A066Y4Y1 358823
A0A066YBR2 358823
B1A009 35883
B1A010 35883
A0A071I9Z2 359
A0A071ILA7 359
Q5DJ11 359
A0A0F2TKZ2 359131
B2KNJ4 359165
G1FET0 35924
Q2YQV2 359391
A5ITA8 359786
A6U252 359787
B2SQU4 360094
A1UUC3 360095
A0A0E1NRQ8 360102
A0A0E1NWW9 360102
Q1C0J9 360102
A7ZEB5 360104
A7GXU4 360105
A0RPW7 360106
A7I2D4 360107
A0A0E1RQP2 360108
A7H484 360109
A9N8H2 360115
A8EBZ6 360118
A8EI10 360118
A0A061APD5 36022
A0A061AQG2 36022
A0A061AWR9 36022
A0A061B1B5 36022
A0A061B3D7 36022
A0A061BAY6 36022
M3JAJ8 360313
A0A077Z8E4 36087
A0A077Z8G8 36087
A0A077ZEK1 36087
A0A077ZGB5 36087
Q2KWA2 360910
Q2L234 360910
C4L425 360911
C1KC83 36095
C1KC84 36095
Q17UC1 36103
A0A0F5LB09 361041
G8FUF8 361077
G8FUF9 361077
B9IY81 361100
G8FUE4 361139
G8FUE7 361139
A0A0B4EH42 361575
A0PLQ1 362242
A0A0B5I3E2 362257
A0A0B5I6D8 362257
A0A0B5I8N8 362257
A0A085ZMU5 362418
Q0TEV9 362663
Q0TLX5 362663
A0A0C1JK86 362787
Q1WUE8 362948
Q18GZ4 362976
A0A091SZW8 36300
Q1MPW1 363253
K7NTP5 36329
Q8I2X4 36329
Q8IB24 36329
Q8II24 36329
A0A0B4D4B2 363331
D2D320 3635
D2D321 3635
D2D322 3635
D2D325 3635
D2D326 3635
N6U260 363754
A0A061DI06 3641
A0A061E1X1 3641
A0A061EJ28 3641
A0A061EZ54 3641
A0A061F468 3641
A0A061FNG5 3641
A0A061FTZ4 3641
A0A061G7G7 3641
A0A061GGE2 3641
A0A061GPX5 3641
A0A061GX62 3641
A0A061H032 3641
Q1R8K6 364106
Q1RGI8 364106
A1VMG2 365044
A1VMK1 365044
A1VPL6 365044
F5XWH7 365046
F5Y2R0 365046
O04056 3654
D3H6Y4 365659
A0A0A0K6G7 3659
A0A0A0K921 3659
A0A0A0KKD9 3659
A0A0A0KQW6 3659
A0A0A0KU74 3659
A0A0A0KXG3 3659
A0A0A0KZT6 3659
A0A0A0LJF4 3659
A2TJV6 3659
Q39641 3659
Q9M4E6 3659
Q9M4E7 3659
Q9M4E8 3659
Q8GSN2 3661
Q8GSN3 3661
Q8GSN4 3661
A6UEY0 366394
B0T138 366602
A0A086Y2G1 366616
U4M1Q4 366649
P78695 367110
Q01233 367110
Q7RVX2 367110
W8GAZ8 367190
W8GG18 367190
Q0FDW9 367336
Q0WY84 36766
Q7Z1E0 36767
A8EWT6 367737
E6R0K8 367775
E6R387 367775
E6R3B0 367775
E6R5W6 367775
E6RG70 367775
Q2FGE3 367830
A1A3P5 367928
A0A0E8YDC3 36809
A3CUE4 368407
Q8D2Q5 36870
A0A0A2ENS1 36874
B9GEL5 3694
B9GJ14 3694
B9GL18 3694
B9GVM4 3694
B9GX02 3694
B9GXU0 3694
B9HMG2 3694
B9HMG7 3694
B9HMG8 3694
B9HMH0 3694
B9HN74 3694
B9HTJ7 3694
B9I1Y2 3694
B9I7J3 3694
B9IHD2 3694
B9N9W5 3694
B9N9W6 3694
B9NBF4 3694
U5G4Y8 3694
U5GKF8 3694
U7E2Z8 3694
H2E2B0 36941
I1W2D1 36941
U3GPH7 369451
A4X148 369723
I3TBA6 36984
G4W8Y7 37003
G4W8Y8 37003
Q5QK87 37003
Q9I9Q5 37003
F4HQD4 3702
F4JMJ1 3702
O65719 3702
P22953 3702
P22954 3702
Q39043 3702
Q8GUM2 3702
Q8H1B3 3702
Q9C7X7 3702
Q9LDZ0 3702
Q9LHA8 3702
Q9LKR3 3702
Q9LTX9 3702
Q9S9N1 3702
Q9STW6 3702
B0E7C9 370354
B0EAG8 370354
B0EEK2 370354
B0EF46 370354
B0EIG9 370354
B0EJ64 370354
B0EJL5 370354
B0EL77 370354
B0ELK1 370354
B0EMJ3 370354
B0ERH1 370354
B0EV66 370354
A0A0A1TVX2 370355
A0A0A1U1N8 370355
A0A0A1U2K5 370355
A0A0A1U4Z9 370355
A0A0A1U7D9 370355
A0A093HDS4 37040
A5D3Y1 370438
Q1JKD6 370551
Q1JFC8 370552
Q1JA83 370553
Q1J578 370554
A0A0B1Q415 370622
A0A078BYD0 3708
A0A078CAJ5 3708
A0A078CKU4 3708
A0A078CQL5 3708
A0A078CRD6 3708
A0A078CWL9 3708
A0A078D461 3708
A0A078D911 3708
A0A078D9A1 3708
A0A078DMW2 3708
A0A078DTN5 3708
A0A078E485 3708
A0A078EJ34 3708
A0A078EQI5 3708
A0A078EQX3 3708
A0A078F7A7 3708
A0A078FDE2 3708
A0A078FJL2 3708
A0A078GFI9 3708
A0A078GI19 3708
A0A078H6S5 3708
A0A078I6S9 3708
A0A078IA62 3708
A0A078IIB3 3708
A0A078IKL8 3708
A0A078IS30 3708
A0A078J2V6 3708
A0A078J8W8 3708
A0A0F6WBE5 3708
O48563 3708
W8R8Y9 3708
A0A0A3ZRY4 371042
C8S209 371731
Q057X6 372461
Q5DJ09 373
Q04LY0 373153
A0A0B8NFY8 37332
Q0T1Z3 373384
Q0T8H6 373384
A0A0G2NER0 373665
A0A0G2NH90 373665
A0A099V8M0 37372
B8CXL1 373903
K9R5V9 373994
K9R7X2 373994
K9RJT0 373994
G8DDB7 373997
A0A0E3KJY5 37413
A0A0E3N690 37413
Q1LST3 374463
Q1NYV5 374675
A9LZ53 374833
A9M296 374833
A4MXZ3 374927
A4MZK8 374927
A5UAB3 374930
A5UBQ1 374930
A5UF68 374931
A5UGH6 374931
A0A0E1SN24 374933
A0A0E1SQL5 374933
A0A0A3XWP9 375
Q9M6R1 3750
A4NXK8 375063
A6SXE9 375286
A6T226 375286
A4N406 375432
A4N6P9 375432
A8D4R0 375433
Q16D45 375451
D3TP19 37546
D3TRH2 37546
D3TRQ0 37546
M5VP31 3760
M5W1A2 3760
M5W3N4 3760
M5W6U5 3760
M5WES8 3760
M5WGL7 3760
M5WNI6 3760
M5WQY1 3760
M5WY92 3760
M5X5S2 3760
M5XGK4 3760
H1W7N8 376219
H1W874 376219
H1WB08 376219
H1WKT0 376219
Q8MWP4 37623
Q8MWP5 37623
Q2A328 376619
A5FGL1 376686
A0A099F5M4 376733
M8AYS8 37682
M8AZD8 37682
M8B090 37682
M8B4P2 37682
M8BBI3 37682
M8BCN0 37682
M8BTQ8 37682
M8BY76 37682
M8C9N3 37682
M8CPM1 37682
N1QT88 37682
N1QXI7 37682
N1R1Z3 37682
N1R361 37682
R7W1I9 37682
R7WCX3 37682
Q56G95 37727
Q0YPZ3 377431
A0A0D0EEL0 37752
Q1CMV7 377628
C5BQ33 377629
B2GGP0 378753
Q08UJ1 378806
Q094K7 378806
Q096W3 378806
Q09BG1 378806
C1AB12 379066
A0A0A5HZZ0 379097
A0A0A5I0D4 379097
A0A076EE34 37919
A0A076EIM8 37919
A0A0F4S5L6 379347
A0NIH6 379360
Q1PJ88 379395
A5DUX8 379508
A5DWD3 379508
A5DWW0 379508
A5E0G0 379508
A5E208 379508
A5E600 379508
A4VNX8 379731
A4VPQ5 379731
D2UAV9 380358
B5ENA3 380394
B5ENY5 380394
A0KJ36 380703
A0KMI6 380703
G3XZT4 380704
G3Y666 380704
G3Y701 380704
G3YCR7 380704
B4U5P8 380749
O00053 38082
Q5DJ07 381
Q0K757 381666
Q0KCG7 381666
A6V0V2 381754
A6VCL8 381754
A7HMC3 381764
A4SK45 382245
A4SP09 382245
A4SQ25 382245
B5JH45 382464
C5IX09 38249
Q17VY4 382638
A9ILH7 382640
A0A076L2J5 3827
A0A076L4V0 3827
A0A0B2YZN6 38301
X5MG12 38323
A7NQC8 383372
A7NS64 383372
A0A074M1E3 383381
G7TLT8 383407
I7ETY3 383629
A0P5Z4 383631
A0P627 383631
M3ARW7 383855
M3B8I7 383855
N1QAQ1 383855
G7ETL3 383911
G7EVR6 383911
O33528 384
Q5DJ04 384
A5HLC7 38407
A5HLC9 38407
A5HLD5 38407
A5HLE3 38407
Q1IEI8 384676
Q1IF59 384676
I1JDQ0 3847
I1JGR5 3847
I1JPC5 3847
I1K668 3847
I1K670 3847
I1KL72 3847
I1KPN3 3847
I1KPN5 3847
I1KQV7 3847
I1KV87 3847
I1LQR4 3847
I1LXK6 3847
I1M2K9 3847
I1ME25 3847
I1MEX3 3847
I1MJU7 3847
I1MT10 3847
I1N541 3847
I1NEA1 3847
K7K753 3847
K7K754 3847
K7L2A0 3847
K7L2A2 3847
K7LZH1 3847
K7MAE4 3847
K7MVC1 3847
K7MVD3 3847
O22639 3847
P26413 3847
Q39804 3847
Q39830 3847
Q587K1 3847
A0NUH4 384765
A0A0B2NWM9 3848
A0A0B2NX74 3848
A0A0B2P470 3848
A0A0B2PCA3 3848
A0A0B2PH98 3848
A0A0B2PNX3 3848
A0A0B2PX31 3848
A0A0B2PXN5 3848
A0A0B2PXP4 3848
A0A0B2PXP8 3848
A0A0B2PXQ7 3848
A0A0B2Q1K2 3848
A0A0B2Q2A2 3848
A0A0B2Q2A3 3848
A0A0B2Q5A6 3848
A0A0B2Q9R1 3848
A0A0B2QBP2 3848
A0A0B2QKL2 3848
A0A0B2QUS2 3848
A0A0B2R5Y0 3848
A0A0B2RG42 3848
A0A0B2RJV3 3848
A0A0B2S350 3848
A0A0B2SHP9 3848
A0A0B2SL27 3848
A0A0B2SQK8 3848
A0A0B2SR52 3848
K0C757 385025
A0A024FAR5 38504
A0AFF5 386043
A0AIS4 386043
A0PYT2 386415
A0Q1R4 386415
G7FYR4 386429
G7G2P0 386429
A5A3D7 386629
A5A3D9 386629
A4TQF9 386656
A6Q421 387092
A6QBG0 387093
Q03QU1 387344
E1AW14 38762
Q05FS8 387662
A0A060CS45 3879
Q5MGA8 3879
A0A072TNJ3 3880
A0A072TUS4 3880
A0A072TV12 3880
A0A072TXY5 3880
A0A072TYI4 3880
A0A072U7P3 3880
A0A072U8M5 3880
A0A072U9G9 3880
A0A072UI80 3880
A0A072UIU2 3880
A0A072UIW2 3880
A0A072UL44 3880
A0A072UM13 3880
A0A072UZC8 3880
A0A072V484 3880
A0A072V7K0 3880
A0A072VF18 3880
A2Q199 3880
B7FL88 3880
G7IGB3 3880
G7IGB4 3880
G7ILM0 3880
G7IMN3 3880
G7IMN6 3880
G7JFK1 3880
G7JU14 3880
G7JYI2 3880
G7KSZ9 3880
G7KWR9 3880
G7KWU8 3880
G7KXT9 3880
G7KYW6 3880
G7KYY7 3880
G7KYY8 3880
G7KYZ9 3880
G7KZ01 3880
G7KZ06 3880
G7KZ84 3880
G7KZY7 3880
G7KZZ2 3880
G7KZZ4 3880
G7KZZ9 3880
G7L003 3880
G7L005 3880
G7L007 3880
G7L008 3880
G7L011 3880
G7L328 3880
G7L910 3880
G7ZZY8 3880
Q1SKX2 3880
Q2HT97 3880
Q2HUD2 3880
Q2HUD3 3880
G7EJU8 388384
G7EKC9 388384
B5FA11 388396
B5FAW4 388396
A3KAT5 388399
A3ID43 388400
A3JME7 388401
A3HYC8 388413
A0A073CED6 388467
A0A073CG53 388467
A0A073CIP2 388467
A0A073CUD3 388467
Q01899 3885
V7AFM3 3885
V7ASW9 3885
V7B002 3885
V7B0A5 3885
V7B104 3885
V7B114 3885
V7B2X6 3885
V7B2Y0 3885
V7BF08 3885
V7BFT8 3885
V7BJ46 3885
V7BRD9 3885
V7BSF0 3885
V7BTF5 3885
V7BTS9 3885
V7BU59 3885
V7C9P5 3885
V7CM26 3885
V7CQ18 3885
V7CZ55 3885
A4ETA5 388739
P37900 3888
Q02028 3888
Q40980 3888
Q41027 3888
A3CQC2 388919
U4KKF7 38986
B1J254 390235
B1JDQ9 390235
Q0SMZ0 390236
Q1G9R2 390333
W0NTE6 390850
A5IK42 390874
L0NL38 391
B4SSQ6 391008
A6LM32 391009
X5GJR1 391036
X5GJZ1 391036
A8LWM4 391037
B2JGE2 391038
B2JIY5 391038
Q0BW82 391165
A4VT29 391295
A4VZB5 391296
A5L5K9 391574
A5L8C1 391574
B8KEI4 391586
A9DVP9 391587
B7RJJ5 391589
A6CVH3 391591
A6D2V5 391591
A6D2Z5 391591
A6DEA6 391592
A4EH24 391593
F7ZH87 391595
A6E733 391596
A6EHN4 391596
A6GNF0 391597
A6GT51 391597
A3J6G6 391598
B4W6A4 391600
B8L1W8 391601
A8UPI2 391603
B7R967 391606
A3IPY7 391612
A3IRL4 391612
A3IRU8 391612
A6E102 391613
B5JRY1 391615
M9RV05 391616
I7E5H7 391619
A9DYC1 391624
A6G016 391625
A6G046 391625
A6G319 391625
M9RHZ7 391626
A1WGJ9 391735
A1WKG6 391735
A1VFG6 391774
B7GT47 391904
A0A0B4XRA6 391936
K2MPM3 391937
A8GR22 392021
A8GR49 392021
E2JE32 392227
M1PVK3 392227
A8UVT4 392423
A0A0A0BJG6 392484
A5V5P9 392499
B1KGR3 392500
B1KNI7 392500
B1KRT2 392500
D3HUL9 39281
Q0BLK4 393011
Q14GW9 393115
G2K046 393133
A1JJD5 393305
A1JKQ7 393305
A5TVW8 393480
Q0VST6 393595
A0A0A2FME5 393921
C3KMX6 394
C3MC06 394
A0A085VZ74 394096
A0A085W406 394096
A0A085WGB2 394096
A0A085WHS5 394096
Q0AKB1 394221
A3E4D1 39449
E8Z6W6 39449
J7F388 39449
B8I305 394503
A9AGB8 395019
A9AGU7 395019
C6B250 395491
B5ZWQ2 395492
I3CHE9 395493
I3CI47 395493
D9SD00 395494
D9SK24 395494
B1Y3A9 395495
B1Y705 395495
B1Y786 395495
B3Q972 395960
B8HLD3 395961
B8HWL5 395961
B8HXF5 395961
B2IBR4 395963
B8EIP9 395965
Z9JND5 396014
A0A0F3L011 396323
A0A0F3L3Z0 396323
Q5DJ08 39645
B9DNK0 396513
A6XNF0 396558
B8GNX1 396588
B8GTP1 396588
D3SED0 396595
D3SFW9 396595
B1FLS6 396596
B1FQL8 396596
B1T9J5 396597
B1TA50 396597
B1FWE1 396598
B1G5Q8 396598
B1X3U2 39717
B1X4G7 39717
R9J748 397287
R9JHF5 397287
R9IPY2 397288
R9KQS4 397290
R9J9V3 397291
A1TLH9 397945
A1TPY4 397945
Q5DJ03 398
A5KI39 398000
B2MW33 3981
D3FXL1 398511
E4VAZ6 398513
B2SXC6 398527
B2T5L8 398527
B2TA60 398527
B1YT24 398577
B1YTK0 398577
A9BNG5 398578
A9BSS2 398578
A9BWU9 398578
A9C2Q7 398578
A8H2N0 398579
A8H760 398579
A8LQ64 398580
A3XM72 398720
B3E7W9 398767
B9RGN2 3988
B9RGN3 3988
B9RX55 3988
B9RYP6 3988
B9SKC7 3988
B9SP17 3988
B9SQC9 3988
B9SR13 3988
B9T228 3988
A0A068SX75 399
A0A068TDH5 399
Q5DJ05 399
A2X036 39946
A2XA53 39946
A2XBQ0 39946
B8BD19 39946
B8BP25 39946
A3CDZ7 39947
B9FB52 39947
B9FIX9 39947
B9FK56 39947
B9FP77 39947
B9G4B3 39947
B9GCK4 39947
C6F1K2 39947
Q10NA1 39947
Q10NA9 39947
Q10SR3 39947
Q2QV45 39947
Q2QZ41 39947
Q53NM9 39947
Q53RJ5 39947
Q5KQJ9 39947
Q6L509 39947
Q6L590 39947
Q6Z058 39947
Q6Z7B0 39947
Q6Z7L1 39947
Q75HQ0 39947
Q84TA1 39947
Q8GTB0 39947
Q943K7 39947
Q9AQZ5 39947
A9L0R8 399599
A9L3Q6 399599
A0A074N273 39960
C7E3U3 39966
B0K3Y0 399726
A4XY39 399739
A4XYF6 399739
A8G9K8 399741
A8GHX9 399741
A4W6D5 399742
A4WDA7 399742
B7WRZ3 399795
B7X5H5 399795
E6XJT2 399804
E6XKQ4 399804
A0A0E3UVN3 400092
A0A0E3ZG01 400092
A0A0B3BS01 400095
A0A0B3BWC0 400095
A0A0B3BWF9 400095
A3M561 400667
A3M7N4 400667
A3M8W9 400667
A6VV43 400668
A6W2D2 400668
A5IDK8 400673
I1EVW9 400682
I1FQW9 400682
I1FYA4 400682
A0A0A7HI80 400727
U5S3D4 400727
D7PJ62 400756
A0A0F0LWD1 400772
E8UZ37 401053
E8V5X3 401053
A0A077HKG3 401472
D2Q7H5 401473
A0A0D9Y460 40148
A0A0D9Y9R2 40148
A0A0D9YH29 40148
A0A0D9YLB4 40148
A0A0D9YZ30 40148
A0A0D9Z149 40148
A0A0D9Z4L7 40148
A0A0D9Z5C5 40148
A0A0D9Z5D4 40148
A0A0D9ZCB6 40148
A0A0D9ZF27 40148
A0A0D9ZX01 40148
A0A0D9ZY87 40148
A0A0D9ZZI6 40148
A0A0E0ARX8 40148
A0A0E0B4Q6 40148
A0A0E0BQW2 40148
A0A0E0BY81 40149
A0A0E0C6D4 40149
A0A0E0CDW0 40149
A0A0E0CS48 40149
A0A0E0CU25 40149
A0A0E0CYQ9 40149
A0A0E0CYR7 40149
A0A0E0D5I4 40149
A0A0E0D8U9 40149
A0A0E0DQM9 40149
A0A0E0DRQ7 40149
A0A0E0ETK5 40149
A0A0E0FAT3 40149
A1HM97 401526
A1HR10 401526
A0Q7F0 401614
A6GXZ1 402612
B2U8U5 402626
B2UBP3 402626
B6JWL3 402676
B6JYF3 402676
B6JZ50 402676
B6JZZ7 402676
B6K3P7 402676
B6K5S9 402676
A7HZ39 402881
A6WNY1 402882
A6WRU9 402882
A0A0A2KFL3 40296
A0A0A2KTN6 40296
A0A0A2L6C3 40296
A0A0A2L9V7 40296
A0A0F9YNP7 40302
A0A0F9ZA83 40302
A0A0B5DFQ0 40318
A0A0B5DMP1 40318
A0A0B5DPS1 40318
A0A0D0JKZ5 40324
D0MR13 403677
D0NGJ2 403677
D0NGJ5 403677
D0NGJ7 403677
D0NGK0 403677
D0NHI7 403677
D0NSJ5 403677
B2CKI8 40370
Q6SYW4 40371
Q6SYW7 40371
Q6SYW8 40371
Q6TKS5 40371
N8R3B6 40373
N8R5M8 40373
A0A077XPH8 403776
A9BI52 403833
P83617 40384
P26791 4039
A0A075JPN3 403957
Q5TM87 40410
B5EC42 404380
A7H808 404589
A7HCI9 404589
A7HDT8 404589
A7HIV6 404589
A0A0C2ZN28 40479
A0A078MZ03 40480
A0A0D0RZG8 404937
B2HZI1 405416
B2HZZ7 405416
B0U3J8 405440
B2I6F6 405441
B7IYG7 405531
B7HCU0 405532
B5UMM8 405533
B7HPL3 405534
B7JN39 405535
A8YVQ3 405566
A0A0B6X5J4 40576
A0A0B6X6U5 40576
A0A068R161 40577
A0A068R8J9 40577
A4FJN9 405948
A4FQP3 405948
A1A766 405955
B1JV00 406425
B1JW19 406425
A7J482 406552
A5LPP4 406557
A5LX32 406558
A5M6D1 406560
A5MPV3 406562
A5MY90 406563
D3VJM3 406817
Q8GLE4 406817
D3V2A3 406818
D3V8I6 406818
K8R207 406819
K8R747 406819
A1KXJ1 40697
A0A0F7HJR3 407035
A8FLH2 407148
A0A0E3GD47 4072
S5U252 4072
V5K655 4072
A0A068J3X2 407301
A0A068J4B7 407301
A0A090AM25 40754
A0A090AM74 40754
A0A087SV46 407821
A0A087SY38 407821
A0A087T902 407821
A0A087TXC2 407821
A0A087TXC3 407821
A0A087USP1 407821
A0A087UUU2 407821
A0A087UXA9 407821
B8E4S1 407976
B8E9D6 407976
A0A0F7FWC3 408015
A8W7B5 4081
H1ZXA7 4081
H1ZXA8 4081
H1ZXA9 4081
K4B100 4081
K4B1S1 4081
K4B2I9 4081
K4B2J4 4081
K4BI68 4081
K4BLR5 4081
K4C5Z1 4081
K4C9W3 4081
K4CB53 4081
K4CPS8 4081
K4CR90 4081
K4D473 4081
K4D6V7 4081
K4D9L5 4081
K4D9L9 4081
K4DF99 4081
P24629 4081
P27322 4081
P49118 4081
Q40151 4081
K1RU90 408170
W1WGH1 408170
W1WIH7 408170
E9UWX0 408672
A0A060T5S9 409370
A0A060T715 409370
A0A060T8H6 409370
A0A060TFE3 409370
B6HZ10 409438
B6I598 409438
I7GVS5 4097
Q03684 4097
Q03685 4097
Q67BD0 4097
Q67BD1 4097
Q67BD2 4097
Q84QJ3 4097
B7U9Z3 4100
P09189 4102
A1KFH2 410289
A6AVG2 410291
A2SS07 410358
E6PFP6 410659
E6PPD5 410659
E6PT46 410659
E6Q1R9 410659
E6Q9H2 410659
E6QE73 410659
E6QKY7 410659
E6QRS4 410659
E6QS01 410659
E6QTX7 410659
T0ZWX3 410659
T1BBK8 410659
A0M353 411154
M0ZHT9 4113
M0ZI18 4113
M0ZI19 4113
M0ZU24 4113
M0ZU26 4113
M1AHN5 4113
M1AQ30 4113
M1AQ31 4113
M1AWJ2 4113
M1B4C9 4113
M1BLB0 4113
M1BNR4 4113
M1CAS5 4113
M1CBM0 4113
M1CNK7 4113
M1CSI8 4113
M1CZI3 4113
M1D3Q1 4113
Q08276 4113
A5ZVQ1 411459
A5KJW2 411460
B0G3I1 411461
A6BHU6 411462
A5Z3J6 411463
B6WW96 411464
A8SNF5 411465
A7B9Y1 411466
A6NTJ2 411467
A6NX44 411467
B0NCL6 411468
C0ESD0 411469
C0EWQ9 411469
A7AYQ0 411470
D1PIF0 411471
D1PJS3 411471
U2D7C7 411472
U2LU96 411473
A8SS45 411474
A8SYV3 411474
G9YTB9 411475
A7M5L3 411476
A7ABL6 411477
A7VAF1 411479
A7A9B6 411481
C7H8G5 411483
B0P3T9 411484
B0P556 411484
A8SA04 411485
A8SEK9 411485
D4CG25 411486
A7VDN2 411489
A7VIY8 411489
B0ME07 411490
B0ME10 411490
A8KCH9 411672
A8KCI1 411673
B7ZEC2 411674
B7ZEC3 411675
A9CV56 411684
A5ZGP7 411901
A8RMT1 411902
A4EA22 411903
K9MBA3 4120
A2S565 412022
A2SAS9 412022
B5RPM1 412418
B5RM75 412419
C6HVK3 412449
C6HWD0 412449
A0RFY8 412694
A0RIT3 412694
A0A0F9DHQ1 412755
A0A0F9G860 412755
A0A0F9JDY6 412755
A0A0F9KCV3 412755
A0A0F9KV64 412755
A0A0F9ML80 412755
A0A0F9N8R4 412755
A0A0F9PA08 412755
A0A0F9PD82 412755
A0A0F9PX53 412755
A0A0F9RQ10 412755
A0A0F9S0G1 412755
A0A0F9SBX2 412755
A0A0F9TDV1 412755
A0A0F9TP22 412755
A0A0F9U282 412755
A0A0F9U8D3 412755
A0A0F9UFC4 412755
A0A0F9USX1 412755
A0A0F9UT52 412755
A0A0F9V4Q7 412755
A0A0F9V6Q8 412755
A0A0F9VSK9 412755
A0A0F9X3C0 412755
A0A0F9XTH8 412755
I1ZDJ4 412825
A5CWM2 412965
A5CX56 412965
G9MIA9 413071
G9ML11 413071
G9MTM5 413071
G9NAL6 413071
A1AW22 413404
A1AWL7 413404
A0RZ01 414004
B7JVL3 41431
B7JZW6 41431
B7K5S9 41431
B6IVA4 414684
A0A099D9Z7 414996
A9MHJ8 41514
A9MR77 41514
A0A022PQE3 4155
A0A022PU85 4155
A0A022PYG3 4155
A0A022PZK2 4155
A0A022Q064 4155
A0A022Q3E5 4155
A0A022Q5D0 4155
A0A022QB98 4155
A0A022QBP9 4155
A0A022QEV5 4155
A0A022QG73 4155
A0A022R285 4155
A0A022R2Z0 4155
A0A022R365 4155
A0A022RFY1 4155
A0A0A1HAD2 41568
A3N0T5 416269
A3N3K0 416269
A8F0U1 416276
A8F0V6 416276
I2DK53 416344
I2DNP1 416344
I2DYV1 416344
B9LUC7 416348
A2TE70 416556
A8F359 416591
P0A3J1 416870
A7X2Y1 418127
A4IX28 418136
E3JT24 418459
E3K4X4 418459
E3K5H8 418459
E3K643 418459
E3KYT3 418459
K8EGI6 41875
K8ENF9 41875
K8F7J7 41875
A6B256 419109
A6B4J4 419109
B6ALL9 419541
B6ANN9 419541
A9W6R7 419610
S9XA40 419612
S9XAK2 419612
S9Y205 419612
S9Y3W1 419612
S9YKB8 419612
S9YNI4 419612
S9YQE7 419612
S9Z0H4 419612
A5TZ77 419947
B6CQR3 419950
A4IR31 420246
A5UM86 420247
W8FWL6 420257
A0A0D3MKZ9 420556
A2TEL6 420590
A2SI25 420662
A2SIR4 420662
A0A0G2ECL7 420778
A0A0G2FQD7 420778
F9VC31 420890
A0A0C5RQ46 42094
S3NC82 421052
S3NNJ9 421052
A0A085B606 421072
A0A085ZHH9 421531
U5QEQ2 42192
A2TLM5 422260
A3FKF1 422260
A7BR60 422289
A0A023X1Q2 42256
D5AFX6 423211
D5T602 423212
B4T0R8 423368
B4T6D6 423368
Q2MJK5 42344
G5IYX6 423471
G5J5P9 423471
G5JDV8 423471
T2IKI8 423472
T2IX43 423472
T2J0X6 423472
T2ILJ8 423474
C5K4R1 423536
C5K6Q9 423536
C5K6R0 423536
C5KG90 423536
C5KJZ9 423536
C5KMP9 423536
C5KTM9 423536
C5KTN0 423536
C5KTN1 423536
C5L042 423536
C5LAJ0 423536
C5LUJ4 423536
C5LVC9 423536
C5LY59 423536
C5LYM0 423536
C5LZ64 423536
L0HT24 4236
U4PPD4 424182
A2QPM8 425011
A2QW80 425011
A2R7X5 425011
A2R932 425011
A0A0E1SB78 425067
A0A0E1SHS9 425067
A8FXA1 425104
A8FYU0 425104
A8PRI2 425265
A8Q4X6 425265
A8Q7N1 425265
A0A099BDS8 425400
C7DHB0 425595
A0A098RIC3 42565
H9B0B7 425690
D6CPV2 426114
D6CU93 426114
B0UR84 426117
B1LZ51 426355
B2VZ24 426418
B2W387 426418
B2W9E6 426418
B2WMP6 426418
A0A0D2XA80 426428
A0A0D2XAH7 426428
A0A0D2XQC1 426428
A0A0D2XX39 426428
A6QHC3 426430
D4SU07 427081
D4T844 427082
S4U403 42758
A7VNF3 428125
B1C0Y4 428126
B1C311 428126
A8REM0 428127
B0MNB2 428128
T1DNK4 42839
T1DQ26 42839
T1E8A2 42839
C6BD25 428406
C6BFJ1 428406
A0A0C7MJ64 42897
T0GMI2 428994
C9RBX8 429009
A0A061IRX8 429131
A0A061ISG8 429131
A0A061J5L7 429131
A0A0F5FI03 429727
A0A0F6AT48 430066
G0RAR9 431241
G0RMU3 431241
G0RPK6 431241
A0A0B2YK97 431269
A0A0B2YLB3 431269
W5J415 43151
W5J8P5 43151
W5JFK7 43151
W5JIL6 43151
W5JL68 43151
W5JLG7 43151
W5JM27 43151
K3W999 431595
K3WFM3 431595
K3WGL6 431595
K3WGL7 431595
K3X9Q7 431595
K3X9R1 431595
I3LZ31 43179
I3M2W9 43179
I3MCA5 43179
I3MD68 43179
I3MGY9 43179
I3MKH2 43179
I3N1S7 43179
I3N733 43179
I3NAP8 43179
I3ND33 43179
Q3S4T7 43179
A5N6M2 431943
A0A0F6GJG4 431946
A0A0F6GR65 431946
B2RJ90 431947
A0A0F7V4M1 432359
A0A0F7V8D8 432359
A0A0F7VDM7 432359
F3KBX8 434085
C6V3P9 434131
C6V4G0 434131
B0BPK8 434271
B0BTI7 434271
B5WXW0 434464
A0A091LN66 43455
A9KG88 434922
B6IZJ0 434923
B6J7U7 434924
A0A098J588 434928
A0A098KL09 434928
Q75WD3 435
A6L2X7 435590
A6LDG8 435591
G9PGA2 435830
E5UH28 435832
E5UJZ8 435832
E5CM86 435837
E9DQP9 435842
A0A094L931 435908
A0A094L9K7 435908
L7ZIV4 435998
L7ZQS5 435998
A4RSP0 436017
A4RSV4 436017
A4RWG3 436017
A4RY30 436017
A4S9E0 436017
B2V994 436114
A9A135 436308
A0A063KKM4 43655
A0A063KQ35 43655
A0A0C1Q5V1 43657
A0A0C1QL28 43657
A0A0F4QSH2 43658
A0A0F4QX08 43658
A0A0F4QY37 43658
A0A0F4NRP2 43662
A0A0F4PE68 43662
A0A0F4Q691 43662
D8JJD1 436717
D8JKI9 436717
A7TDU4 436907
A7TI43 436907
A7TIA6 436907
A7TIC0 436907
A7TJ69 436907
A7TJF6 436907
A7TL70 436907
A7TQH5 436907
A7TS75 436907
R9WN33 43700
R9WN36 43700
R9WNY2 43700
R9WNY5 43700
R9WP64 43700
R9WQH7 43700
R9WQI0 43700
R9WRQ2 43700
R9WRQ7 43700
D0RKU0 437701
A8IPT1 438753
A9XG01 438892
B8FGS3 439235
T1RHM8 43925
T1RIN5 43926
D6XWB6 439292
A6WX08 439375
B5IB20 439481
B5ICS3 439481
B6BRK3 439493
B6R194 439495
B6B6R3 439496
B7QUK7 439497
B3YFL3 439842
B3YKA6 439842
B4TRB1 439843
B4TVZ5 439843
B5FHA6 439851
B5FR81 439851
B1LFU4 439855
B1LNI1 439855
B1WQQ0 43989
B1WWI2 43989
B1X1C4 43989
B7KSZ4 440085
A5HLC3 440335
A5HLC4 440335
A5HLC5 440335
A5HLD1 440335
A5HLD2 440335
A5HLD4 440335
A5HLD6 440335
A5HLE1 440335
A5HLE2 440335
A5HLC6 440336
A5HLD3 440336
A5HLD7 440336
A5HLE0 440336
A5HLE5 440336
A5HLC8 440337
A5HLD0 440337
A5HLD8 440337
A5HLD9 440337
A5HLE4 440337
A5HLE6 440340
A5HLE7 440340
A5HLF6 440341
A5HLG3 440341
A5HLG4 440341
A5HLF5 440343
A5HLG2 440343
A5HLE8 440345
A5HLE9 440345
A5HLF0 440345
A5HLF7 440348
A5HLF8 440348
A5HLF9 440348
A5HLG0 440348
A5HLG1 440348
E3R5N8 440496
K5Y9Z7 440512
K5Z6D6 440512
F0XXF8 44056
F0XYC4 44056
F0Y4A5 44056
F0YG73 44056
F0YH10 44056
K9L9P4 440629
G4Y9A2 441238
J7G295 441238
M1SNE5 441238
B6AE62 441375
B6AHN5 441375
B6AIR7 441375
B1ZGR1 441620
A9NFN8 441768
A7FXL5 441770
A5I640 441771
A7GHH6 441772
A0A093HGK6 441894
A0A093HRL0 441894
A0A093HUL5 441894
A0A093I7R5 441894
B2SGV8 441952
B8LYJ0 441959
B8MC54 441959
B8MHL7 441959
B8MHL8 441959
B8MLC6 441959
B6Q4C4 441960
B6QD23 441960
B6QI28 441960
B6QMH2 441960
A0A089HPS8 44251
A0A090ZIR6 44252
A0A090ZNH1 44252
B8DT62 442563
B4YAJ4 44271
B4YAJ5 44271
A5HTV3 442711
Q45F96 44283
E8WR21 443143
C6E643 443144
A6EYL8 443152
F6EJ99 443218
E9CRM8 443226
E9CTX8 443226
E9CWZ3 443226
E9D8X2 443226
H2J4W8 443254
B5GTB1 443255
A0A0F5FYI9 443610
A0A026VV58 443821
A0A026VYA8 443821
A0A026WAN2 443821
A0A026WAP1 443821
A0A026WBY7 443821
E4W3Z2 44386
A5CM86 443906
A0A0F7N8C6 444103
B1HUD1 444177
Q05981 444178
A8Z5V5 444179
B3GPH1 4442
W8QRI5 4442
B5Z0Z9 444450
C4YVY1 444612
C4YW61 444612
B1BH94 445334
B1BII3 445334
B1B7B6 445337
B1BDN5 445337
A0A0F7KIL5 44574
B2KAX0 445932
A0A086A9T3 445961
B0MSZ9 445970
B1CBN1 445971
B0P7S9 445972
B0A7Z7 445973
B0A8P0 445973
B0ADL5 445973
B0N2W7 445974
B0N4E7 445974
B6GAH1 445975
B7J282 445985
D6RY04 445987
A0A0C9NXG6 446
A0A0C9P6G2 446
O32482 446
C6WR51 446462
C7MBV2 446465
D5UHT1 446466
D7B9J2 446468
D1BKD0 446469
D3Q4C3 446470
D1BUJ9 446471
P36415 44689
Q54BE0 44689
Q557E0 44689
Q8I0H7 44689
Q8T869 44689
C0NNM5 447093
C0NNQ1 447093
C0NS16 447093
C0NYC6 447093
C0P013 447093
T5BN65 447095
T5BX11 447095
T5BZJ4 447095
T5C002 447095
B4UCP6 447217
B4UDU4 447217
B4UIH4 447217
B4UJT6 447217
A9XI82 447336
A9XI83 447337
A9XI84 447338
A9XI85 447339
A9XI86 447340
A9XI87 447341
H2DQ69 44745
A9EY14 448385
A9G252 448385
A9G9K4 448385
A9GHU1 448385
A0A0A8USL1 449
D5AWA6 449216
D5AWC2 449216
A0A094SFY7 449393
A0A0A1VNQ8 449439
A0A0A1VTS3 449439
A0A0A1W0L3 449439
A0A0A1W0U8 449439
B0JTZ6 449447
B0JV83 449447
B0JW24 449447
D3G6Z2 449468
D3G6Z3 449468
B0NNC4 449673
A0A0E1VH17 450394
D6KMT9 450749
B4RBK9 450851
B4RI21 450851
B4RI90 450851
B5L808 4509
A0A098GHH0 451
Q40058 4513
A8Z4B9 451516
Q84KP8 45157
Q85FW4 45157
E2NPI0 451640
B3Z7U6 451707
A0A0B5ZI75 451709
B3ZHS0 451709
H6UFA0 45171
B1R3B6 451754
B1R875 451754
B1BPJ6 451755
B1BUI6 451755
B1REA4 451756
B1RHC3 451756
B0XPW1 451804
B0XS36 451804
B0XV51 451804
B0YA72 451804
B3ERN8 452471
G9NMR9 452589
G9NSB4 452589
G9P3Z4 452589
G9P9N1 452589
B1ZMQ7 452637
B1XRU1 452638
B1XTR3 452638
U6DDJ5 452646
U6DK99 452646
E4NEI0 452652
B0BWH1 452659
B0BWJ7 452659
D4YZL8 452662
B8H6Q1 452863
A0A0E0MS80 4529
A0A0E0MS81 4529
A0A0E0MX90 4529
A0A0E0N8U8 4529
A0A0E0NLK6 4529
A0A0E0NNQ2 4529
A0A0E0NTA1 4529
A0A0E0NTB1 4529
A0A0E0P0B3 4529
A0A0E0P367 4529
A0A0E0PKD3 4529
A0A0E0PLI8 4529
A0A0E0QSY9 4529
A0A0E0QT50 4529
A0A0E0RFH7 4529
O24182 4530
Q40693 4530
H9BFL0 45318
J3KX07 4533
J3L315 4533
J3L390 4533
J3L5N8 4533
J3L8Y0 4533
J3LHK2 4533
J3LMH6 4533
J3LS33 4533
J3M6G0 4533
J3M7V9 4533
J3MYR8 4533
J3N6L0 4533
J3NAF8 4533
J3NCG0 4533
J3NEA8 4533
B2DX05 453365
A7RFJ9 45351
A7RLN7 45351
A7RV88 45351
A7SG65 45351
A7SM46 45351
A7SSL5 45351
A7T144 45351
A0A0E0FH59 4536
A0A0E0FLX2 4536
A0A0E0FTZ5 4536
A0A0E0FVL6 4536
A0A0E0GDH3 4536
A0A0E0GFY7 4536
A0A0E0GSM2 4536
A0A0E0GVP0 4536
A0A0E0HC73 4536
A0A0E0HDG3 4536
A0A0E0HEV2 4536
A0A0E0ILM1 4536
A0A0E0J243 4536
A0A0E0J8K1 4536
A0A0E0JEX1 4537
A0A0E0JUM7 4537
A0A0E0JVK4 4537
A0A0E0K5T5 4537
A0A0E0K7T8 4537
A0A0E0KC00 4537
A0A0E0KI38 4537
A0A0E0KKT9 4537
A0A0E0L0N3 4537
A0A0E0L1N7 4537
A0A0E0L2V3 4537
A0A0E0LEQ2 4537
A0A0E0M2U6 4537
A0A0E0MID1 4537
A0A0E0ML11 4537
I1NKU8 4538
I1NT64 4538
I1NWK0 4538
I1P4R6 4538
I1P6T9 4538
I1PA01 4538
I1PA08 4538
I1PEX4 4538
I1PGU1 4538
I1PU83 4538
I1PWC2 4538
I1QEZ8 4538
I1QGE3 4538
I1QRY4 4538
I1R2A1 4538
I1R581 4538
D1FX74 45396
Q3ZJ97 453998
B5F1B6 454166
B5F6Y8 454166
B4TDB2 454169
B4TIB4 454169
A0A0B6WWB4 454194
A0A0B6WZF9 454194
A0A0B6X0A6 454194
A4ZYQ0 4543
C7E6Z5 4543
A0A081VUC8 454957
M1KYK4 455035
B2S2G4 455434
B8JB82 455488
B8JC57 455488
B8JCT0 455488
B8JER6 455488
K3XFF0 4555
K3XRI4 4555
K3XRL2 4555
K3YQN8 4555
K3Z3T4 4555
K3Z3U2 4555
K3Z491 4555
K3Z4C1 4555
K3Z4G5 4555
K3Z4G6 4555
K3ZR11 4555
K3ZRM5 4555
K4A6M8 4555
K4A6N2 4555
K4A6U5 4555
K4A6U9 4555
K4A6V7 4555
B1VMF3 455632
C5WN47 4558
C5WPE1 4558
C5WPF7 4558
C5WVD3 4558
C5X4H2 4558
C5XEL1 4558
C5XPN2 4558
C5YPZ1 4558
C5YU58 4558
C5YU66 4558
C5YU67 4558
C5YZA1 4558
D8L539 45623
D8L540 45623
A0A0E1RJJ4 456298
A0A0E1RN12 456298
A0A0F2CTN4 45634
A7I7L4 456442
B0SRF1 456481
A0A096UMU6 4565
C7ENF7 4565
D3YE92 4565
H8ZI06 4565
Q9SAU8 4565
R9W6A6 4565
R9W924 4565
W4ZM62 4565
W4ZY98 4565
W5A0W6 4565
W5A8B5 4565
W5AL78 4565
W5AMP4 4565
W5BDM2 4565
W5C1U0 4565
W5CXB0 4565
W5DCU4 4565
W5DN08 4565
W5DVU9 4565
W5DYF8 4565
W5DZG0 4565
W5E825 4565
W5EGU4 4565
W5EXP1 4565
W5FAL7 4565
W5FEE5 4565
W5FIT5 4565
W5FP66 4565
W5FVD3 4565
W5G3N3 4565
W5GCC9 4565
W5GLX4 4565
W5GXA5 4565
W5H454 4565
A0A0C2DP46 45670
M7YWA0 4572
M7ZCX6 4572
M7ZDG6 4572
M7ZFH3 4572
M7ZJV3 4572
M7ZJZ7 4572
M7ZPC7 4572
M7ZQ01 4572
M7ZQL9 4572
M8A8P8 4572
M8AD47 4572
T1LDI8 4572
T1M6Z9 4572
T1N9G9 4572
T1NDY3 4572
T1NHA0 4572
T1NJ95 4572
F7M8U4 457387
D7K7B1 457390
D1JZD3 457391
E5VE91 457393
C6Z445 457394
C3Q1C1 457395
V9HHF1 457396
H1BLV1 457402
H1BN85 457402
F7L405 457403
H1PXX6 457404
W7W0J0 457406
C6JG67 457412
G9PZR9 457415
D6KHN0 457416
C5EJH8 457421
C5EKN9 457421
G1VP45 457422
G1VVR6 457422
E4VPU7 457424
D6B9T4 457425
D9W9D9 457427
D9WKK8 457427
D6EPF7 457428
B5H7V7 457429
B5HEE8 457429
W9FV15 457430
D6AUY6 457431
B2A1M9 457570
A0A096Q4Q2 4577
A0A096R6Z8 4577
A0A096RT06 4577
A0A096SKV8 4577
A0A096TEK7 4577
A0A096TEK8 4577
A0A0B4J2X0 4577
A0A0B4J330 4577
B4F8Q2 4577
B4FW90 4577
B4FWJ8 4577
B6SZ69 4577
B6U1E4 4577
B6U4A3 4577
B6UFB3 4577
B6UGG5 4577
B7ZZ42 4577
B8A3D0 4577
C0P9K2 4577
C4J410 4577
C4JBB8 4577
K7UCZ5 4577
K7UYN7 4577
K7VJF3 4577
K7VW90 4577
K7WEL8 4577
O24581 4577
P11143 4577
P24067 4577
A0A086G810 458197
A0A086GB95 458197
B9E6X1 458233
A7NCM9 458234
B0TNY5 458817
B0TQC2 458817
O01948 45882
B0VH25 459349
L7UZ25 459424
A0A023ULZ1 45949
K1W408 459495
K1WRN2 459495
B8IHL3 460265
A0A0D1HKA6 46170
A0A0D6DDV0 46170
K7W2S1 46234
K7W7V2 46234
K7X1Q1 46234
B5DPL1 46245
B5DWQ0 46245
Q28X59 46245
Q294C1 46245
Q298K9 46245
Q299R3 46245
Q29B15 46245
Q29HE5 46245
A1XCC7 46256
I3WER0 463137
B5HPQ8 463191
B5I4R8 463191
D6XAI9 463191
V7DVF1 463794
V7E465 463794
A0A081RF31 46429
A9BK82 464988
C5C822 465515
C5CD12 465515
B5Q2M4 465517
B5Q9D5 465517
B4UXE1 465541
B4V8V4 465541
B5GIF8 465543
A0A031LIY5 466088
A0A031LXA4 466088
D9XJB5 467200
D9XL26 467200
Q5FB17 46731
Q5FB18 46731
B9NU25 467661
Q6UJF6 46829
Q6UJF8 46829
B1NI97 46835
A0A0C5FQS2 468558
A0A0C5NF72 468558
A0A0C5ZWR6 468558
A0A0C5ZWY3 468558
A0A0D3T6E9 468558
A0A0D4LL41 468558
A0A0D4SF75 468558
A0A0D4SFN3 468558
A0A0D4VRA6 468558
A0A0D4VSC3 468558
Q43532 4690
C6EB40 469008
C6EKI1 469008
A0A087LZQ6 46914
D6Y3F0 469371
C7MLJ2 469378
D2Z2Z7 469381
E4NLJ2 469382
D3F9B7 469383
D3FAG2 469383
D7IA30 469585
C6ITS5 469586
D1JJU7 469587
D0TSU8 469588
D0TGN7 469589
C3QQJ8 469590
E1YTD4 469591
D7IS60 469592
E5UUK1 469593
E5Y041 469594
E7GCH2 469596
E7GDK1 469596
H1AGT4 469597
H1ARS3 469597
A0A095WJ11 469599
C7XQL6 469604
E5BIF3 469605
C3WRA5 469606
R9R9A7 469607
D0RSY9 469609
D9Y5G9 469610
D9Y690 469610
E5YDU2 469613
E5YJ33 469613
H1BA68 469614
C3W9Q1 469616
V9HT75 469617
C6JL73 469618
D6LHV2 469621
A0A059ZJP3 470
A0A077GVZ7 470
A0A090C0X9 470
A0A0A7XJ84 470
A0A0A7XNK3 470
A0A0B2XLI1 470
A0A0B2Y0Y6 470
A0A0D5YJ26 470
A0A0D5YNP4 470
A0A0D7TYF2 470
A0A0E1JJE8 470
A0A0E1JME0 470
V5VIH3 470
B0CJX4 470137
B3JQ34 470145
C0BB08 470146
A0A083UZ44 470735
E0DJM3 470735
A0A0F5FCL7 470931
A0A0A8XFR3 471
A0A0A8XM56 471
C5D4U1 471223
B0B7W6 471472
B0BC31 471473
B1H009 471821
D1A1C1 471852
C5C3P2 471853
C6W5Z5 471854
C7N0W2 471855
C7QZL2 471856
C7MRL6 471857
A0A099U4Y5 471858
B3CCW8 471870
J7T7T4 471871
B1SBQ9 471872
B2Q0Y2 471874
B2Q5X3 471874
B2Q6Q1 471874
B5CT32 471875
B5XHZ0 471876
C0AVP8 471881
A0A084U671 472175
O62564 472225
D5BWE5 472759
D5C1C8 472759
O62525 47315
Q23839 47315
Q6UJG1 47315
Q9NGM4 47315
J8VR64 473781
I1ZE32 474044
I1ZDQ4 474070
I1ZDM7 474091
I1ZDQ6 474093
I1ZDN9 474095
I1ZED2 474124
I1ZEA4 474126
I1ZE72 474128
I1ZE12 474138
I1ZE13 474139
I1ZDK0 474142
I1ZDR4 474145
I1ZDZ3 474147
I1ZDN2 474154
I1ZEC4 474157
I1ZDR8 474159
I1ZDM9 474160
I1ZDN6 474164
I1ZE36 474166
I1ZDW3 474174
I1ZE48 474175
I1ZE37 474185
F2MR21 474186
I1ZDR5 474188
I1ZDT0 474192
I1ZDU0 474195
I1ZDW2 474200
I1ZDK5 474203
I1ZDM2 474205
I1ZDI5 474206
D9IQ93 474208
D9IQ94 474208
I1ZDS5 474212
I1ZEC6 474214
I1ZDP3 474216
I1ZED1 474226
I1ZDR2 474228
I1ZDX9 474243
I1ZDS0 474251
I1ZDP0 474253
I1ZEC5 474255
I1ZE20 474260
I1ZDS4 474262
D9IQA0 474264
I1ZE86 474265
I1ZE83 474266
D9IQ90 474267
I1ZE85 474268
D9IQA5 474270
D9IQA7 474270
I1ZE90 474271
I1ZDT9 474276
I1ZDY0 474277
I1ZE35 474284
I1ZDY3 474286
I1ZDR7 474288
I1ZE62 474290
I1ZDX8 474292
I1ZDZ0 474294
I1ZE44 474297
I1ZDY1 474299
I1ZDL2 474300
I1ZDL8 474302
I1ZED0 474305
I1ZE66 474306
I1ZE67 474307
I1ZE64 474308
I1ZE80 474314
I1ZDM8 474323
A0A0D1WDN5 47500
O94104 4754
O94106 4754
P87028 4754
J7QIE0 475609
J7QP58 475609
Q7Z9K7 4758
C0PYL1 476213
C0Q4F3 476213
C0CPX8 476272
C5WCW0 476281
A0A023XTE4 476282
P41753 4767
A0A0E3CQH8 47715
H0F1M5 477184
H0F289 477184
I4JKQ0 477228
I4JLX0 477228
A0A0C5FXA0 477245
A0A0C5G3C5 477245
V9NEE4 47773
P16394 4779
B1I699 477974
B0R3H4 478009
A0A024JS58 47839
Q7DM14 4785
A0A0D0VUU5 47853
C6LGJ2 478749
C6LK49 478749
A0A0D0JT40 47880
A0A0D0KLM0 47880
C7NL74 478801
A0A0D7F694 47885
A0A0D7F774 47885
W7FJD1 478859
W7FJY8 478859
W7FK92 478859
W7FMZ4 478859
Q6SL80 4790
Q6SL81 4790
Q6SL82 4790
O97150 47911
A0A0F7H749 47917
A0A0F7HBQ4 47917
W2FR53 4792
W2G0R8 4792
W2HXT6 4792
W2I537 4792
W2INT8 4792
W2J7B9 4792
W2K1X8 4792
W2KB46 4792
W2LNS6 4792
W2M7S7 4792
W2MH59 4792
W2N1C1 4792
W2NJ53 4792
C8XC90 479431
C8XFD4 479431
D2AWD4 479432
D2B2S6 479432
C7PWJ9 479433
C7QH97 479433
D1C1N4 479434
D2Q156 479435
D1BMF6 479436
C8WK45 479437
C8WPS1 479437
D6MMT2 479660
B6VAH2 47969
A0A076U276 480
A0A076U7L6 480
A0A097H264 480
A0A097H3K7 480
B7I5P9 480119
B7IBK5 480119
A0A0F4ENX9 480418
A0A0B5RYQ3 480520
A9QP86 480665
A1XM63 4808
A1XM70 4808
P48720 4808
G4XHK5 480940
H6PWG0 481009
H6PWI9 481009
A0A089V813 48141
A0A089VA33 48141
A0A089VDZ3 48141
A0A089VER8 48141
A0A089WXI9 48141
B3DZP7 481448
D9IQA2 481603
D3E4Z5 481743
B1IRG0 481805
B1IWD5 481805
B7XHM2 481877
I7QY70 482234
B3QZK6 482235
S3IW10 482300
S3IZI1 482300
S3KHQ3 482300
C0RY45 482561
C0S072 482561
C0S2X0 482561
C0SCD7 482561
I1ZDV5 482768
I1ZEC2 482770
I1ZDJ3 482771
I1ZE10 482772
I1ZE11 482773
I1ZE14 482774
I1ZDL0 482776
I1ZDW8 482777
I1ZE63 482779
I1ZDN3 482780
I1ZDZ6 482782
I1ZDS9 482783
I1ZE09 482786
I1ZDJ7 482787
I1ZE25 482788
I1ZE26 482789
I1ZE51 482790
I1ZEA3 482791
I1ZE21 482794
I1ZE19 482795
I1ZE87 482796
I1ZE84 482797
I1ZE88 482798
I1ZEC1 482799
I1ZDX7 482801
I1ZDU9 482802
I1ZDQ5 482803
I1ZDZ2 482804
I1ZEC9 482805
I1ZE71 482806
I1ZE70 482807
I1ZE69 482808
I1ZE68 482809
I1ZE77 482810
Q8KYX5 482892
Q39EU4 482957
Q39JC8 482957
A9M9V8 483179
B9AF92 483214
C9L035 483215
B7AIB1 483216
B6W2B4 483217
B7AQH8 483218
F8CA70 483219
F8CCD3 483219
F8CLD6 483219
F8CP66 483219
F8CQ40 483219
A0A077EU17 483260
A0A077EU92 483260
A0A097PHK9 483260
A0A097PHM0 483260
A0A097PHM3 483260
A0A097PHM8 483260
S9PQ04 483514
S9PT45 483514
S9Q1F3 483514
S9Q3M4 483514
S9R983 483514
A0A0B5FL08 483547
W8ZK29 483908
B5D2P5 484018
B7ID00 484019
I3WKH3 484020
B0TYF2 484022
A0A0C5XIH8 484429
Q8J1Y0 4846
Q8J1Y1 4846
Q9UVM0 4846
Q9UVM1 4846
A0A075KET2 484770
A0A0D8CQG7 485447
A0A0D8CY70 485447
D6TMN4 485913
D6U240 485913
D6U6N6 485913
D6U7E1 485913
C7P0F9 485914
C7P4U6 485914
C8WZY0 485915
C8VYF7 485916
C8W4S5 485916
C6Y0U4 485917
C6Y3Y3 485917
C7PJS4 485918
B0CS95 486041
B0D3J0 486041
B0D7M5 486041
B0D8L2 486041
B0D8U9 486041
C5WIU4 486410
A0A087X3F1 48698
A0A087X584 48698
A0A087XMD0 48698
A0A087XMQ6 48698
A0A087XR58 48698
A0A087XRG4 48698
A0A087XUX0 48698
A0A087XY73 48698
A0A087Y9W7 48698
A0A087YPM4 48698
A0A087YSJ0 48698
A0A096LPX3 48698
A0A096M2R0 48698
A0A096M4Z9 48698
A0A096ME30 48698
A0A0E1I8W1 487
A0A0E1IBH3 487
X5EQN9 487
X5F583 487
C1CQ18 487213
B1IA52 487214
H8IVC8 487521
C0BKA6 487796
A0A077SEG3 487899
O96541 48799
C1C5N7 488221
C1CCQ8 488222
C1CJ06 488223
B1V2I9 488537
D5BUB1 488538
A0A0B8ZR92 48936
M4ITU1 48942
E4ZCW4 489653
E4ZEU9 489653
F4XRN2 489825
F4XV56 489825
F4XXG5 489825
A0A0F7RSC2 49012
A0A0F7RWQ2 49012
A0A0F7RYF5 49012
A0A0F7S752 49012
M1FLZ7 490759
A0A099NXS2 4909
A0A099NXV2 4909
A0A099P3V3 4909
A0A099P3Y7 4909
A0A099P4B9 4909
C0X4W8 491074
C2KFU3 491076
F8DP30 491077
H6KTQ0 491079
A0A090BL25 4911
A0A090BLW8 4911
A0A090BME9 4911
A0A090BQB6 4911
A0A090C3A8 4911
A0A090C3L9 4911
P41770 4911
B7GKC8 491915
B3PXH3 491916
F6CYA0 491952
Q1W5W1 4922
Q56D08 4922
S4SKQ1 49249
D1GJG0 49266
A0A0G2M3K8 492670
A0A0A7HBC8 492764
A0A0A7HBV4 492764
D2J4C2 4932
G9BX85 4932
P0CS91 4932
A0A098B2Y2 49338
K6Y7I6 493475
K6YWQ9 493475
K6Z191 493475
A0A068TMA4 49390
A0A068TQP9 49390
A0A068TXJ0 49390
A0A068U2I0 49390
A0A068U3E9 49390
A0A068U8Z8 49390
A0A068UKG2 49390
A0A068UKG5 49390
A0A068UTZ3 49390
A0A068UUL8 49390
A0A068V496 49390
C4XE63 496833
N6YCH4 497321
N6YCI3 497321
D9ZB91 497727
B4D8E8 497964
E0U9J1 497965
E0UEE4 497965
E0UKC0 497965
G2JFK0 497978
G2JGU1 497978
B3PBV5 498211
B3PF33 498211
B1ILM3 498213
B1KZN7 498214
D0ZC22 498217
D0ZD82 498217
G2WSA9 498257
G2WTH8 498257
G2X5L1 498257
G2XA07 498257
A0A0E1U9Y9 498740
C0ANG5 498741
B9X8I8 498742
B7XRR3 498743
B0TAD7 498761
B7A6Y3 498848
E3PSQ9 499177
E3PV34 499177
A0A0B7MK35 499207
G8Z373 50023
G8Z374 50023
G8Z375 50023
B6H0S5 500485
B6HPY0 500485
B6HQE1 500485
B6HVA2 500485
A0A0D6EG69 5005
A0A0D6EL95 5005
B6FJJ7 500632
B6G162 500633
U2CFJ2 500634
C9KNN2 500635
D1P3R9 500637
D1P6P9 500637
D4F1Z7 500638
D4F957 500638
D2Z9R6 500639
D2ZFF4 500639
D4B6P8 500640
D4BF01 500640
D0DAM0 501479
B5WXV9 501487
D0LJ04 502025
D0LKN8 502025
D0LSR1 502025
B1EIY0 502347
B1EMQ3 502347
F7UXV1 502558
A0A0A2VLY3 502779
C1GRW7 502779
C1HA46 502779
P87047 502779
Q96W30 502779
C1G0P0 502780
C1G6F6 502780
C1G8H6 502780
C1GLI2 502780
B1JL04 502800
B2K3M0 502801
A0A0C5FRA6 502869
A0A0C5NGC8 502869
A0A0C6ABB0 502869
A0A0C6ABH6 502869
A0A0D3T7M0 502869
A0A0D3Z584 502869
A0A0D4SGJ0 502869
A0A0D4SHL5 502869
A0A0D4VV68 502869
A0A0D4VW34 502869
A0A097P7B6 50346
Q00043 5037
A0A0A0ATJ7 50402
A0A0A0AUD9 50402
A0A0A0B169 50402
A7YVD5 50426
B5A802 50426
H3JZA0 50426
A0A0E3Z4Z8 50429
Q9U777 50429
D2QEI2 504472
B1VHX4 504474
A0A090VVB3 504487
A0A087G4D6 50452
A0A087G5W0 50452
A0A087GKL9 50452
A0A087GQL0 50452
A0A087GS27 50452
A0A087GSX5 50452
A0A087GT10 50452
A0A087H374 50452
A0A087H878 50452
A0A087HM55 50452
A0A087HM56 50452
D3PL95 504728
B6JCI3 504832
A0A0A3ARR5 505317
A0A0A3AUS2 505317
B1AIX8 505682
P83616 5061
Q6A596 5061
Q9UWE3 5062
F7P0H3 506534
F7P0S0 506534
A0A0C3DIV8 50718
A0A0C3I7Q9 50718
A6EPI2 50743
A6EQS3 50743
B5XNK1 507522
B5Y242 507522
D2KCJ3 507567
D2J4C6 5076
G9BX83 5076
S7V012 507601
S7V3J2 507601
S7W8N1 507601
B2V2I5 508767
S8ERQ8 508771
S8ESF8 508771
S8F5A9 508771
B0RVU2 509169
B0VNV8 509170
B0V5U4 509173
B0VD55 509173
F1ZTM9 509192
E8UU83 509193
A0A099VD69 50960
A0A099VJY5 50960
W6TUA5 509635
W6U430 509635
A0A0C2BU74 51022
A0A0C2FD66 51022
A0A0C2GN95 51022
Q8I860 51029
Q8MUA7 51029
Q9GPK0 51029
W2SI51 51031
W2SS29 51031
W2TH94 51031
Q2TZ28 510516
Q2UBH7 510516
Q2ULV1 510516
E0YPA3 51070
F8MH37 510951
F8MPR4 510951
F8MXP0 510951
F8N2W0 510951
G4U7N6 510952
G4ULJ8 510952
G4UT04 510952
G4UYV3 510952
A0A0C1EWP6 510955
A0A0A2NDU8 511
I0GJ81 511051
H2FSU4 511062
H2FZB6 511062
F4FUI2 511437
B2CKI9 511597
F1C378 511597
F1C379 511597
F1C380 511597
F1C382 511597
F1C383 511597
D4RYH8 511680
D4S0R4 511680
B6YRF7 511995
H0BV02 512030
H0BXH2 512030
B2URT8 512562
I0GX16 512565
B5E232 512566
B5VZ52 513049
B5W2A7 513049
B5W8G5 513049
B9BCT1 513051
B9BDM0 513051
B9BT91 513052
B9BZV3 513052
U6LVN2 51314
U6MKC8 51315
U6MKV6 51315
U6MWA1 51315
Q4L0F4 51334
M4CP89 51351
M4D1Z8 51351
M4D2C0 51351
M4D5N7 51351
M4DBC6 51351
M4DEX5 51351
M4DJG6 51351
M4DRT8 51351
M4E219 51351
M4E2V9 51351
M4EBC5 51351
M4EIA6 51351
M4EIL3 51351
M4ES79 51351
M4FBN0 51351
M4FCB6 51351
M4FF07 51351
A0A0B0DNA5 5141
A0A0B0DX78 5141
A0A0B0DZU7 5141
H2YRM9 51511
H2YRN0 51511
H2Z065 51511
H2ZAT2 51511
H2ZDZ8 51511
H2ZJ39 51511
E6YTA8 515256
B1RWN8 515608
B1RVA5 515609
D4G8X2 515618
C4Z9H7 515619
C4ZAZ5 515619
C4Z1J4 515620
C4Z561 515620
C3L3G7 515621
E0RYA0 515622
B8DYH6 515635
A0A090C8N0 515849
B2AA33 515849
B2AAM8 515849
B2ART7 515849
B2B1Q5 515849
B2B2N8 515849
A0A0D5YWB1 516051
B5WPP5 516466
B5WRB9 516466
A9CSM0 51655
E0A3F6 51655
E0A3F7 51655
E0A3F8 51655
E2FZ92 51655
E9LK30 51655
E9LK31 51655
J7I5M9 51655
J7IIA2 51655
J7IL09 51655
J9PWW6 51655
Q2WG65 51655
Q707W3 51657
Q93R27 51669
B2IMB5 516950
B3QMB2 517417
B3QWZ0 517418
B3QZ38 517418
E0LWT1 517433
D4BLS0 518634
C4FDA9 518635
C0D4R5 518636
C0D8Q0 518636
B7CAS2 518637
B7CDT6 518637
D0MDR8 518766
D1AVP3 519441
C7NQN8 519442
B2NEV6 519849
B2D903 519851
H1G3M8 519989
H1G6W0 519989
A0A0E8BDV2 520
A0A0E8BRV4 520
D6LM58 520448
D1CUN3 520449
A0A0E1WLD1 520450
C9UQ43 520451
C9UFV2 520452
D7H0M5 520453
C9U6M9 520454
C9VV39 520455
C9VCV7 520456
A0A0E1XA66 520462
D0P9X1 520489
N8VTA6 520708
N8X1Y1 520708
N8QTM7 520709
N8R0D5 520709
B6XA07 520999
B6XEB5 520999
D4C1J1 521000
D4C4V7 521000
D2ZPC4 521002
C4FBW8 521003
B4RLG9 521006
B4RP29 521006
G0ALW4 521010
B8GED1 521011
B8GIW4 521011
C5CGL3 521045
C8W8U2 521095
D5US60 521096
C7M8M3 521097
C8WY46 521098
B9MJZ1 521460
D5SSP8 521674
D5SYU3 521674
C7RL32 522306
C7RMV4 522306
B2FMY5 522373
B2FNH1 522373
D4H6G4 522772
C7R915 523791
C7RCC2 523791
C7NBJ3 523794
C7NDW1 523794
V1QI83 523829
V1R2F0 523829
H7E3D1 523831
H7E897 523831
M0J9R5 523841
Q9HHB9 523841
K4PDN9 523843
A0A0E3NCZ0 523844
B8J402 525146
F5HX22 525243
F5I3V2 525243
C0VKG0 525244
C0VLA2 525244
C0VYB8 525245
C0W482 525246
C2BIF9 525254
C2CGD1 525255
F1T6Q0 525256
D7W5B8 525257
D5RXI8 525258
D5Q2I4 525259
C0WGH3 525260
C8RSN6 525262
C0XNX9 525263
E2S3W5 525264
C2CRV9 525268
C2H5I0 525271
C2DDC2 525278
C2HBS4 525279
E7FU49 525280
D6SAQ0 525282
D5RES0 525283
E3D8E7 525284
C8P7Y7 525309
C2D4F3 525310
C0WT60 525318
C0WXF3 525325
C8PAV5 525328
D6S5P6 525329
C2E727 525330
C2FF70 525337
D7VBN8 525338
C2JXM9 525361
E7FMM1 525362
C2EKB8 525365
D7UZ80 525367
D5PB90 525368
C2LI12 525369
E9SYZ1 525370
D5RKA8 525371
C2FTF4 525372
D7VL50 525373
D4FJ04 525375
A0A0E1VE88 525376
E6M753 525377
C5QSX1 525378
E8JRT3 525379
D6ZQZ9 525381
A0A0B1NUX9 52586
A0A0B1P2E7 52586
A0A0B1P6K2 52586
A0A0B1PAX3 52586
C7LUQ3 525897
D1B2Q8 525898
D1B9A5 525903
D1CCZ1 525904
C7M1W7 525909
C7RDC9 525919
B2ZSS1 526113
D1AQ59 526218
C9S7F9 526221
C9SKD3 526221
C9SSS1 526221
C6BSF2 526222
D5U3U8 526224
D2S5T8 526225
D0L5F8 526226
D0L6K8 526226
D7BI94 526227
B2NGV9 526347
H2E2A9 52639
A0A097ZS79 52641
A0A097ZS80 52641
C2P3S1 526967
C2QHA5 526968
C2RDF6 526969
C2NJS7 526970
C2NN10 526970
C2PKC5 526971
C2Q115 526972
C2MQV0 526973
C2S950 526975
C2SQC3 526976
C2QYG7 526977
C2T667 526978
C2TLU7 526979
C2N6H7 526980
C2UJ77 526982
C2V0Q9 526983
C2VH27 526984
C2VVS7 526985
C2VZ24 526985
C2WC92 526986
C2WSY6 526987
C2X2T0 526988
C2XGX0 526989
C2XZF1 526990
C2YWQ1 526992
C2ZD07 526993
C3AQS4 526998
C3BQ51 527000
C3BW35 527000
C4U932 527002
C4U9I0 527002
C4UGG6 527005
C4UL26 527005
C4U0Q8 527012
C4U364 527012
C3I6B5 527019
C3IPH9 527020
C3F764 527022
C3C837 527024
C3DQC8 527026
C3E8Q2 527027
C3HKL4 527028
C3HNW5 527028
C3GP54 527029
C3H6F4 527030
C3FQL6 527031
C3G8C2 527032
I1ZDI7 528221
A0A0F2L0H6 528244
D6H6E4 528348
D6H866 528348
L8BSJ3 52838
A0A061AMC0 5286
A0A061ANM7 5286
A0A061B469 5286
A0A061B5K6 5286
A0A011VGY3 529
A7UP39 52904
A9XE68 52904
V5MIB6 529122
H2E2B2 52945
B4EZU4 529507
B4F2V5 529507
P93937 52969
Q01877 5297
A6MW00 52970
Q15GB8 52970
A0A060JHJ5 529884
D4QLG5 529885
D2R6E7 530564
C6X276 531844
D4THY6 533240
D4TJ11 533240
D4TPG6 533247
D4TRM8 533247
A0A016TCV7 53326
A0A016TYM8 53326
A0A016TZD6 53326
A0A016UA14 53326
A0A016VWJ2 53326
A0A016VWY7 53326
A0A0D6M001 53326
A0A0D6M9T5 53326
A0A0D6MBX5 53326
A0A0B8V4V0 53409
A0A0B8VP39 53409
A0A060IML1 5341
X5LCU4 53462
Q94614 53468
B9MDJ7 535289
B9MIT4 535289
B3G0P7 535359
B3G0P8 535359
B3G0P9 535359
E4UXY9 535722
E4UZ46 535722
E4V4P9 535722
E4V572 535722
A0A0D8ZD54 536
A0A0D8ZNC2 536
F7Y7R3 536019
B2XTW2 536046
B2XTF6 536047
D7GL51 53621
D7GL52 53621
C6PMJ1 536227
C6PU00 536227
B4ANF1 536229
C4KQL6 536230
C4KUF3 536230
C7GAI2 536231
C1FVU0 536232
C5UZI3 536233
B7BAB6 537006
C9L9T6 537007
G9XV05 537010
D1PEY3 537011
E2NHU0 537012
C0E9B0 537013
C6XFF7 537021
B3GXS0 537457
B3H2X7 537457
C5E9H0 537937
C5ZV56 537970
C5F012 537972
C5F561 537973
C6YV58 539329
A0A0F5CEA2 54126
A0A0F5CHQ0 54126
A0A0F5CJ13 54126
A0A0F5CLD0 54126
H3E5X7 54126
H3E674 54126
H3EET0 54126
H3F4M6 54126
H3F508 54126
H3F5P0 54126
H3F819 54126
H3FHQ8 54126
H3FML8 54126
H3FYW1 54126
H3G0I4 54126
A0A0F7SJ87 5421
A0A0F7SQV1 5421
A0A0F7ST05 5421
A0A0F7SXV6 5421
A0A038CSJ6 54291
A0A038D0L7 54291
A0A0B5ICB4 54291
A0A0B5IXK5 54291
A0A0D7EXJ6 54291
C6KEP2 542985
B7DNC4 543302
D2RT17 543526
C5CU12 543728
C5CXC5 543728
B3WEQ7 543734
W8GZC5 543736
W8HDB8 543736
A0A091LT36 54380
A0A093J4G2 54383
A0A0G2MLM8 54388
A0A0G2MLT5 54388
M1RTJ9 543913
M1T5R1 543913
B9XX73 544405
F0UMD0 544711
F0UMJ2 544711
F0UMP6 544711
F0URC6 544711
F0UU32 544711
C6HFW5 544712
C6HFZ1 544712
D4RCI1 544875
I3VR12 544957
A0A078LA48 545
A0A078LDX7 545
A0A0A5INY3 545
B5VDR5 545124
B5VHA6 545124
B5VLJ9 545124
B5VM82 545124
B5VQK3 545124
A0A0A1MZN2 545501
E6YNY4 545617
D5DSV7 545693
F5YKA8 545694
F5YN64 545694
F5Y8P4 545695
B9Y7R4 545696
A0A0E1XTE6 545774
F7XS46 545776
A0A0D7LD56 546
A0A0D7M4E3 546
D0W245 546262
A0A0B5CFN3 546263
A0A0B5CPF3 546263
D4DMJ6 546263
D4DNM4 546263
C0EMI9 546264
D0W7B6 546265
D0WA87 546265
D3A0D4 546266
E2PF31 546267
E2PHE9 546267
D3A2T9 546268
D3A7A5 546268
D6GR87 546269
C5NUW8 546270
C9LSH8 546271
C0RG09 546272
C4FQZ0 546273
C0DY64 546274
C0DYX8 546274
C0DZ05 546274
D4CU71 546275
D4RGR9 546340
A0A0B9AE03 546367
A0A0B9AH34 546367
C1CZH9 546414
N1J6X5 546991
N1JD65 546991
N1JGA9 546991
N1JMA7 546991
S0FAU8 547042
C0BV87 547043
C6M5M2 547045
C6M609 547045
C6M6C3 547045
M1QKA1 547144
X5LK89 547163
D5E7H4 547558
D3SYP7 547559
A0A081IAY5 54757
D2J4C7 5476
G1UAP7 5476
G9BX82 5476
A0A0B2ISY2 548
A0A0D1MEC9 548
A0A0D1N064 548
A0A0F1KB63 548
A0A0F1KP26 548
A0A0F1UZQ0 548
A0A0F1V0P5 548
A0A0E1X6R7 548470
C3PJM6 548476
C2GE35 548478
D6ZJG4 548479
C2GSN6 548480
Q9LCQ5 54911
A0A0A5R0R1 550
A0A0A6ENP3 550
A0A0A6HIR9 550
A0A0A7ZG53 550
A0A0D9HHB0 550
A0A0E1J8M1 550
A0A0E1JCG6 550
A0A0F0MS31 550
A0A0F0WS20 550
A0A0F1AFS1 550
A0A0F1HSU6 550
A0A0F1JPN9 550
A0A0F1QM62 550
A0A0F2AWZ6 550
A0A0F2AZF7 550
A0A0F3YL39 550
A0A0F3YWA5 550
A0A0F3ZMX4 550
A0A0F3ZPQ6 550
A0A0F4BXR7 550
A0A0F4C2N9 550
A0A0G2MAK8 550
A0A0G2MHL7 550
B5R598 550537
B5R5I2 550537
B5RD08 550538
B5RF08 550538
E1SRN7 550540
E1SST9 550540
A0A0E0TDV0 550542
Q0KKB3 55057
Q0KKB4 55057
D6HZT8 550672
D6I4R2 550672
D6I9W2 550676
D6IHX4 550676
D6J6E1 550677
D6JD00 550677
A0A0C2RLZ6 550743
A0A0C2RU59 550743
B3XVL8 550747
B5BNE1 550748
B3XTY4 550773
G4F924 550984
D7DWD6 551115
D7DWI6 551115
D7DXU8 551115
D7E2W2 551115
A0A016PKP2 5518
A0A016PZN4 5518
A0A016Q5I4 5518
H0TA85 551936
H0TIS7 551947
A0A093RIK2 55207
A0A093UAB9 55207
U5F705 552396
U5F7U0 552396
F4XAU4 552398
F4XEG5 552398
A0A0F3ISE5 552518
B4U1A9 552526
D3R759 552531
B8DE38 552536
D8K372 552811
A0A0C5BIF3 55293
A0A0D8YF92 553
A0A0E9BGD6 553
A0A086NS64 5530
A0A086NTU6 5530
A0A086NVA6 5530
Q27JQ3 5530
D9RSG6 553174
C3J838 553175
E2N4U5 553177
C2M7N8 553178
B9CM91 553184
D2RCD6 553190
U2RVX5 553198
D4HAI2 553199
C6R5D6 553201
E2MYT1 553204
C6RBI6 553206
E0DEL1 553207
C8PZB2 553217
C8Q1F6 553217
B9D497 553218
C6RCX7 553219
C8PE60 553220
C7BJW9 553480
C7BSF5 553480
C0M7T9 553482
C0ME86 553483
A0A0D8LXY5 553611
A0A0D8MXV7 553611
A0A0D8N4V0 553611
C0BXY3 553973
A0A0B2SYV4 554
A0A0B2T381 554
E1Z7R4 554065
E1ZE03 554065
E1ZGI3 554065
E1ZMD2 554065
E1ZQV2 554065
A0A078BLP5 554131
A0A078BMI1 554131
C5FNQ8 554155
C5FQB8 554155
C5FRJ7 554155
C5FXB5 554155
G8ECW7 554168
G8EDB0 554168
B5BAX0 554290
B5BLH8 554290
E2LZB1 554373
A0A0F9X5Q8 5544
A0A0F9X826 5544
A0A0F9XB46 5544
A0A0F9XGU1 5544
B7SKE0 5544
A0A093S5W9 555
A0A093UUY8 555
A0A093V7Z8 555
A0A0B3XCA1 555
A0A0B3XI45 555
A0A0B3XKV5 555
A0A0B3XT47 555
A0A0B3XYR7 555
A0A0B3YLZ7 555
A0A0B9C5M8 555
D9S2P4 555079
C0GCW3 555088
C0GEM0 555088
O93866 5551
A4U0G6 55518
Q6N0C0 55518
P29215 55529
P93885 55529
Q98RS1 55529
K2P588 555500
O62568 55567
D0L0T1 555778
D6SMU6 555779
D6SMV3 555779
I9C9A5 555793
T2J367 555881
T2JA92 555881
T2JH14 555881
A0A0A3ZJX9 556
A0A0A3ZMM1 556
A0A0A4AGB0 556
C3QJX7 556258
E5C4F5 556259
C3R6F6 556260
F0YXR6 556261
F0Z1W7 556261
D6BH66 556264
F4NGQ3 556266
F4NLG8 556266
C3XKN1 556267
C3X6M9 556268
C3X6R9 556268
C3XCU8 556269
C3XCZ5 556269
A0A0F4VNQ0 556287
A0T0H7 556484
B7FPY8 556484
B7FQ84 556484
B7FUB7 556484
B7G3Y2 556484
A0A091G761 55661
A0A091GA19 55661
A0A091GFD1 55661
A0A091GHP5 55661
A0A091H8K7 55661
B2G6W3 557433
A5VJE7 557436
C1D4P9 557598
C1DD88 557598
U5WSE9 557599
B7H317 557600
B7H3H4 557600
B7UWI1 557722
B7V1H3 557722
B8F7S6 557723
A0A0E1U1K3 557724
A0A0E1U7J9 557724
B9KPP4 557760
A0A0C7NK19 55779
A0A086B6Y7 558152
A0A097III2 558173
P09435 559292
P0CS90 559292
P10591 559292
P10592 559292
P11484 559292
P16474 559292
P22202 559292
P36016 559292
P39987 559292
P40150 559292
Q05931 559292
C5DD25 559295
C5DE62 559295
C5DFA5 559295
C5DKS0 559295
C5DMC8 559295
C5E2X1 559295
C5GGS1 559297
C5GIU2 559297
C5GNQ7 559297
C5GSD6 559297
C5JE95 559298
C5JI01 559298
C5JVR0 559298
C5JWQ6 559298
G8Y8A5 559304
G8YB62 559304
G8YHB3 559304
G8YLU2 559304
G8YM05 559304
G8YMI3 559304
G8YMX6 559304
G8YP69 559304
G8YTL8 559304
G8YV25 559304
A0A080WI97 559305
A0A080WIA2 559305
A0A080WNC8 559305
A0A080WPH5 559305
A0A080WWA5 559305
F2SIL3 559305
F2SJJ9 559305
F2SM79 559305
F2SU38 559305
F2SYK2 559305
C5DQE5 559307
C5DQJ6 559307
C5DQW2 559307
C5DRD2 559307
C5DXH2 559307
C5E3Z5 559307
Q707X3 559307
M4B406 559515
M4B5I7 559515
M4B6U2 559515
M4C0V6 559515
A0A081XRY4 55952
A0A081XZ56 55952
A0A0D0INK8 55969
F2PH28 559882
F2PPH0 559882
F2PZK5 559882
D2J4C1 5599
G9BX86 5599
A0A0D2DK65 5601
A0A0D2DTZ4 5601
A0A0D2F5D3 5601
A0A0D2FPB7 5601
B1MIX5 561007
K9WSX8 56107
K9WTX6 56107
K9WV74 56107
K9X775 56107
K9X858 56107
A0A0B4L432 561076
K9TAI9 56110
K9TEH3 56110
K9TQZ5 56110
B6WAY4 561177
D1NVN6 561180
C6CJ45 561229
C6CPC5 561229
C6DBI7 561230
C6DF10 561230
C6DJA5 561230
D0KE56 561231
D0KK05 561231
D0KMN5 561231
C1AK26 561275
B8ZLY9 561276
B8ZTB7 561304
B8D758 561501
B8D8B9 561501
A0A0F5YY90 561879
A0A0D8PRE3 56192
A0A0D8PUD4 56192
A0A0D8PZ00 56192
A0A0A1AB28 562
A0A0A6SZG8 562
A0A0B0UWD1 562
A0A0B1G8A1 562
A0A0B1JYF7 562
A0A0C2AUJ5 562
A0A0C2B773 562
A0A0D0MHT8 562
A0A0D8WAZ2 562
A0A0F3U1W6 562
A0A0F4HN53 562
A0A0F5GNE8 562
C3SZR2 562
C3SZR5 562
C3TRK2 562
J7QC15 562
C4K0Z7 562019
C4K110 562019
I1DUM0 562729
I1E220 562729
D5WXN3 562970
E5U681 562971
E5UE76 562971
F2UX67 562973
F3A358 562981
E5V3I3 562982
F3A5Y2 562983
D7ND28 563008
G1VIK2 563031
D8USE1 563032
G5ESR9 563033
E9FJI4 563036
D2ENJ3 563037
E9FNN9 563038
E0UPC8 563040
B5Z9P0 563041
D8D469 563045
D8D922 563045
A0A093EHT4 56313
A0A093FZF1 56313
B8D8G2 563178
B8D8V4 563178
C0WCL5 563191
E5Y816 563192
C7XCJ2 563193
D2EI20 563194
A0A084FYZ1 563466
A0A084G141 563466
A0A084G4T4 563466
A0A084GHN1 563466
F6MFD1 56364
F2ZGB8 563797
F2ZGN6 563797
F2ZKK8 563797
A0A0F5DK35 564
A0A060S7E6 5643
A0A060S9B3 5643
A0A060SEA2 5643
A0A060SFD3 5643
V5K4R9 564424
O61226 56443
L7PG76 56448
A0A0A8DYP5 56458
A0A0A3HEG5 56459
A0A0B2NM25 56460
C1MKE9 564608
C1MP69 564608
C1MVP3 564608
C1N8B3 564608
H2B652 565004
C0QX61 565034
E8MWV4 565040
E8MG88 565042
B8KWU6 565045
G9FXE8 565426
G9FXE9 565426
B5ZBE9 565575
C7D420 565637
C7YAN6 565639
C7UQH2 565641
C7UG71 565642
C7WK64 565643
C7VC68 565644
C7X2E6 565645
C7VNV8 565646
C7W346 565647
C7W9R7 565648
C7VWH1 565649
C7UUR0 565650
C7WNN5 565651
C8ZVX2 565653
C9CH13 565654
C9A7S6 565655
C9CA70 565656
C9B4X6 565658
C9BAZ9 565659
C9BY21 565661
C9ADY8 565662
C9AMK8 565663
D3LH32 565665
Q07437 5659
A4HEX9 5660
A4HGG7 5660
A4HGY1 5660
A4HGY5 5660
A4HIH8 5660
A4HII0 5660
Q9GYW3 5660
R9XA23 566037
R9XAI7 566037
R9XB13 566037
R9XCR2 566037
R9XG94 566037
R9XHC1 566037
I3W8N4 5661
P17804 5661
Q95WG5 5661
P12076 5664
Q25325 5664
Q4Q740 5664
Q4Q744 5664
Q4Q745 5664
Q4Q747 5664
Q4Q7Y0 5664
Q4Q7Y4 5664
Q4Q8E6 5664
Q4Q970 5664
D6A634 566461
D6A9C1 566461
B8KPD4 566466
E0IZ11 566546
E0J4N4 566546
C0E674 566549
D3A971 566550
D3AH57 566550
S3IN86 566551
S3J697 566551
S3JG16 566551
B6XW68 566552
Q94594 5666
H0SQG3 566679
A4I253 5671
A4I3J9 5671
A4I412 5671
A4I417 5671
A4I5S4 5671
A4I5S5 5671
A4I5S9 5671
A4I5T0 5671
C5MKJ9 5671
E9AHH1 5671
Q25292 5671
Q2LUH6 56780
A0A088RTL1 5679
A0A088RUF5 5679
A0A088RVH7 5679
A0A088RXD0 5679
A0A088RYT1 5679
A0A088RYT5 5679
A0A014NDP9 568076
A0A014QYR6 568076
A0A0A1UUS5 568076
A0A0A1UWR4 568076
A0A0A1V7A6 568076
C3L5R7 568206
C7TD06 568703
J7QDQ4 568706
J7QPF0 568706
C7LF00 568815
G4Q654 568816
R4HZ59 568817
C1KVC0 568819
Q6TDF7 5689
Q6TDF8 5689
Q26733 5691
Q26906 5692
Q8IU13 5692
B5U6T4 5693
B5U6T5 5693
K4DT97 5693
K4E4W4 5693
K4E7J7 5693
P05456 5693
P20583 5693
Q26924 5693
Q26936 5693
Q26937 5693
Q56UI2 5693
A0A0D2ABL3 569365
A0A0D2BT70 569365
A0A0D2BWU4 569365
A0A0D2CDG9 569365
L7WW52 5697
A1YM53 5698
A1YM54 5698
A1YM55 5698
A1YM56 5698
A4GVT6 5698
A4GVT7 5698
R9TJR0 5698
R9TKB5 5698
R9TKC0 5698
A0A0D6XMX4 569857
B6Y867 569881
A0A0D6QRD7 56994
A0A0D6QTX1 56994
A0A0D6R089 56994
A0A0D6R5C5 56994
A0A0D6R6U3 56994
A0A0C9QQU9 56998
A0A0C9RYG3 56998
A0A0C9S3N2 56998
A0A0C9S525 56998
A0A0C9S5P5 56998
A0A0C9S652 56998
A0A0C9SAT1 56998
P11145 5702
P20030 5702
B3CNB5 570417
B6JPL0 570508
A0A037USX2 570509
A0A091MLL1 57068
A0A091NCZ5 57068
W2U287 570924
Q6WGI1 5710
S4YXA8 571800
S4YXI1 571800
F8V7J1 571949
A0A077W9W7 572092
A0A077WH28 572092
A0A077WLJ6 572092
A0A077WM97 572092
A0A077WMI8 572092
A0A077WRS0 572092
A0A077WWF1 572092
A0A077X166 572092
A0A077X1W8 572092
A0A077X2J3 572092
A2DCR4 5722
A2DFX7 5722
A2DIV4 5722
A2DLZ5 5722
A2DMN0 5722
A2DQX2 5722
A2DR00 5722
A2E1L2 5722
A2E1T4 5722
A2E4A6 5722
A2E4W5 5722
A2E9W8 5722
A2EKF3 5722
A2EMY0 5722
A2EP28 5722
A2EQB9 5722
A2EVQ1 5722
A2EWU7 5722
A2EY23 5722
A2F0R7 5722
A2F2T5 5722
A2F6W8 5722
A2F7C5 5722
A2F7Z8 5722
A2FJR4 5722
A2FMX2 5722
A2FNS7 5722
A2FVJ6 5722
A2FVR2 5722
A2FYV4 5722
A2G493 5722
A2G573 5722
I1SV54 5722
O00827 5722
O76307 5722
O76308 5722
Q94832 5722
Q94834 5722
C5J758 572263
C1ESK8 572264
C4K3I6 572265
F0VIP7 572307
F0VN28 572307
F0VRB1 572307
F8M123 572418
D3RT12 572477
E3DQ49 572479
D5V7C7 572480
E3HA43 572544
D5EG76 572547
D5EH82 572547
W7F632 57266
W7F8F2 57266
W7FGF2 57266
W7FP05 57266
W4IR11 57270
W4ISL5 57270
W4IUF7 57270
W4J0F1 57270
A0A060VDK0 573
A0A0A5RJ79 573
A0A0A5TK35 573
R4Y5P6 573
R4Y657 573
W9BCY2 573
W9BIU5 573
A0A0E0T0D0 573059
C5T2B3 573060
C5T4U8 573060
D9SV82 573061
D9SW25 573061
E8RMZ7 573065
F3JWE4 573066
F3JYL5 573066
F3K2Z8 573066
C6UN51 573234
C8TGE4 573235
C8TVM1 573235
C4XQ63 573370
E1R342 573413
E1R5G8 573413
F8GC54 573569
A0A060KYV1 573658
W8PBJ9 573658
W8Q436 573658
Q1H8P6 57372
X2L3S4 57372
X2L3S7 57372
X2L702 57372
X2L706 57372
X2L7S5 57372
X2L7V2 57372
X2LEZ8 57372
G2Q1R6 573729
G2Q3E1 573729
G2Q591 573729
G2QHD4 573729
G2QNZ9 573729
A0A0E3YCZ4 573737
A0A0E3YEN8 573737
B9W7K4 573826
B9W9W8 573826
B9WAG1 573826
B9WC24 573826
B9WJV9 573826
B9WMK0 573826
A0A091NJA6 57397
A0A091NL99 57397
D9QV87 574087
E0SWC7 574093
Q24966 5741
Q24967 5741
Q9BKB8 5741
V6THU4 5741
V6TK06 5741
V6TM75 5741
V6TNC8 5741
V6TPK7 5741
A0A091R7Z2 57421
A0A073KG33 574375
A0A073JZ19 574376
B7UGX2 574521
B7UI59 574521
D1AU88 574556
D1AUK6 574556
I0YKI7 574566
I0YNC4 574566
I0YWN6 574566
I0Z190 574566
I0Z918 574566
A0A022FYU6 574750
A0A022GMG0 574750
A0A023PMI3 5749
T1RJD6 5749
C7GK58 574961
C7GRW3 574961
C7GS82 574961
C7GSQ6 574961
C7GTC5 574961
C7GVN4 574961
C7GX13 574961
E8R194 575540
D6JPS8 575565
D6JYY1 575565
D0C7M1 575584
D0CBR3 575584
D0CFX9 575584
D0S3M5 575585
D0S7X2 575585
D0SEI8 575586
D0SGG0 575586
D0SHP1 575587
D0SRF5 575587
D0SVH0 575588
D0SZU0 575588
D7JFW1 575590
F3B6Y5 575593
C7XTU3 575594
C7XII3 575595
D0DHW0 575597
D0DQS7 575599
A0A087QCR7 575604
D0DL86 575607
D7N681 575609
D3HUV6 575611
D3I6Z9 575612
D3IEN2 575614
D3IFG2 575615
B7VJT0 575788
B7VJW9 575788
B1N431 5759
B1N486 5759
B1N4X0 5759
C4LT65 5759
C4LW90 5759
C4LZ45 5759
C4M0M4 5759
C4M1G4 5759
C4M3S5 5759
C4M5K9 5759
C4M5U2 5759
C4M770 5759
C4M8K8 5759
C4M9V9 5759
C4MBK4 5759
O77164 5759
Q24842 5759
Q8I8X8 5759
Q95YL9 5759
Q9GU24 5759
A0A060V3T7 576
A0A060VAC3 576
D2V432 5762
D2VAK2 5762
D2VE16 5762
D2VJI1 5762
D2VU44 5762
D2VVY8 5762
D2VW52 5762
D2VYB2 5762
D2VYS3 5762
D2VYW4 5762
D2W3B5 5762
Q6WGI0 5762
Q6B3P1 5763
A0A0E3V128 576611
A0A0E3ZL23 576611
A0A098N136 57678
A0A060ZMK2 576784
A0A060ZWA4 576784
A0A060ZYD1 576784
P87036 57679
B6ZMZ6 577451
D1MZ29 577452
E8RF15 577650
G8B7N4 578454
G8B874 578454
G8BEU5 578454
G8BGE0 578454
G8BKG0 578454
G2QXK9 578455
G2R3H1 578455
G2R5E2 578455
G2REU1 578455
G2RGG2 578455
F8NLD2 578457
F8NS87 578457
F8P698 578457
F8P6E6 578457
D8PWL0 578458
D8PX23 578458
D8PZZ5 578458
D8QA54 578458
C4VAJ8 578460
C4VB64 578460
R0KLN1 578461
R0KVG9 578461
F0Z957 5786
F0Z9A3 5786
F0ZVR4 5786
F1A0B5 5786
C3LT05 579112
C3LTA5 579112
F8ERL4 579138
C6C9E1 579405
C6CAM6 579405
A0A0F4R9T1 579478
A0A0F4RIF9 579483
A0A0F4R912 579484
A0A0F4S6G0 579607
A0A0F4S9C9 579607
A0A0F4NQ95 579748
A0A0F4NQ99 579748
A0A096YZ50 57975
A0A096Z4M5 57975
A0A0A8HJS0 580033
G4NMY4 580047
Q24768 5801
U6GUK8 5801
H9B9F2 5802
Q24928 5802
Q24935 5802
U6KNQ1 5802
U6KR86 5802
U6L4T2 5802
D9TP86 580327
D3T890 580331
D5CLN4 580332
D5CUH1 580332
G7V6G6 580340
G7V7R9 580340
U6M0S5 5804
U6M0V0 5804
A6F9L2 58051
A6F9X9 58051
A0SHR9 5807
A6XNE8 5807
A6XNE9 5807
C6KMJ7 5807
C6KMK3 5807
C6KMK6 5807
D7URZ5 5807
F0X4G8 5807
Q23712 5807
Q6XFP1 5807
Q8N0J7 5807
Q8N0J8 5807
Q8N0J9 5807
Q8N0K0 5807
Q8WQ90 5807
Q94439 5807
Q9NCD3 5807
Q9NCD4 5807
Q9NCD5 5807
Q9NCD6 5807
Q9NCD7 5807
Q9NCD8 5807
Q9NCD9 5807
Q9NCE0 5807
S5TC67 5807
S5TKR1 5807
S5U1Z0 5807
A0A075FCK7 5808
Q9NCC5 5808
Q9NCC6 5808
B6KHU4 5811
B6VAQ4 5811
O61001 5811
O76274 5811
O96911 5811
Q9GRE8 5811
Q9TW75 5811
Q9U540 5811
Q9UAE9 5811
A0A0F6BKC2 581103
A0A0C3MTL0 58133
A0A0A2R708 582
A0A0A2RQR0 582
Q8WT39 5821
A0A077XBM5 5823
A0A077XC69 5823
A0A077XC91 5823
Q4YUZ7 5823
Q4Z3B0 5823
C6XII6 582402
U5DIG9 582515
U5DJJ2 582515
U5DLT3 582515
A0A0F0LK61 582680
A0A0F0LSR8 582680
A0A061R805 582737
A0A061RID9 582737
A0A061RYC9 582737
A0A061RYD5 582737
A0A061S6C8 582737
A0A061SFC4 582737
A0A061SM83 582737
C6X6V2 582744
C6X705 582744
Q05746 5828
D8JXJ6 582899
A0A0A1N4F1 58291
A0A0A1NHV5 58291
A0A0A1NIY7 58291
A0A0A1NV61 58291
A0A0A1NWB8 58291
A0A0A1PGE3 58291
A0A0C7AYE6 58291
A0A0C7BG15 58291
A0A0C7BNQ4 58291
A0A0C7BST7 58291
A0A0C7C1Z8 58291
A0A0C7CAR1 58291
P11144 5833
Q07615 5833
Q9GUX1 5833
C6WXD2 583345
C6WXJ3 583345
B9E041 583346
D5EHR3 583355
D7ANA5 583358
A0A024X574 5835
A0A024X5H6 5835
A0A024XAL9 5835
A0A024XB35 5835
H2E2B1 58370
Q05866 5843
W7JS39 5843
W7JXN5 5843
W7K618 5843
W7K6C4 5843
E3CWZ0 584708
A0A094TJH4 585
A0A094U2C8 585
B7M7M9 585034
B7M9S6 585035
B7MIL6 585035
B7LKB3 585054
B7LVP6 585054
B7L4D8 585055
B7LDB8 585055
B7N6B3 585056
B7N7N8 585056
B7NRH5 585057
B3L1A4 5851
B3L2J7 5851
B3L5E9 5851
E0N4V3 585198
E1LHR1 585202
E1LME7 585203
E1LUA9 585204
G2T147 585394
C8U189 585395
C8U845 585395
C8UE94 585396
C8UFY8 585396
B7MNM1 585397
B7MY19 585397
A0A060RV60 5854
A0A060RWU1 5854
A0A060RX71 5854
A0A060RXD6 5854
A0A076H620 585423
A0A076HG29 585423
A0A076HF25 585425
A0A076HK09 585425
Q2VG87 5855
C2KX41 585501
D1PVH8 585502
D4S6T1 585503
C5RCA8 585506
C0Z117 585517
D4YUU0 585524
A0A0C6E8Y5 585528
D7W9P1 585529
D4YQT3 585530
E2SF86 585531
E6S4K9 585535
F4D3H3 585538
D2F055 585543
D7J6S2 585544
A0A0D9QNH7 5857
A0A0D9QS66 5857
A0A0D9QT57 5857
A0A077Y5M2 5861
A0A078K5J1 5861
A0A078KAZ3 5861
C2KJJ0 586220
A0A075LL07 586416
A7AN53 5865
A7AP56 5865
A7AVW9 5865
Q9U545 5865
A0A061CYE1 5866
A0A061D4J1 5866
A0A061D7X2 5866
A0A061D9F4 5866
B9X1R0 5866
B9ZYZ3 5868
P90655 5868
Q0WY79 5868
Q0WY80 5868
Q0WY83 5869
Q4AEA4 5870
Q86S93 5870
Q0WY82 5871
Q2V2L6 5871
Q0WY81 5872
P16019 5874
Q0WY78 5874
Q4U901 5874
Q4UFA6 5874
Q6WSQ6 5874
Q27031 5875
Q4N3K7 5875
Q4N486 5875
Q4N8J2 5875
Q9TX61 5877
A0A0A6DAG1 587753
A0A0A6DHT3 587753
A0A0A6FID3 587753
A0A0D5XVB1 587753
A0A0D5Y2A2 587753
A0A0D5Y6R5 587753
A0A0E1DYF8 587753
A0A0E1E6R3 587753
A0A0E1EAM5 587753
A0A088NYW7 588
A0A0A5J084 588
A0A0A5J3C1 588
A2THY6 58824
Q9BLH0 5885
F1T9T3 588581
A0C553 5888
A0CCR8 5888
A0CCS3 5888
A0CHF1 5888
A0CRJ3 5888
A0D7P1 5888
A0DCC5 5888
A0DZP1 5888
A0E4H3 5888
A0EFB5 5888
Q3SD87 5888
Q3SD88 5888
Q3SD89 5888
Q3SD90 5888
Q3SD91 5888
Q3SE30 5888
Q3SE31 5888
Q3SE32 5888
Q3SE33 5888
Q3SE34 5888
A0A0F6AWC9 588858
A0A0F6B4V4 588858
C7ITC8 589861
D6Z5B5 589865
A0A075P0Y3 589873
A0A0C5IUL9 589873
D2C5N7 590168
D2BTS0 590409
D2BWS1 590409
G3AWX2 590646
G3AXA7 590646
G3AYE2 590646
G3AZR8 590646
G3B4J5 590646
G3B7E7 590646
F4H7P1 590998
D2RJ44 591001
D2AGX1 591020
D2AHP7 591020
B9CWD9 591023
I1VWH0 5911
Q8T5G3 5911
D9UEQ0 591157
D9V9Q6 591158
D9VDG9 591158
D9X2J8 591159
D9X5M7 591159
D9XGE2 591159
E8WE32 591167
A8PNV0 59196
A0A0F7DJ63 59201
A0A0F7J4R8 59201
W1Q2J6 592010
F5I5K4 592014
F5I6U7 592014
D3L323 592015
A0A0F5B526 59202
A0A0F5B8I9 59202
C3P8M0 592021
D5DMP3 592022
V2Y939 592026
C5VQK4 592027
C5VRP6 592027
C9LR88 592028
L7WCR1 592029
C7GZJ4 592031
C7BXN8 592205
E6W909 592316
A0A087DR11 592977
A0A081JJC3 59310
V5RGE2 5932
C2HVA5 593585
C2HVS1 593585
C3NT44 593588
C3NTE2 593588
Q95PU3 5936
C9RP34 59374
L0HDA5 593750
F8A6E4 593907
Q27146 5941
Q27147 5941
G1NZ98 59463
G1P0P4 59463
G1P3B7 59463
G1P3E7 59463
G1PAE4 59463
G1PDX9 59463
G1PVK2 59463
G1Q261 59463
G1Q5R0 59463
L8BTD6 594679
B2KI81 59479
A0A078AFB8 5949
A0A078AKK4 5949
A0A078ARK6 5949
F5AMN4 5949
Q9NHB4 5949
A0A068NK78 59505
M5TLE1 595460
C4L7J8 595494
C4L8Y5 595494
E8Y9U5 595495
E8YED9 595495
C4ZXA1 595496
C0G304 595497
A0A0E1UQ64 595498
A0A0E1UT69 595498
C7LK49 595499
A0A0B6RVR1 595500
A0A0B6S4F5 595500
A0A0D2U494 595528
A0A0D2UGY5 595528
A0A0D2VHC5 595528
A0A0D2VR97 595528
A0A0D2WQS5 595528
E6V0Y3 595537
E6V7T0 595537
E1JX90 596151
I2Q5L3 596152
E8TYF0 596153
E8U111 596153
F4GCA6 596154
F4GDQ8 596154
G4BX46 596155
G4C3I0 596155
C3JLP5 596309
C3JRP6 596309
D3LSI5 596312
E0E460 596315
C6RLW5 596318
C6RRV0 596318
C4WCA8 596319
C5TM48 596320
C5TP27 596320
C2LTL2 596322
D0GPQ6 596323
C8PQN8 596324
C4VL88 596325
C2M957 596327
D0YP96 596328
D3MTX8 596329
D1VVE4 596330
A0A060AEV4 596645
A0A068F6C3 596645
H0YPI8 59729
H0YQE7 59729
H0YV26 59729
H0ZAB3 59729
H0ZNA4 59729
H0ZRS0 59729
H0ZX08 59729
K5WZI1 597362
K5XH16 597362
K5XHR7 597362
K5Y0A6 597362
B1VAB6 59748
S9UBV4 59799
S9V0H9 59799
S9VFV7 59799
S9VKE2 59799
S9VKL0 59799
S9VKL2 59799
S9VUK4 59799
S9VYC8 59799
S9WPT5 59799
S9WQE7 59799
S9WTI9 59799
A0A023HB82 59812
G7LSX7 598467
G7LWF8 598467
B9L8Z0 598659
C6LUA1 598745
C6LWW9 598745
U3JHL5 59894
U3JKM9 59894
U3JTG3 59894
U3K2S2 59894
U3KKN1 59894
A0A0A8J382 59899
M4VMY6 59899
X2CG11 59899
Q7UZG3 59919
Q7V1H4 59919
Q46I76 59920
Q46L24 59920
A2C9V2 59922
A2CE24 59922
A0A0A2C2I2 59924
A0A0A2C7M9 59924
A0A0A1Z843 59925
A0A0A1ZEQ0 59925
A0A0A2B741 59926
A0A0A2BA67 59926
A4CUK1 59931
A4CWW0 59931
D0J9K3 600809
A0A0D9L8F6 60172
B2KPN3 6035
M1JHL1 6035
M1K8W7 6035
O35995 6039
C9WZH7 604162
C9X116 604162
Q24952 6047
Q0HJF0 60480
Q0HLN0 60480
Q0HVP0 60481
Q0HY11 60481
A0A098R527 60520
A0A069PXZ7 60547
A0A069Q0Y7 60547
A0A087NP90 60550
A0A087NPX9 60550
A0A0D9RKY9 60711
A0A0D9RMF3 60711
A0A0D9RMI8 60711
A0A0D9RZC5 60711
A0A0D9S0P8 60711
A0A0D9S441 60711
A0A0D9SD81 60711
A0A0D9SD82 60711
A0A0D9SDX8 60711
D9TJX2 608506
D4CIJ0 608534
D3DI53 608538
A0S5U2 6087
Q05944 6087
T2M278 6087
T2M8B0 6087
T2MFJ1 6087
T2MH32 6087
T2MH41 6087
D9R667 610130
E2B7Z4 610380
E2B9C9 610380
E2BBQ5 610380
E2C858 610380
E2CAD2 610380
G9FLS8 61084
A0A0D5Q2Q8 611301
A0A0B1STM0 61180
A0A0B1TTV4 61180
B2KNJ2 61270
B2KNJ3 61270
C3XER5 613026
A0A086FNN2 615
A0A0A5LRI2 615
A0A0F6KVW0 615
I1ZDS8 61600
B0LVF7 6161
D1GJ91 6161
G8JF14 6161
U4KRG5 61635
A0A0F0RBA7 61645
A0A0F0SAQ3 61645
A0A0F1JZQ0 61645
A0A0F1X248 61645
A0A089R164 61647
A0A089R8N1 61647
A0A0F0W2H1 61647
M4YYQ6 617121
B3GUU7 6182
O45038 6182
Q5DGY9 6182
G4V8L4 6183
G4V910 6183
G4VEN0 6183
P08418 6183
A0A095CE29 6185
A0A095CGL8 6185
G1R3J0 61853
G1R767 61853
G1RCT8 61853
G1RR45 61853
G1RTJ3 61853
G1S6C2 61853
G1SBT8 61853
G1SBW1 61853
B1NI98 6192
G3AFL8 619300
G3AJK4 619300
G3AKT6 619300
G3ANZ3 619300
G3AVW2 619300
C9PXV8 619693
A0A074Z704 6198
A0A074ZCN3 6198
A0A074ZHN8 6198
A0A074ZIC7 6198
A0A074ZLZ6 6198
A0A074ZTS2 6198
K1GJA6 620833
A0A068WDQ7 6210
A0A068WE37 6210
A0A068WG90 6210
A0A068WHV0 6210
A0A068WPB3 6210
A0A068WRB0 6210
A0A068WX97 6210
A0A068WXR9 6210
A0A068WYM8 6210
A0A068X2F4 6210
A0A068X2J5 6210
A0A068X2X2 6210
A0A068X4X9 6210
A0A068X560 6210
Q24789 6210
Q24798 6210
U6FT92 6210
U6J3P2 6210
U6JIC8 6210
U6JJD6 6210
U6JM84 6210
W6U0E5 6210
W6U2W8 6210
W6U4Y0 6210
W6UBD1 6210
W6UBQ3 6210
W6UGS9 6210
W6UK50 6210
W6UKW6 6210
W6UNN0 6210
W6US43 6210
W6V2B8 6210
A0A068XVP6 6211
A0A068XYY1 6211
A0A068XZ35 6211
A0A068XZE4 6211
A0A068XZQ7 6211
A0A068Y135 6211
A0A068Y4V3 6211
A0A068Y5D0 6211
A0A068Y8I8 6211
A0A068Y9I1 6211
A0A068Y9P6 6211
A0A068YBT7 6211
A0A068YEG5 6211
A0A068YEZ5 6211
A0A068YLP5 6211
A0A087W2A1 6211
Q24895 6211
U6HKQ3 6211
U6I276 6211
C6IZF5 621372
C0FQX8 622312
A0A094NIS8 623
A0A094QVG1 623
Q83MH5 623
Q83QK4 623
Q8ISB1 6233
A8WN50 6238
A8X3V1 6238
A8X7H4 6238
A8XH59 6238
A8XHD1 6238
A8XVN4 6238
A8Y1C9 6238
E3CTV0 6238
P19208 6238
G5EC99 6239
G5ECU5 6239
O45246 6239
P09446 6239
P11141 6239
P20163 6239
P27420 6239
Q22515 6239
Q22758 6239
Q5WRQ0 6239
F1KRY0 6253
F1KYB3 6253
F1L183 6253
F1L1W1 6253
U1MC74 6253
U1MDP2 6253
U1NSH7 6253
B9ZW53 626095
C0AFS9 626096
D0BK46 626369
C5A9V5 626418
C5AB84 626418
A0A0B2VD11 6265
A0A0B2VM41 6265
A0A0B2W0B9 6265
C9LDA0 626522
C4G946 626523
Q4L0F2 62686
N6WYE2 626887
N6X2H7 626887
I2DB62 62690
E8LD11 626939
G2ISC3 627192
A8NQH3 6279
A8P6Q6 6279
A8PKG5 6279
A8Q0I9 6279
A8Q5Z6 6279
A8QEN5 6279
P27541 6279
A0A044QVE9 6282
A0A044QVE9 6282
A0A044SEJ4 6282
A0A044TK23 6282
A0A044UF99 6282
I6MZD7 6289
U6P1P0 6289
U6P330 6289
U6PAU3 6289
W6NAL4 6289
F3DF46 629258
F3DGQ5 629258
F3DIY2 629258
F3DPX6 629259
F3DYS5 629259
F3DZX6 629259
F3EAC7 629260
F3EG37 629260
F3EI99 629260
F3ET46 629261
F3FAB1 629261
F3FBS2 629262
F3FI36 629262
F3G3G2 629263
F3G3R8 629263
F3GTG4 629264
F3GU30 629264
F3HEL7 629265
F3HFI8 629265
F3HG61 629265
F3IHT3 629267
F3IQM7 629267
F3J451 629268
F3JBC0 629270
F3JCX9 629270
F3JP05 629270
A1K4C5 62928
A1K724 62928
J9ESG5 6293
J9EZ36 6293
J9F9P2 6293
J9FG14 6293
Q9NGK9 6293
Q9NJB7 6293
C4GH41 629741
C4GLT8 629741
Q6F6N3 62977
Q6FCE6 62977
A0A0E1NE09 630
A0A0E1NIA0 630
A0A0E8GIM7 630
A0A0E8K7B1 630
A0A0F6ZHW1 630
A0A0C4EK03 630390
A0A0C4ELQ9 630390
A0A0C4ERQ8 630390
A0A0C4F2G0 630390
E3D237 630588
E3D4R3 630588
I2B6I8 630626
I2BCZ7 630626
A0A0C5B0E4 630921
A0A0B6I4F3 631
A0A0B6I937 631
A0A0E8IM29 631
H8YXS8 631362
H8Z3X8 631362
V4RSG4 631454
G0L726 63186
Q8ZCS5 632
Q8ZIM7 632
C4IDG2 632245
E4Q8Y7 632292
E4S9T1 632335
E4SD08 632348
E6Y8C4 6325
G2PV98 632516
E4Q2E4 632518
Q0PNH2 6326
C1ASF3 632772
C1AWP6 632772
A0A0E8XDX9 633
A0A0E8XI98 633
C7DEB8 633131
E1QXU7 633147
D9QJU7 633149
A0A087F761 633150
A0A087FE74 633150
E5S3A5 6334
E5SFG8 6334
E5SFR7 6334
Q961X6 6334
A6YT30 6335
I5AUT4 633697
D0R3J9 633699
H9AZ09 63409
Q6UUX2 63417
C6ANH5 634176
C6ANX5 634176
G2HZX1 634177
D7GL46 6344
C7JC25 634452
G0HUF1 634497
D3DZI4 634498
D3E0R5 634498
D8MMZ2 634500
C5B7L7 634503
C5BEU1 634503
C6AB84 634504
C9N0Y0 634994
D5XAT5 635013
D5XDE3 635013
A0A0F7NL74 636
A0A0F7NQP7 636
B2IU00 63737
B2IWQ2 63737
B2J3J2 63737
B2J881 63737
B2JAC5 63737
D8GW50 637380
D8H3M8 637380
A0A059ZXE8 637389
A0A059ZXJ1 637389
D7GL47 6376
M4Q924 6376
C0N5R7 637616
D4ZB88 637905
D4ZIR7 637905
D2TGJ0 637910
D2TTY2 637910
C5S3F9 637911
C5S4V3 637911
D6XN73 637913
D2TW71 638
D2TXB7 638
C8N816 638300
C8N914 638300
C8NET3 638301
C4V5K2 638302
D3SLV2 638303
D3PA22 639282
D7A0H6 639283
E9NPR6 6396
G8QHM2 640081
G8QLU5 640081
D3RCM3 640131
D3RKB0 640131
D6Z7H1 640132
E8YIE7 640510
E8YN67 640510
D5W955 640511
D5WC51 640511
E1T3K1 640512
E1T7T0 640512
G2S5C5 640513
G2S5N9 640513
Q9HRY2 64091
G7M1I2 641107
C4WKR8 641118
C4ITV7 641140
S2VTQ0 641143
W5IGL2 641146
V9H7E4 641147
V9HMX5 641147
D7N2U7 641149
D7N406 641149
T1EDJ2 6412
T1EDZ2 6412
T1EFB5 6412
T1FN96 6412
T1FNQ0 6412
T1FP41 6412
T1FUB1 6412
A0A060DAD5 641309
A0A060DAJ2 641309
A0A060DBT4 641309
F0JKU4 641491
A0A0B6VWU0 64152
A0A0E4G1U1 64152
S7VFG2 641524
S7VKQ8 641526
D5D8L0 641892
A0A095T1L8 642227
A0A095T7K9 642227
F2JQY5 642492
D7GL48 6426
D7GL49 6426
D7GL50 6426
Q27121 6431
F0Q0E0 643561
F0Q394 643561
E6VTP4 643562
D7CNX5 643648
C8Z3H3 643680
C8Z3R8 643680
C8Z6P0 643680
C8Z6W7 643680
C8Z7C1 643680
C8ZBH9 643680
C8ZC99 643680
C8ZCU8 643680
C8ZDX9 643680
C8ZG23 643680
D3UF94 643680
E4TSP3 643867
A0A081UNJ5 644
A0A0A5LA13 644
A0A0A5NF46 644
A0A0A5NHE4 644
A0A0F6KBL1 644
C9CYS0 644076
D0CSQ6 644107
C4QZS3 644223
C4R3X8 644223
C4R4C3 644223
C4R4G5 644223
C4R5E4 644223
C4R887 644223
E1QDN0 644282
E1QIB0 644282
D9T1S4 644283
D9T4F5 644283
D7BLY2 644284
D7E6G4 644295
J3NFN7 644352
J3NHS7 644352
J3NNZ3 644352
J3PBL4 644352
A0A0C4DK37 644358
A0A0C4DM51 644358
A0A0C4DZ87 644358
A0A0C4E511 644358
F1YJN8 644548
R4HKY3 64459
D2T4E3 644651
Q0I612 64471
Q0IAC6 64471
Q0IAM1 64471
L0GGD9 644801
L0GIE2 644801
E6SKA7 644966
G7QBR4 644968
A0A091AF64 645
A0A091AUS6 645
C4LGV8 645127
E3Q4C4 645133
E3QGI4 645133
E3QQQ5 645133
E3QX97 645133
C9YP41 645463
D6K6B6 645465
D6K8W0 645465
C9M8U7 645512
D4FYY8 645657
F0SVE9 645991
I4DAQ3 646529
D6BP37 647170
D6BP38 647170
F2RV54 647933
F2RV96 647933
F2RX62 647933
F2RY31 647933
A0A081LGM8 648
A0A081LHN9 648
A0A0A5MPF5 648
A0A0A5MQC9 648
A0A0A5N3P9 648
A0A0C9QAV3 64838
A0A0C9QEA1 64838
A0A0C9QZD6 64838
A0A0C9RB39 64838
A0A0C9RGK2 64838
A0A0C9RPQ7 64838
A0A0C9RYT3 64838
A0A0C9S172 64838
E3I3X5 648757
T2KRH8 648995
G0Q740 649189
E4RQ08 649349
D7CWR3 649638
E6TT44 649639
E6TW28 649639
U2BSX2 649724
D4TVS3 649742
D0WLG3 649743
U1WZ55 649747
D5NY93 649754
U2QW92 649755
L1PUJ3 649757
L1Q784 649757
U2NVW2 649758
D1QW00 649760
C9MM36 649761
D0WH76 649764
R4LE95 649831
Q16956 6500
F5WS96 650150
K5UHW9 650164
K5W2Q5 650164
K5WQK0 650164
K5WWK4 650164
K5WY18 650164
A0A0E3N367 65058
A0A0F9ZP77 65058
K9Y839 65093
K9YEI0 65093
K9YGM4 65093
K0NFN8 651182
D4M7D0 651822
A0A010Q3N7 652017
E6VI40 652103
O18474 6526
O44343 6526
G4KMA4 652620
G4KMC0 652620
G2NTQ5 653045
G2NWB3 653045
G2NZ56 653045
G2P9W7 653045
G9PJE6 653386
A0A069DWJ4 65343
A0A069DWL3 65343
A0A069DWP1 65343
A0A069DZE8 65343
F2T234 653446
F2T5Z7 653446
F2TE29 653446
F2TET9 653446
A0A024G069 65357
A0A024G0F9 65357
A0A024G8M2 65357
A0A024GGI4 65357
A0A024GGI9 65357
A0A024GHU2 65357
A0A024GL14 65357
A0A024GV30 65357
S9VXF4 653667
S9VZG3 653667
S9W0B7 653667
S9W0S2 653667
S9X6K6 653667
E6W4N3 653733
B7K9S2 65393
B7KA06 65393
B7KLH8 65393
A0A031M4V7 653930
A0A031MBD3 653930
B3GW82 65426
A0A0D3EKC2 65489
A0A0D3EPK0 65489
A0A0D3EW18 65489
A0A0D3EZT0 65489
A0A0D3FB31 65489
A0A0D3FCX7 65489
A0A0D3FGU6 65489
A0A0D3FGV3 65489
A0A0D3FN43 65489
A0A0D3FQQ8 65489
A0A0D3G5Q6 65489
A0A0D3G5Q6 65489
A0A0D3G7Y6 65489
A0A0D3G8L5 65489
A0A0D3H8E4 65489
A0A0D3HQ80 65489
A0A0D3HSX0 65489
D3LAC9 655225
B2D2G5 65558
C6KGV8 655746
C6KGW1 655746
C6KMK0 655746
C7HUQ3 655811
D4YEJ2 655812
D5BLS6 655815
E0U4R1 655816
J4UWE3 655819
J4W4F4 655819
J5JYM4 655819
J5JYV0 655819
E9DSX3 655827
E9DYG4 655827
E9DZ79 655827
E9EC13 655827
E9EFH9 655827
E9ELZ7 655844
E9EMK7 655844
E9EQK1 655844
E9F1N7 655844
E9F608 655844
F0X9Z0 655863
F0XA25 655863
F0XBZ3 655863
F0XUL5 655863
F8AUV2 656024
D5GJ50 656061
D5GM11 656061
A0A0C5K3F2 656178
A0A0C5KBX8 656178
F4VQI9 656393
F4VX71 656393
F4VEZ6 656408
F4VN95 656408
F4SF12 656414
F4SHX1 656414
F4STF3 656417
F4T206 656417
F4T9I3 656419
F4THK4 656419
E9YR46 656420
E9YZ68 656420
I4J421 656421
I4JDE3 656421
E9YGZ5 656429
E9YHL8 656429
F4UXE8 656444
F4V4P6 656444
E9XJV5 656449
E9XQW5 656449
Q9NFT1 6565
E4RIN7 656519
A0A0E1WBK2 656912
A0A0E1WDN2 656912
A0A0E1WK50 656913
A0A0E1WT45 656913
Q6RYT7 6573
D6E8F8 657308
D6D2N5 657309
D4M4G2 657313
D4LRX4 657314
D4KNN3 657315
D4JMW2 657317
D4JNQ5 657317
D6DYZ4 657318
D6E5E0 657318
D4JQY2 657319
D4L5X6 657321
D4K9L8 657322
D4KB22 657322
D4LN41 657323
D4IVP4 657324
T2N085 658080
U3GIX3 658080
F7JSY5 658082
F3ABW9 658083
F7KQT0 658085
F7K6M0 658086
F7KJQ4 658086
H1CIH7 658087
F3AHT2 658088
F3AJM7 658088
E5VIZ0 658089
E5VNK8 658089
E4UCT2 658172
G9EIU6 658187
L8FVG4 658429
L8G135 658429
L8G596 658429
L8GD43 658429
A0A0C5WTS8 658445
A0A0C5X311 658445
A0A099DXZ8 658612
A0A099DYL1 658612
F7JJJ3 658655
E9RSX2 658656
E9RUM6 658656
E2SPX9 658659
K6AR02 658661
A0A073I285 658663
A0A023PAC0 658666
E1EWI3 658858
E1F1N0 658858
E1F371 658858
A0A0D8LUE5 659
A0A0D8LV44 659
A0A0D8LZ10 659
W6EIQ6 659607
F9FFQ7 660025
F9FL45 660025
F9FPR3 660025
F9FU12 660025
W9KAG8 660027
W9KDS8 660027
W9L4C6 660027
W9LEB9 660027
C7YHX6 660122
C7YI75 660122
C7Z0Z8 660122
C7Z550 660122
C7Z763 660122
Q7Z016 6604
I2F704 660470
H3R8E4 660596
C0R3U3 66084
C0R3W7 66084
A0A0D8MN50 661
A0A0D8NIG4 661
A0A0D8NQJ4 661
A0A0D8R3S1 661
A0A0D8R4C3 661
A0A0D8R7D8 661
G5F234 661087
D3HKG1 661367
C7CAV6 661410
A0A068NVP0 661478
M0K843 662475
M0JWT3 662476
M0IVN0 662477
M0J0L3 662478
M0IS14 662479
M0ILI9 662480
C6S5H3 662598
C6S700 662598
A0A0A6YEZ3 66269
F8E103 662755
D2EE93 662760
D6GWI0 662762
C1KRN8 663
D4D1V8 663202
D4D1Y8 663202
D4D5D5 663202
D4DKX5 663202
E6U8T2 663278
E0WR04 663321
D4AIX1 663331
D4ALC3 663331
D4ALR8 663331
D4AQ97 663331
C6SBX3 663926
C6SFF8 663926
E7PXM1 663952
I4DIU0 66420
A0A0C9U9B7 664439
V5RG72 6645
N4X6W6 665024
N4XAW2 665024
N4XM67 665024
N4XQ34 665024
D4I0I3 665029
A7E4B2 665079
A7EAD4 665079
A7EJZ9 665079
A7EWN5 665079
I1ZDQ1 66546
E0RPV1 665571
I1ZDN7 66564
A0A0F5R470 665792
M2SQA7 665912
M2SRE0 665912
M2T2M2 665912
M2TFF7 665912
E5VUB2 665937
E5VUB5 665937
F7LMN7 665938
G9QSE0 665939
G5F8U8 665940
G9R1A5 665941
G9R579 665941
G1UT80 665942
G3YWW0 665945
G3Z237 665946
G3Z2K0 665946
G9S365 665949
F3ARF9 665950
E5XDJ3 665951
G9QPW3 665952
E5WUQ9 665953
F7LE69 665954
G9RSE0 665956
G9Q1K7 665957
E5WIS1 665959
A0A085PDQ6 666
A0A085PG96 666
A0A085T7G4 666
A0A085TKC2 666
A0A085TKJ0 666
A0A086SSF7 666
A0A0E3WAH1 666
A0A0E4GR93 666
A0A0F4FCU1 666
O30863 666
Q95V47 6661
A0A076K9V6 666509
D7DJY6 666681
D7DKF3 666681
D6V1M2 666684
M4NDV6 666685
M4NHS8 666685
N0B476 666686
E9FW74 6669
E9G2K8 6669
E9GEV3 6669
E9GYH6 6669
E9H926 6669
E9HBZ4 6669
Q5WHG1 66692
Q5WK86 66692
S5RNY0 667013
F8A8I7 667014
F0QZP2 667015
C9YAQ1 667019
A0A068VQC1 66712
A0A068VT37 66712
A0A076LHG9 667120
A0A076LLK3 667120
M0Q7C9 667121
M0Q819 667121
C8SYU2 667127
C8TBK9 667127
C9PMS5 667128
C9PNC0 667128
C9PPM1 667128
D4DXD1 667129
D4E2U0 667129
T0LY56 667135
T0LGU3 667137
T0MX80 667138
C9R384 668336
C9R3C8 668336
A0A075FC67 6687
A8R9Y6 6687
Q71KW5 6687
A4UUM4 6689
J7K1E9 6689
Q6GUA8 6689
A0A072S768 66897
A0A072SDB1 66897
A0A0B4INM1 669
A0A0B4INX2 669
A0A0D0J1B4 669
A0A0D0J5B6 669
O87384 669
A0A0C2IBT6 669202
A0A0C2MNH0 669202
A0A0C2N1W1 669202
E2P8F1 669262
E2PA12 669262
S5R3X8 669502
A0A0D1SYL2 670
A0A0F2HIM3 670
A0A0F2I541 670
A0A0F2IDE2 670
A0A0F5TR75 670
A0A0G2GSA1 670
A0A089VQG9 67004
A0A086MEQ4 670292
N0BI52 670307
S7Q560 670483
S7Q8K7 670483
S7RUE4 670483
S7RUM4 670483
E4U4Z2 670487
Q3S348 6706
E7IE86 670890
E7IH21 670890
E6B7V7 670892
E6B941 670892
E3XJU2 670897
E3XL76 670897
Q9L7Z1 671
D2YD33 671074
D2YIC4 671074
D2YJV3 671076
D2YK39 671076
D5ML02 671143
I4Y6P2 671144
I4Y9Z8 671144
I4YD25 671144
I4YG40 671144
R0K2W3 671987
R0K559 671987
R0KIA4 671987
R0KSP4 671987
A0A087IH52 672
A0A087IVN0 672
Q6RH36 672
Q6RH37 672
A0A0E3T0U5 6723
A0A0E3T267 6723
A0A0E3X6C1 6723
A0A0E3X6R2 6723
A0A0E3X6Z8 6723
A0A0E4G2E7 672795
Q2PUK3 6728
A0A086N0U3 67332
D0XDE5 673519
D0XDI8 673519
I1ZE41 673845
I1ZE40 673846
L0HKA0 673860
V6DIB1 673862
D0WU78 674977
D0WUB9 674977
N1PM47 675120
N1PP41 675120
N1Q004 675120
N1Q5A5 675120
B7ZEC1 6755
F4CMQ8 675635
F4CV97 675635
F4CZD5 675635
C9Q884 675810
C9Q8E5 675810
D0I7Q3 675812
D0ICT2 675812
C9P666 675813
D0IGK5 675815
D0IGS5 675815
C9QJ49 675816
C9QKX1 675816
D0YZJ6 675817
D0YZQ8 675817
D0Z2Q9 675817
D0HEV9 675820
D0HF10 675820
Q6RH35 676
F4BGR3 676032
I1W598 6761
Q194W6 6763
D1VYP6 679189
D1W5M5 679190
E1GYD7 679191
D2MNJ1 679192
D1YE18 679194
D1YFV6 679196
E5XT73 679197
G5GAC7 679199
G5GHE9 679200
G5GRV3 679201
E6BGV1 679202
E6BJ89 679202
E1INB5 679204
E1IXR2 679204
E1J3K6 679205
E1J5E1 679205
D8E2E9 679206
D8E5S6 679206
D8EJ54 679207
D8ENT4 679207
C9ZR43 679716
C9ZR44 679716
D0A7U5 679716
D0A7U9 679716
D0A8Z2 679716
D9Q4V5 679896
D3UHE3 679897
F7XPL9 679901
E1RID3 679926
I3YQ29 679935
G8TW07 679936
F3ZUD7 679937
A0A0A3ENP8 680
A0A0A3ENV7 680
C9Z020 680198
C9Z5G9 680198
C9ZEQ8 680198
D2NPE4 680646
D9QCR7 681645
A0A0F0GQ12 68170
A0A089V818 6819
A0A089VA36 6819
A0A089VDZ5 6819
A0A089VES1 6819
D6SVC8 682147
D6SZ12 682148
A0A0F3NZF2 682184
A0A0F3QKL9 682184
A0A0F3QYT0 682184
A0A0F4JXH4 68223
A0A0F4K0I2 68223
S0AB04 682634
S0AH62 682634
G8NPB8 682795
G8NPJ2 682795
D2MXN2 683083
L8TP15 683150
A0A062WMV1 683305
A0A062WSA6 683305
U5GXY7 683840
U5H216 683840
U5H357 683840
U5HCC9 683840
F4NSA1 684364
F4NSN3 684364
F4P4X5 684364
F4P6Z3 684364
D0RQL1 684719
D2BQ63 684738
D0K227 684950
A0A067SSL2 685588
A0A067SXG5 685588
A0A067T2G1 685588
A0A067T5X6 685588
A0A067TF06 685588
A0A067TNR5 685588
A0A059W9V4 68570
A0A059WK33 68570
E4W982 685727
E6YJT6 685782
A0A0F2LEB4 686
A0A0F3S129 686
H8GQH8 686340
D1YR46 686660
A0A0C1EUG0 686831
A0A0C1F1E9 686831
A0A0C2XJB3 686832
A0A0C2Z8I7 686832
A0A0C3BUI5 686832
A0A0C3C8H3 686832
A0A0C3CKG5 686832
E6YXJ9 687861
X5MSK7 687914
X5N7Z1 687914
D0IZM2 688245
D0J1L1 688245
F8NAZ0 688246
F7YTE3 688269
E6X6U4 688270
A0A085LYE9 68888
A0A085MDM5 68888
A0A085MFV2 68888
A0A085MJU6 68888
A0A085N5I2 68888
A0A085NAV2 68888
A0A0B1PH02 68888
A0A0B1PQW7 68888
A0A0C4Y637 68895
A0A0C4YD84 68895
A0A099FB26 690417
A3YWE3 69042
A3YZP5 69042
F6F276 690566
A0A0E4C9I1 690567
A0A0E4G9C2 690567
F3Z405 690850
M5R7I4 690871
A0A058Z1L5 691883
A0A058Z7K1 691883
A0A058ZE27 691883
A0A0A3YW62 69218
A0A014MCT7 69222
M3C473 692275
N1QEE5 692275
N1QID0 692275
N1QKS6 692275
E1UL77 692420
A0A011VL58 69279
T1D1V7 6928
G3NXI7 69293
G3NXJ7 69293
G3NYQ0 69293
G3P8K6 69293
G3PI26 69293
G3PI27 69293
G3PWI0 69293
G3PWI3 69293
G3Q2F6 69293
G3Q7I3 69293
G3Q7I5 69293
G3Q9L4 69293
G3QBZ4 69293
A0A022T4P2 69319
A5HLF1 6932
A5HLF2 6932
A5HLF3 6932
A5HLF4 6932
C9XUM2 693216
C9XVG3 693216
C9XX94 693216
C9XY44 693216
E3T5H4 693272
U5VCV2 69328
U5VJ96 69328
L0M1H8 693444
L0MAL9 693444
D7FFQ6 693745
G4KQI7 693746
E2PQZ1 693750
G0AY33 693974
G0AZX4 693974
P94695 693977
E4T9F1 693978
E6SN49 693979
D7HX45 693985
D7I3X7 693985
D7I4G8 693985
A0A089QCB0 693986
G1V2N7 693988
E4T825 694427
L0K2B0 694430
W0JH75 694431
J1I2L7 694433
J1I5W7 694433
J1I8R8 694433
B7P8Q5 6945
B7PAR6 6945
B7PEN4 6945
B7PXN5 6945
B7PXP4 6945
B7PYG7 6945
B7QL71 6945
I1XQ57 694569
I1XTS5 694569
A0A088SAS1 6954
I1ZE45 6954
L7V065 6954
E4SJY7 695560
F2M0C7 695562
I1ZE47 6956
I1ZE42 6958
A0A067BYY4 695850
A0A067CB48 695850
A0A067CV34 695850
A0A067CXA9 695850
A0A067CXW3 695850
A0A067D408 695850
A0A067D8A2 695850
E6YFV8 696125
F7XUD2 696127
F6DMV4 696281
F6DNL3 696281
A0A0E0TT00 696406
A0A0E0U2X5 696406
D4ZQ14 696747
D4ZT79 696747
D5A2A9 696747
D5A456 696747
K0G320 696748
K0G6H3 696748
A0A0F7HR65 696867
A0A0F7HYU8 696867
L9TH53 696869
F4A0N7 697281
G3IR95 697282
A0A0E0X9L2 697283
V9W886 697284
W2E7K8 697286
G2MR61 697303
E6UL21 697329
I6QQZ3 69819
I6R7P8 69819
I6RDM4 69819
E0XN32 69820
E2F395 69820
E7D2J5 69820
A0A0E9N8N7 698492
A0A0E9N964 698492
A0A0E9NAR8 698492
A0A0E9NC15 698492
A0A0E9NJM7 698492
R4YK53 698738
K0J266 698758
L1KW93 698759
L1KY13 698759
L1L0P4 698759
L7ETD5 698760
L7FA11 698760
L0LEN1 698761
A0A0E0UHT8 698936
L0IIZ7 698948
I4LGC1 698950
I4LFC4 698951
I4LHR5 698952
I4LLI3 698953
I4LRS1 698954
I4LPM1 698955
I4LXB9 698956
I4LYF5 698957
I4M2N8 698958
I4M6E6 698959
U6DZJ9 69896
I4M9J0 698960
I4MDC6 698961
H2GY32 698963
D7WJD2 699184
D4EKI6 699185
D4ETY9 699186
E9S5R1 699187
D3LV85 699218
D3R1N9 699246
J3AHW9 699248
A0A061YNI7 69929
A0A090GI24 69974
A0A090GLP8 69974
F2NA08 700015
G8XSQ4 7004
G8XSQ5 7004
Q6WAW3 7004
Q86QM8 7004
V5X837 700508
D2E4A4 700594
G2GD27 700597
G8TGL0 700598
M2SS08 701091
M2U437 701091
M2U4D6 701091
M2UKW1 701091
A0A0A6QLS4 701175
A0A0A6T8Y9 701175
F9R7M2 701176
F9RCC1 701176
F9RED6 701176
D3QN17 701177
D3QV97 701177
E3G2J1 701347
E3G8L2 701347
E3GAN5 701347
G8PDA7 701521
F6IPJ8 702113
G5H3H4 702437
G1WBH7 702438
L9PX46 702439
D4WPC8 702443
D4VD66 702446
D4VQ42 702447
D4W7A5 702450
J9JJY7 7029
J9JL44 7029
J9JMZ6 7029
J9JWD2 7029
J9JWP2 7029
J9K309 7029
J9K546 7029
J9K785 7029
J9K7V8 7029
J9K878 7029
L5WWV8 702978
L5YWN1 702978
V1GK87 702982
V1H2Z1 702982
A0A0B7CEH7 703222
I1WBR7 703613
B5TGQ9 7038
D1CSA1 7038
D1LWU2 7038
D6QX79 7038
D6QX82 7038
E2GLM4 7038
Q45XA6 7038
A0A090M784 70448
A0A096P8N6 70448
Q01AH9 70448
D4GJM0 706191
E0TJE5 706194
E7MMG9 706433
E2ZB60 706434
A0A0A6Y0R7 706436
E6IYI6 706437
E7N8N3 706439
A0A0B2D8V0 706570
A0A0B2D913 706570
I4C3Z4 706587
I4C4A9 706587
H9C3M9 7067
D2A3D9 7070
D2A3E8 7070
D2CFY2 7070
D6WA11 7070
D6WCB2 7070
D6WI96 7070
D6WR16 7070
D6WT72 7070
D6WU59 7070
D7EIW5 7070
D4XL12 707232
D4XRA1 707232
F7X3U6 707241
A0A099MVY6 70775
A0A099N6N8 70775
A0A0B5K548 70775
F0V274 708248
I1ZE06 708386
I1ZDU2 708392
I1ZE92 708400
E4TZ49 709032
A6P319 7091
F8UN42 7091
F8UN43 7091
F8UN44 7091
H9IVD8 7091
H9IWK3 7091
H9J9W8 7091
H9JGA4 7091
I6XKQ0 7091
L0GD06 7091
O76180 7091
Q2F683 7091
Q8N0P2 7091
A0A0F6N0A4 70973
F7QH63 709797
A0A0C1XYT5 709839
A0A0C1Y1I1 709839
A0A0C2BUN5 709839
E8UAS8 709986
F9Z4A0 709991
I9A074 710111
I9KLZ6 710111
Q7NAU6 710127
E7G113 710393
I4BD75 710421
G8RY70 710685
L0IS91 710686
L0J4U7 710686
E6SDV1 710696
C0KJJ4 7107
C0LRA8 7107
C4P3P9 7107
E0XTI9 710744
Q8I866 7108
E0XPX7 710817
R4V6T6 7109
Q0MUU6 7111
Q0MUU7 7111
Q0MUU8 7111
Q94805 7111
C8CCR3 7113
C8CCR4 7113
A0A058ZTD1 71139
A0A059A7Y0 71139
A0A059A7Y4 71139
A0A059A8Q8 71139
A0A059A914 71139
A0A059A986 71139
A0A059AJT0 71139
A0A059AKI8 71139
A0A059ASI1 71139
A0A059AT42 71139
A0A059B9F6 71139
A0A059BCK8 71139
A0A059BXX8 71139
A0A059C3Q0 71139
A0A023RDH9 7119
D9D840 7119
Q6L6T3 7121
E1SCG5 712898
D8IHJ2 712938
Q86GI6 7130
Q9U639 7130
W0DPW7 713587
G0FUR2 713604
A0A0B1RK50 713612
A0A0B1RMY0 713612
D3EQQ6 713887
D3ER30 713887
C6EMX7 714
P71331 714
P43736 71421
P44669 71421
G2KUB0 714313
D5TXU3 714359
H1Y2X7 714943
H1YDI2 714943
D7WQQ5 714961
D5QAT1 714995
F4QK52 715226
F4QSS7 715226
Q8I813 7153
Q8ITL5 7153
F5ZD62 715451
B7TBH2 7159
B7TBH3 7159
B7TBH4 7159
B7TBH5 7159
B7TBH6 7159
B7TBH7 7159
J9HG73 7159
Q1HQZ5 7159
Q1HR69 7159
A0A023EU89 7160
A0A023EUP2 7160
A0A023EVA7 7160
A0A023EVF8 7160
A0A023EWK4 7160
A0A023EWK8 7160
A0A023EXJ1 7160
A0A0E3J979 7160
A0A0E3J9X2 7160
A1XQQ6 71621
B8XGP8 71621
D2SPE2 71621
A7UVK8 7165
Q7PFH8 7165
Q7PQK5 7165
Q7PYB0 7165
Q7Q7Y8 7165
D6YSD8 716544
P41825 7167
P41826 7167
P41827 7167
F8E6R5 717231
Q52QQ9 7175
B0W934 7176
B0WBF6 7176
B0WHN4 7176
B0WKR8 7176
B0WP93 7176
B0WVL4 7176
B0WVL6 7176
B0X501 7176
B0X5I8 7176
L0EFQ6 717605
E0I369 717606
D6DDN4 717608
M2MRK1 717646
M2N4C0 717646
M2N9J4 717646
M2NCD3 717646
W0DVI3 717772
F6D8H3 717773
F2K0E7 717774
F8JD66 717785
A0A098EC18 717931
D4JE18 717960
D4MID0 717961
D4J9M1 717962
D4JAV8 717962
H8XWJ4 718021
R8CDW4 718221
R8YM34 718222
J7TIM8 718223
J7VM38 718224
D4JXK9 718252
D4K0X1 718252
D4KVA4 718255
A3QR46 7186
A0A0B4D0Z4 72000
L8HL28 72004
L8HNW7 72004
L8I1Z6 72004
L8I314 72004
L8I961 72004
L8IC80 72004
L8IPP0 72004
L8IY33 72004
Q1XBV4 72011
Q1XBV5 72011
O52960 72020
A0A0F4Z857 72032
A0A0F4Z8J8 72032
A0A0F4Z8X0 72032
A0A0F4ZBP4 72032
G8LTF7 720554
G8LU41 720554
G8M312 720554
E1FPH0 7209
E1FQI9 7209
E1G874 7209
J0DNP5 7209
J0E237 7209
J0XIE7 7209
G2W8M6 721032
G2W8T6 721032
G2WBU0 721032
G2WCK2 721032
G2WD20 721032
G2WGY4 721032
G2WH49 721032
G2WHV8 721032
G2WIH1 721032
G2WJI6 721032
G2WLQ4 721032
I4ILZ8 721123
I4IME1 721123
I4ITU1 721123
I4IW96 721123
P91902 7213
Q17310 7213
W8AUW2 7213
W8AYM2 7213
W8AYS4 7213
W8B6L1 7213
W8BQF5 7213
W8C075 7213
W8C864 7213
Q0WY76 72148
B3LWN2 7217
B3M0Z4 7217
B3M0Z7 7217
B3M2S4 7217
B3MAG9 7217
B3MDY5 7217
B3MQG3 7217
B3MX94 7217
B3MYU1 7217
B3NCZ3 7220
B3NR68 7220
B3NU87 7220
B3P0S6 7220
B3P189 7220
B3P4A1 7220
B3P4A3 7220
B3P4D4 7220
B3P4D5 7220
B3P7A1 7220
B3P902 7220
Q9NGM3 7220
B4IXZ6 7222
B4J6Z0 7222
B4JEW3 7222
B4JGB9 7222
B4JIH3 7222
B4JIH4 7222
B4JKW9 7222
B4JUR1 7222
B4JUR2 7222
B4JUR3 7222
B4K3K4 7222
F3BFL6 722419
F3BHC8 722419
M1S5G2 722431
M1SVI1 722431
M1T1V6 722431
Q9GSN4 7226
Q9GSN5 7226
Q9GSN6 7226
A0A0B4LFD2 7227
C7LA75 7227
C7LA76 7227
F3YDH0 7227
F3YDH1 7227
F3YDH5 7227
F3YDI6 7227
O46067 7227
O97125 7227
P02825 7227
P11146 7227
P11147 7227
P29843 7227
P29844 7227
P29845 7227
P82910 7227
Q8IH88 7227
Q8INI8 7227
Q9BIR7 7227
Q9BIS2 7227
Q9VG58 7227
A0A0D5BNJ5 722877
D6DAP6 722911
B4K5W0 7230
B4K7C9 7230
B4K8I1 7230
B4KDD5 7230
B4KDD6 7230
B4KSK2 7230
B4L171 7230
B4L1X2 7230
B4L5V3 7230
Q9GSN7 7233
Q9GSN8 7233
Q9GSN9 7233
Q9GSP0 7233
B4G430 7234
B4G431 7234
B4GL74 7234
B4GLA5 7234
B4GXU9 7234
B4GZ78 7234
B4H524 7234
B4H8Z8 7234
E7C3L2 723557
L7JZ00 72359
E7C2B8 723619
B4HE00 7238
B4HGB7 7238
B4HGH2 7238
B4HH98 7238
B4HHJ7 7238
B4HRA2 7238
B4I9T7 7238
Q6UJG3 7238
B4QFE9 7240
B4QJI3 7240
B4QS96 7240
B4QTJ5 7240
B4QZ33 7240
B4R3H2 7240
Q6UNZ7 7240
Q9GSU0 7240
Q9GSU1 7240
Q9GSU2 7240
Q9GSU3 7240
Q9GSU4 7240
Q9GSU7 7240
Q9GSU8 7240
Q9GSU9 7240
Q9GSV0 7240
Q9GSV1 7240
A0A0F6RY02 72407
A0A0F6USN7 72407
Q6UJG2 7243
B4LC39 7244
B4LMH0 7244
B4LZZ9 7244
B4M3U3 7244
B4M555 7244
B4M562 7244
B4M8B4 7244
B4MBZ6 7244
B4MBZ7 7244
B4MH86 7244
B4MH87 7244
Q6SYW9 7244
Q6SYX0 7244
Q6SYX2 7244
B4P732 7245
B4PHX8 7245
B4PL26 7245
B4PPW1 7245
B4PS71 7245
B4Q175 7245
B4Q1Q7 7245
Q9NAY2 7245
K9ZV06 72520
T1RI90 72520
W7T7N9 72520
W7U0X5 72520
W7U263 72520
B4MJM9 7260
B4MXQ1 7260
B4N8M2 7260
B4N8N2 7260
B4N8R5 7260
B4N9Z2 7260
B4NI88 7260
B4NI90 7260
B4NPM6 7260
V4KET3 72664
V4KV49 72664
V4L859 72664
V4LCP9 72664
V4LJN7 72664
V4LSE8 72664
V4LSR2 72664
V4LZ52 72664
V4M1R7 72664
V4MHV1 72664
V4N5U7 72664
V4P1S0 72664
V4P5V4 72664
V4P828 72664
A0A0C5F1C2 727
A0A0D0HPG5 727
A0A0D0IKR5 727
A0A0D6GLR2 727
Q6UJF7 7274
Q9NAY4 7274
A0A0F5EUN4 728
A0A0F5EUS8 728
A0A0F5EWV7 728
A0A0F5EY09 728
A0A0F5PUX9 728005
L7LX08 72859
L7M1N4 72859
L7M7C6 72859
A5Y8F9 73031
Q643Z5 73140
R7SN52 732165
R7SW21 732165
R7SXR8 732165
Q7R983 73239
Q7RBI5 73239
Q7RER2 73239
D2Y0Z4 7370
T1PA42 7370
T1PAW6 7370
T1PEN1 7370
T1PF77 7370
A4GWN4 7375
H9LHX6 7375
A0A084EW69 738
A0A084F150 738
B3GEM9 738
K2KMW6 740709
K2L648 740709
Q6LS31 74109
Q6LU58 74109
Q6LUA7 74109
A0A0F6BYK8 741093
A0A0F6C7L0 741093
R7S039 741275
G6FNC1 741277
G6FPZ3 741277
G6FSY3 741277
G6FTK8 741277
G6FTU5 741277
G2ZL06 741978
G2ZVE3 741978
F6ANH5 742013
F6B1L5 742013
F6B2G5 742013
D4X8E9 742159
D4XF22 742159
K7INW6 7425
K7IPL5 7425
K7IQ77 7425
K7IRG0 7425
K7ITP5 7425
K7IX97 7425
K7JAU7 7425
A0A096KS81 742722
F3B8L2 742723
G5H8M5 742725
K0XQU1 742726
K9E530 742727
G5HCY3 742733
G5IJG0 742737
G5IK71 742737
A0A096B790 742738
E7GIQ5 742740
G1WIE5 742742
H1D1U5 742743
G1WRI5 742765
F5IY60 742766
F8X4F9 742767
A0A096KQL8 742768
A0A096KSZ6 742768
H1DBY3 742814
H3K6Y8 742816
H1DHI5 742817
K0YUT3 742818
E7H199 742821
E7H6K5 742821
K1JK32 742823
K1JNQ6 742823
A0A0A0XHA0 743278
A0A0A0XJG9 743278
G0JKQ0 743299
G0JNW5 743299
E8PN99 743525
K0WAT5 743713
K0WKX8 743713
K0X772 743713
F6FV48 743718
G4HCK4 743719
G4HE06 743719
F6AAZ2 743720
F6AE50 743720
F6AHN1 743720
E6WTJ8 743721
F4C835 743722
S8ENZ4 743788
S8ET35 743788
S8G810 743788
B6VD12 74381
W5UUR1 743966
A0A0C5BDT5 743967
A0A0A8E6S3 743971
A0A066UKU0 743974
A0A066UMP4 743974
F8F146 744872
E0MMA6 744979
E2CE79 744980
J9YZQ8 744985
H3NW71 745014
H3NX50 745014
A0A0E1LXB0 745156
A0A0E1M0B6 745156
H2IRW1 745277
H2J280 745277
M4S172 745310
M5FUG4 745407
M5FXW7 745407
M5GBG2 745407
M5GEJ1 745407
J1QQY4 745408
J2J2S7 745408
J2J775 745408
K2IWS3 745411
K2JF76 745411
K2JHF9 745411
A0A0A2AAL8 74545
A0A0A2ACS5 74545
Q317T7 74546
Q31AY2 74546
Q7V3T5 74547
Q7V7N7 74547
A0A0C3RQN9 745531
A0A0C3RWR8 745531
A0A0C3S297 745531
A0A0C3S2I1 745531
A0A0C3SCY7 745531
A0A0C3SDU8 745531
H8GTT1 745776
A0A087ZQ27 7460
A0A087ZTY7 7460
A0A088ACF4 7460
A0A088AGJ8 7460
A0A088ARD8 7460
V9IEZ2 7461
V9IGA1 7461
V9IK10 7461
V9ILC7 7461
D2J4C0 746128
G9BX81 746128
Q6Q9J1 746128
E2XN20 746360
E2XXR4 746360
E2XY98 746360
I3YYG5 746697
A0A0F5X8G1 74704
U9SK81 747089
U9SW02 747089
U9SYW5 747089
U9TEF6 747089
U9TFK3 747089
U9THH2 747089
U9TM29 747089
U9TP84 747089
U9UA52 747089
U9USX0 747089
U9UTY8 747089
U9V734 747089
M1E707 747365
W4JMQ7 747525
W4K2B1 747525
W4K5V6 747525
W4KI26 747525
W4KJD9 747525
K9L5S1 747656
F4RB71 747676
F4RMF9 747676
F4RPZ6 747676
F4RY33 747676
F4S6N0 747676
D4XW66 747682
E2ZK37 748224
E2ZNF4 748224
H0PTZ9 748247
H0PVT6 748247
H0PW55 748247
H0Q379 748247
G2IYR8 748280
G2IZ72 748280
L0KBS9 748449
D5GY54 748671
D8GP20 748727
A0A084VAG9 74873
A0A084VNR9 74873
A0A084VRQ9 74873
A0A084VSJ4 74873
A0A084W7Q6 74873
A0A084WD09 74873
D5V9E3 749219
D5VB21 749219
E6X0M2 749222
F7VBU1 749388
Q91233 74940
D7BQ11 749414
D7C648 749414
D7CCN7 749414
E2YLZ7 749489
E2YBP0 749490
E6HK55 749491
E6IRI5 749492
E6FEH1 749494
E0G8J7 749495
E6H8V2 749497
E6GGQ5 749498
E0H4Y9 749502
E6GZ09 749503
E6H1U3 749504
E0HDA9 749506
E2Z1K9 749507
E6EXB8 749508
E2YWT2 749509
E6IG19 749510
E0GEM2 749511
E0GVQ6 749512
E6INX5 749514
E6FKP5 749516
F3R252 749517
E0GR60 749518
E4J0B8 749521
E4JGX9 749522
E4IBI6 749523
E4J706 749524
E4IHY1 749525
D8ACD1 749527
D8AEH3 749527
D7ZAT4 749531
D7ZIF1 749531
E1I821 749532
E1I8F8 749532
D7XMX2 749533
D7XQU5 749533
D7Y6P8 749537
D7Y9N6 749537
D8AJW5 749538
D8AW52 749538
E9TBW2 749539
E9TCG6 749539
E1HQX2 749540
E1HUG2 749540
D8B0V3 749544
D8B9C9 749544
D7YI34 749545
D7YR50 749545
D7ZUK1 749547
D7ZVS2 749547
D8BUV8 749548
D8BXV8 749548
D7X397 749549
D7X7C9 749549
E7N2M0 749551
J9F7U0 749906
J9FWP6 749906
J9GYC2 749906
J9H152 749906
A0A0A2XJ98 750
A0A0A2XNI1 750
A0A0A2Y3K4 750
A0A0A2YIM8 750
A0A0A2YKA1 750
A0A0A2YMD6 750
A0A0A2ZAS7 750
A0A0A3B0L0 750
A0A0E3C7X8 750
A0A0E3CAZ5 750
B6DT93 75058
B6DT94 75058
B6DT95 75058
Q4L0F0 75058
D5HEX0 751585
D5HGW9 751585
F4R101 751586
W0K1D1 751944
K7R4B8 751945
D8DYF6 752555
I4T5X7 752785
I4T779 752785
K9MR68 75329
B2MVI6 75352
B5B0I3 75352
V9PT94 75362
V9PTF2 75362
D5WZN9 75379
D5X212 75379
U6BMW7 7539
U6BN01 7539
U6BQX5 7539
V9PB52 7539
E7NSD1 754027
L0KD00 754035
J2FZD3 754077
J2ZKR3 754077
F1ZE28 754082
F1ZKR8 754082
G2A958 754086
G2AJ44 754086
A0A0A6ZXE0 754093
E2X5T5 754093
E2XD62 754093
D7GFI2 754252
D7GIS5 754252
D9P2K7 754254
D9P675 754254
E0EKC9 754255
E0EN52 754255
D9PDD7 754256
D9PE01 754256
E0EY88 754258
E0F129 754258
E0F4A7 754259
E0F7A9 754259
E0FAN3 754260
E0FDI8 754260
E0FJF4 754261
E0FMR4 754262
E0FQJ9 754262
A0A024FL24 754409
I1XG80 754476
I1YK37 754477
S5FYF2 754503
A0A099IIB5 754504
G3ZC56 754505
J0BWQ9 754522
W0IJP3 754523
J0CFA9 754762
I9N9Z6 754764
J0BGB0 755176
K9Z2Y8 755178
K9Z4I7 755178
K9Z655 755178
K9Z8Y6 755178
M4R062 755272
H2JD81 755731
F2IBY6 755732
F5UFW8 756067
F5UGZ3 756067
F5UMY6 756067
F0SRB9 756272
I4ADA3 756499
A0A0B4S9X1 756828
G2MH32 756883
A0A0F3LKX4 756892
A0A0F3LRN0 756892
G1X1F7 756982
G1X5D3 756982
G1XSH8 756982
G1XTX6 756982
D8IYH4 757424
D8IYZ0 757424
D8J154 757424
R4WFB5 758793
R4WHC7 758793
A0A060NVT9 758796
A0A060P4P7 758796
K8XUB0 758847
G0RYP6 759272
G0S5V3 759272
G0S916 759272
G0SCU5 759272
H1UY09 759273
H1VAS5 759273
H1VJE3 759273
H1VQK0 759273
D6ZXH0 759350
A0A075TVX3 759620
A0A0D6UEC5 75985
A0A0D6UJ50 75985
O52064 75985
K4QBH6 759913
D8IBS0 759914
F4GKJ3 760011
A0A086W8G6 760117
A0A086WA89 760117
F2LUD1 760142
I3XXN4 760154
F4KY30 760192
F4L4U5 760192
F6CPX4 760568
F8DHY4 760570
H7JGL2 760742
G6PQY7 760772
H7PQL6 760774
H7QMD4 760787
G6R7Q6 760790
G6S3U2 760808
G6LSH9 760811
G6LKX5 760826
G6J8S0 760839
Q5NYT1 76114
Q5P1H5 76114
F8EMS9 761193
W2PCE1 761204
W2PGE0 761204
W2QDB7 761204
W2QLK3 761204
W2R438 761204
W2R9I2 761204
D5H8Q8 761659
I4DQY2 76194
D5T3X3 762051
A0A087DBS7 762211
A0A087DMT4 762211
E3HLV9 762376
E3HSG2 762376
D8MF37 762550
G2SHB0 762570
F6DDI3 762633
F0S7K8 762903
F0SA08 762903
E3H5F1 762948
F3P7W8 762963
H1LMC1 762965
H1LPH0 762965
F3QI47 762966
F3QKU4 762966
H3KDB1 762967
H3KFZ2 762967
G5SQQ2 762968
F3QWR4 762982
E8LN11 762983
F3PGZ1 762984
F3PQT9 763034
A0A068DEU3 763057
E0XJL3 76340
E7K960 764097
E7K998 764097
E7KA96 764097
E7KBK7 764097
E7KBV4 764097
E7KEB7 764097
E7KEF2 764097
E7KEW8 764097
E7KHG6 764097
E7KK12 764098
E7KL83 764098
E7KMG9 764098
E7KQI1 764098
E7KRD8 764098
E7LRA4 764099
E7LS34 764099
E7LW13 764099
E7LWC1 764099
E7LX71 764099
E7LZE9 764099
E7QB77 764100
E7QC98 764100
E7QDZ8 764100
E7QGM1 764100
E7QGS1 764100
E7QI13 764100
E7QIG8 764100
E7QJQ5 764100
E7NEJ2 764101
E7NFG0 764101
E7NGX3 764101
E7NJE0 764101
E7NJZ6 764101
E7NL07 764101
E7Q0L2 764102
E7Q362 764102
E7Q644 764102
E7Q797 764102
E7Q8A2 764102
A0A073AP97 764103
A0A073B2B6 764103
G7DYH8 764103
G7E5Z5 764103
G7E7S0 764103
G7E8A3 764103
G5KCV4 764291
G5JV72 764298
G5K025 764299
A0A0E1YKC3 765064
F1UF41 765072
E6D423 765080
E4HJX0 765109
A0A0C9YD05 765257
A0A0C9YF06 765257
A0A0C9YF16 765257
A0A0C9YHK1 765257
A0A0C9Z1W6 765257
A0A0C9Z1W9 765257
A0A0C9Z348 765257
A0A0C9ZBZ0 765257
A0A0C9ZFW4 765257
A0A0C9ZM61 765257
A0A0D0AGF4 765257
A0FKR3 7654
E1I9Z8 765420
E1IIR3 765420
A0A0C3B3P8 765440
A0A0C3FLZ8 765440
A0A0C3FS01 765440
A0A0C3FS20 765440
Q06248 7656
E8TER2 765698
W5WWV8 765869
A0A0F6BGU4 765874
W0E4I1 765910
I3YHC1 765911
L0H0U6 765912
G2E0R9 765913
G4E588 765914
F8KX90 765952
F8LF36 765953
E1Q1K0 765962
E1Q465 765963
D5H3J2 7660
I6D7U9 766138
I6DV31 766138
I6D940 766140
I6DW83 766140
F3WDF2 766141
F3WKR7 766141
F3V0Y4 766142
F3V8G1 766142
I6FNB6 766143
I6GAP8 766143
F5MWY9 766145
F5N5M3 766145
F5NPT4 766147
F5NY31 766147
I6CI47 766150
I6D6I8 766150
I6HBC5 766154
I6HIL1 766154
K0XKT9 766155
K0XY41 766155
I6BHJ5 766158
I6C4N9 766158
I1AY08 766499
R9TZT6 766760
Q06068 7668
W4XHB1 7668
W4XQW7 7668
W4XYP1 7668
W4Y0E2 7668
W4Y0E3 7668
W4Y199 7668
W4YGH9 7668
W4Z214 7668
I6WW17 767029
F2KVU9 767031
F5TAA0 767100
H8L5H2 767434
R4RH79 767453
E4SUV1 767455
W5XN59 767456
F0NSF4 767462
A0A0F6BT94 767463
R4Q2Z4 767468
R4KJX3 767817
R4KQ84 767817
G0LLF8 768065
E1VAU4 768066
I6T860 768486
A0A0E0W126 768494
A0A0E0W4P9 768494
Q70WY8 76857
A0A0C1KFK7 76860
E4TJK3 768670
F9U8V0 768671
F9UER9 768671
B0KIS5 76869
B0KPI0 76869
F0QRW8 768700
J7J3J9 768704
G7WJG4 768706
H5XZ15 768710
D9PS07 768713
D8FHE6 768724
F9P372 768726
F5KYH5 768727
E1JMQ0 768728
A0A099UCQ0 76936
C0F9Q0 77037
A0A090D8C7 77133
A8DR66 77133
K1XPR5 77133
K1XSQ3 77133
K1Y0K5 77133
K1YF80 77133
K1YFF7 77133
K1YSP4 77133
K1YWS7 77133
K1Z5X4 77133
K1ZJJ8 77133
K1ZUF1 77133
K2A0H1 77133
K2B5R9 77133
K2B6L5 77133
K2BK09 77133
K2BMT4 77133
K2BTW8 77133
K2C4H6 77133
K2CFZ1 77133
K2D7U0 77133
K2D830 77133
K2DAT9 77133
K2DQ76 77133
K2E442 77133
K2EB56 77133
K2EN71 77133
K2ET60 77133
K2ET87 77133
K2EW08 77133
K2F525 77133
K2FEV3 77133
K2G2A8 77133
K2G4C5 77133
Q6JWU6 77133
J3JWS1 77166
N6TG46 77166
N6TRK0 77166
N6U554 77166
N6UBE3 77166
N6UDC1 77166
U4TRL9 77166
U4U4I6 77166
U4U8L2 77166
U4UDH8 77166
U4UVV8 77166
F7VUL7 771870
F7VZX5 771870
F7W676 771870
H9UDN2 771875
F6SXM4 7719
F6U113 7719
F6W8I3 7719
F6XCH5 7719
F7BHA0 7719
H2XQ03 7719
H2XU53 7719
P91874 7719
C3XS36 7739
C3YL39 7739
C3ZGI8 7739
C3ZTF9 7739
C3ZZW9 7739
H8Y0W4 7741
Q8L3D4 77524
S4RIP9 7757
S4RPS8 7757
A0A0D9UXK1 77586
A0A0D9V1K6 77586
A0A0D9V2E7 77586
A0A0D9V7M0 77586
A0A0D9VBB6 77586
A0A0D9VLP2 77586
A0A0D9VNK9 77586
A0A0D9VSI0 77586
A0A0D9VSI8 77586
A0A0D9WET5 77586
A0A0D9WQN3 77586
A0A0D9XF60 77586
A0A0D9XY69 77586
A0A0D9Y0K7 77586
A0A087E7C4 77635
A7IC65 78245
A0A086ZQL2 78343
A0A087APA6 78344
A0A087BG93 78345
A0A087CY59 78346
A0A094RUX0 78398
A0A094RW78 78398
A0A094UI77 78398
A0A087CC14 78448
D8FQ09 784613
K4FXV6 7868
K4FY87 7868
K4G024 7868
K4GBQ5 7868
K4GC47 7868
K4GLQ0 7868
V9KA94 7868
V9KB89 7868
V9KCZ4 7868
V9KIH1 7868
H2ZV15 7897
H2ZV91 7897
H3AB35 7897
H3AL07 7897
H3APY0 7897
H3AWU4 7897
H3B4D4 7897
H3BA91 7897
H3BFV4 7897
M3XLP5 7897
Q58P34 7897
G1EHI2 7906
D4VVM6 791161
W5M4B0 7918
W5MC90 7918
W5MX67 7918
W5MXU8 7918
W5N2K1 7918
A0A087EAM7 79262
F1AGC3 79327
W0J666 794903
F8C529 795359
A5PMG2 7955
A8WFS0 7955
B0R046 7955
B0S610 7955
B0UXR9 7955
B0UXS6 7955
B7ZV46 7955
E7FFB6 7955
F1QFC0 7955
F1R9V3 7955
F1RCH9 7955
P79984 7955
Q5XJ12 7955
Q6NYR4 7955
Q6NZU0 7955
Q6P3L3 7955
Q6PGX4 7955
Q6PH56 7955
Q6TEQ5 7955
Q7SZD3 7955
Q7ZU46 7955
Q7ZUM5 7955
Q7ZVJ1 7955
Q7ZYY3 7955
Q8UUJ8 7955
Q90473 7955
Q9IAC1 7955
I4MH85 795665
I4MUG5 795665
I9BTN0 795666
I9W924 795666
Q801X8 7957
Q801X9 7957
D8J6S8 795797
B7U616 7959
D3TJN7 7959
F4YAX3 7959
F4YAX4 7959
G3F1Q2 7959
G3LU45 7962
Q7SZM7 7962
Q7SZM8 7962
Q7T275 7962
Q7T276 7962
Q7ZZH6 7962
F8X601 796392
F8X843 796392
G0WM16 7965
E3BMR3 796620
E3BPX3 796620
A0A0D3NSM4 796730
A0A0D3NY13 796730
Q6S4R6 79674
G9WYZ2 796937
V9HNG4 796939
G9XFK7 796940
J6HAI8 796941
H1HT11 796942
G9WLK6 796943
G9WUX5 796944
M0CP85 797114
E7QRI2 797209
F8D5H5 797210
W0JMP0 797299
L0IA09 797302
L0JMZ7 797303
L0AKC3 797304
G9ZFW9 797473
G9ZFZ1 797473
G9ZSJ8 797515
H1LJF5 797516
H9ZQ49 798128
Q8RP27 79912
G7YBX1 79923
G7YNS8 79923
H2KR48 79923
H2KSA8 79923
H2KSA9 79923
D9PYF0 79929
W5K4B2 7994
W5K679 7994
W5KA74 7994
W5KAX2 7994
W5KNV5 7994
W5KWI8 7994
W5LLK8 7994
W5LUJ3 7994
P47773 7998
W5U7C7 7998
W5U9G0 7998
W5UBW9 7998
W5UQA0 7998
D9IQ96 799882
D9IQ95 799883
D9IQB5 799884
D9IQB6 799884
D9IQ97 799885
D9IQB7 799886
D9IQB2 799887
D9IQB9 799888
D9IQA3 799889
D9IQB1 799890
D9IQA4 799891
D9IQ92 799892
D9IQB4 799893
D9IQB0 799894
D9IQ99 799895
D9IQB8 799896
D9IQB3 799897
D9IQ98 799898
A0A060VTU3 8022
A0A060VU47 8022
A0A060W6N9 8022
A0A060WES3 8022
A0A060X0G4 8022
A0A060XHR4 8022
A0A060XIH9 8022
A0A060XRB2 8022
A0A060XYL7 8022
A0A060YDJ4 8022
P08108 8022
Q5DW63 8022
Q5DW64 8022
Q5KT34 8022
Q5KT35 8022
Q8UWM6 8022
B5DFX7 8030
B5DG30 8030
B5X397 8030
B5X3U6 8030
B5X4Z3 8030
C0HAF8 8030
C0HAK5 8030
A8CEI1 8081
G9G0W7 8081
M3ZHB7 8083
M3ZHD0 8083
M3ZHF1 8083
M3ZHN8 8083
M3ZPK6 8083
M3ZU05 8083
M4A448 8083
M4A807 8083
M4B0J3 8083
Q8UWM8 8083
Q8UWM9 8083
Q8UWN0 8083
A0A0A1CPN9 80839
F6M7U0 8084
A0A090INV7 80852
A0A090IQX7 80852
A0A090IAD7 80854
A0A090IG83 80854
A0A080NMV2 80866
A0A080NTD2 80866
A0A0D7KBQ6 80878
A0A0D7KCX4 80878
A5HL62 8090
A5HL63 8090
G5ELX5 8090
H2L3G7 8090
H2L7I3 8090
H2L7I7 8090
H2LKZ3 8090
H2LN74 8090
H2LN75 8090
H2LRF2 8090
H2MMN2 8090
Q9I8F9 8090
Q9W6Y1 8090
A0A0C1LNJ9 81037
A0A0C1LUI6 81037
O73922 8127
B6E4Y9 8128
B6E947 8128
D3TJN8 8128
I3IZN1 8128
I3J3I7 8128
I3J8F4 8128
I3JAU8 8128
I3JP35 8128
I3JYT8 8128
I3K3G2 8128
I3K3G7 8128
I3K3I2 8128
I3K3J2 8128
I3K3J9 8128
I3K3K0 8128
I3K531 8128
I3KYD6 8128
A0A0E9CBG7 813
A0A0E9CHI9 813
A0A0E9DQU8 813
A0A0E9E2K4 813
A0A0E9E3A0 813
A0A0E9EFD2 813
A0A0E9ESU7 813
A0A0E9G6J5 813
A0A0E9GFA7 813
B6F133 8161
B6F134 8161
B6F135 8161
Q9ZFC6 81683
A0A081TUZ2 817
A9CD13 8175
A9URN0 81824
A9V5T1 81824
A9V601 81824
A9VD22 81824
F8SLH2 8187
F8SLH3 8187
I0J3E8 81971
D7KB05 81972
D7KDM4 81972
D7KIY0 81972
D7KS87 81972
D7KXN5 81972
D7L0I2 81972
D7L7V5 81972
D7M255 81972
D7M7T7 81972
D7M7T8 81972
D7M8V6 81972
D7M9M3 81972
D7MCD3 81972
D7MIN3 81972
D7MPG3 81972
R0F0U4 81985
R0F380 81985
R0FDB4 81985
R0FM76 81985
R0G3M7 81985
R0G3Z9 81985
R0GVL8 81985
R0H3E1 81985
R0H602 81985
R0H8S6 81985
R0HK18 81985
R0IPS1 81985
A0A0A7LUI9 82047
A0A0A7LWK6 82047
A0A0A7LWL0 82047
A0A0B2JZ10 82374
A0A0F0KNY4 82380
A0A0F0LCR3 82380
A5H1H7 8255
A5H1H8 8255
A5H1H9 8255
O73788 8255
O93240 8255
Q76N60 8255
I3WA85 82600
I3WA86 82600
K9SEI6 82654
K9SF22 82654
K9SKY1 82654
A0A060A9H7 82747
A0A076U3V0 82747
F5J4X9 82789
Q8UV14 8296
A0A084YTE9 82995
A0A084YWI0 82995
O13120 8319
Q91291 8319
A0A061SQ73 83219
A0A0D1NNB3 83262
P9WMJ8 83331
I6Y7L1 83332
P9WMJ9 83332
P0A6Y8 83333
P0A6Z1 83333
P0A6Z0 83334
P0A6Z2 83334
E1VM61 83406
Q9NCD0 83540
A1L3K5 8355
P02827 8355
Q566I3 8355
Q6AZH8 8355
Q6DCD3 8355
Q6DD68 8355
Q6DE62 8355
Q6GMF1 8355
Q7ZTK6 8355
Q7ZX34 8355
Q7ZX77 8355
Q8AVE2 8355
Q8AVE3 8355
Q91624 8355
Q91688 8355
Q91883 8355
Q91993 8355
A0A0F7WPS7 83558
A0A0F7X205 83558
P27542 83558
A0A069ZYV6 83560
A9JTJ5 8364
F6QKL0 8364
F6TJ80 8364
F6UZ27 8364
F6VLB2 8364
F7ABW6 8364
F7BBI7 8364
L7N2X7 8364
Q0V9A5 8364
Q0VA61 8364
Q6NVU3 8364
Q6P3M8 8364
W0GPT1 838561
I1ZE39 83912
Q9NCC7 83999
Q93GF1 840
A0A0D8I5S7 84022
Q7U3C4 84588
Q7U6R7 84588
M7APQ4 8469
M7B0D5 8469
M7B2X3 8469
M7BA41 8469
M7BG38 8469
M7BG76 8469
A0A081CHF1 84753
A0A081CI24 84753
A9CPF2 8496
A9CPF4 8496
A9CPF7 8496
K2NEV5 85056
K2NJ70 85056
K2NLB6 85056
K2NLX4 85056
K2PB50 85056
A0A091EG59 85066
A0A091EVD6 85066
A0A091EYJ5 85066
A0A091F8D2 85066
A0A068X4F3 85433
A0A068X5R0 85433
A0A068X6W8 85433
A0A068XJP0 85433
B3VKG9 85552
A0A0E8K104 85569
A0A0E8YUF7 85569
A0A0D8LFG5 85581
A0A0D8LJV4 85581
A0A0D8LK79 85581
C4KB65 85643
C4ZJV0 85643
G2KRW1 856793
D9IQ91 856799
D9IQA9 856800
V4RNH3 85681
V4RTQ1 85681
V4S4E8 85681
V4S678 85681
V4SBF3 85681
V4SC53 85681
V4SHC6 85681
V4SJT5 85681
V4SUS3 85681
V4SVQ9 85681
V4SX86 85681
V4T0G7 85681
V4T7S4 85681
V4TAP7 85681
V4TCG4 85681
V4UAW4 85681
V4UFD6 85681
A0A0A5JDG0 85698
A0A0A5JI09 85698
A0A0D6GBW2 85698
A0A0D6I0M7 85698
G0A5G5 857087
G0A780 857087
A0A0E2EN53 857119
A0A0E2EU79 857148
J0LLE4 857290
G6AJ40 857291
G6A5T1 857292
I7K6D8 857293
I7K9S2 857293
A0A086SYT5 857340
A0A086T5A5 857340
A0A086TBG7 857340
A0A086TEI7 857340
A0A0E1YCI4 857573
A0A0E1YCT6 857573
F1WNZ3 857577
F1WRC5 857577
G0QPY7 857967
G0QQ46 857967
G0QR86 857967
G0QTY4 857967
G0R0F5 857967
F6BGZ7 858215
G0H9X5 858619
H6BPV7 858893
H6BSL8 858893
H6C561 858893
H6CAK8 858893
A0A023N2S8 859199
A0A023N896 859199
I3D0Z9 859350
P55994 85962
Q9ZMW4 85963
J9YYH0 859653
E8Q5M5 859654
D8N7F9 859655
D8NCJ6 859655
D8NGX3 859655
D8NLQ1 859656
D8NPJ9 859656
D8P346 859656
F9YRV3 860228
D9IFR6 860349
D9IFR7 860349
D9IFR8 860349
D9IFR9 860349
A0A0C1MZ39 86105
A0A075MLA8 86106
I5BCV6 861109
F0L3N2 861208
A0A024GXI3 861266
W0RM47 861299
E1VYP6 861360
G9YFK8 861450
G6C6U6 861452
H1LX95 861454
G6C755 861455
E3RS85 861557
E3RVA0 861557
E3S6N2 861557
F4MQB8 862259
A0A0A0C6Z0 862422
E0N0D0 862512
E0N909 862513
E0NAP2 862513
E0NDH0 862514
E0NVQ4 862515
E0NIU1 862517
G7Z420 862719
G2NNK3 862751
E1X0G7 862908
E1WR35 862962
E1X758 862964
E1XA08 862964
E1W4C5 862965
E1W6P7 862965
T1ZF47 862967
T1ZWS8 862970
V7ZE80 863365
U3F805 8637
U3FCG9 8637
U3FCL7 8637
U3FWU6 8637
U3FZF3 8637
H5WIR3 864051
H5WRA9 864051
H5WW23 864051
I4YUD7 864069
R0ECU1 864073
R0G8R3 864073
R0GCE0 864073
R4KBS8 86416
E0NYI2 864563
E6K2C6 864564
E0QHX9 864565
A0A0E1XNV8 864566
E0PSW1 864567
E0PBJ1 864569
E0PZC9 864570
K8GEA4 864702
K8GFS0 864702
K8GKZ5 864702
K8GNL8 864702
K8GP24 864702
H5SGS4 86473
H5SMC8 86473
W1I8G8 86473
H2BZV3 865937
F0NYB7 865938
E6NC59 866344
E6NGA2 866345
E6NPY5 866346
A0A0C3EES1 866350
V8P541 8665
V8PDH9 8665
I3Z0X6 866536
A0A0C5WUP1 86660
A0A084J2U6 86662
A0A0A0WGK3 86662
E7A416 866630
E7A8H3 866630
Q4VRH8 8667
E1MD11 866770
E1KQG3 866771
E1KVU3 866773
E1L0X3 866774
F2I4Z4 866775
E1L8M9 866776
G1UBG8 866777
E1LB55 866778
F9N2D7 866779
Q4L0F3 86678
T2GKB2 866790
I0JP49 866895
S5I5D4 866913
S5IQ67 866913
A0A0B2EW91 867080
A0A0B2F2V5 867080
F0RAD4 867900
I4A148 867902
K6Q1D3 867903
L0KYV9 867904
I4Z7W0 868129
F6D4L4 868131
H4HRV8 868133
H4HZG5 868133
H4I629 868134
H4IEA4 868134
H4ILN1 868135
H4IVA8 868135
H4J325 868136
H4JB83 868136
H4JH15 868137
H4JQG0 868137
H4JXT3 868138
H4K5P9 868138
H3KIJ2 868139
H3KS35 868139
H4KBT7 868140
H4KK52 868140
H4KT10 868141
H4L167 868141
H4L721 868142
H4LFA4 868142
H4UMG5 868160
H4UTB8 868160
H4UUQ7 868161
H4V482 868161
H4ZPI4 868172
H5A008 868172
H5DUU7 868181
H5E5D1 868181
H5IDT0 868191
H5IM68 868191
H5IV42 868192
H5J4F8 868192
F6B8G1 868595
G0JWF2 868597
G0JXM7 868597
T1D3U9 869069
T1DE10 869069
T1E1U7 869069
F2NUI9 869209
F2NKZ4 869210
G0GDP1 869211
I4BAJ1 869212
W7YPL6 869213
E1NZQ2 869214
E1P0T5 869214
J4C2M6 869250
J4C4A7 869250
J4CD56 869250
J4D700 869250
I2RGY0 869669
I2RP96 869669
I2RTY6 869670
I2S1T2 869670
V6FB38 869672
V6FE10 869672
I2SL33 869675
I2SWL6 869675
V6FY31 869678
V6G0R2 869678
I2UPJ7 869681
I2UT88 869681
I2W7M7 869686
I2WI14 869686
I2WSD7 869687
I2WVR1 869687
I2X831 869688
I2XEQ5 869688
E1S5Z4 869727
I3BQ02 870187
I3BR90 870187
A0A0C3JBJ5 870435
A0A0C3JMT9 870435
A0A0C3PVV1 870435
A0A0C2BZD4 870478
A0A0C2CGC2 870478
P53421 870730
P53623 870730
Q9HG01 870730
F9RIM4 870967
F9RJL3 870967
F9RMU0 870967
F9S0W6 870968
F9S2A7 870968
F9S6M2 870968
E0TIY8 871271
E0QA81 871562
E0QMJ5 871571
W1Q6S1 871575
W1Q894 871575
W1QJL2 871575
W1QLJ9 871575
W1QLP0 871575
F0KMY2 871585
F0KPE6 871585
W0EJI1 871738
L0FB14 871963
W0EAT6 871968
K0NS37 872326
F8XP15 872330
F8XS58 872330
E0TLC1 872331
A0A0F7ZDN0 8729
J3S4I0 8729
J3S4I1 8729
J3SCG8 8729
J3SEJ0 8729
F1Z310 873447
F3L9N0 873448
G5JQT2 873449
E6K716 873513
E4MQ12 873517
E7RPQ2 873533
G5K8E3 875093
A4ZX75 87530
F5YZR2 875328
E7P259 875329
E7P992 875329
E7PA52 875329
E7PK03 875330
E7PT73 875330
A0A090HY44 875453
F3L2Q4 876044
F8XXN8 876138
E0S5L8 876142
E0SAB4 876142
A4C4J5 87626
A4C7G8 87626
F0T869 877455
A0A077KTN7 878220
A0A095EUQ9 87883
A0A0B8YV43 87883
Q5NSX0 87883
I5AZ25 879212
F4KKG7 879243
E1NRX6 879297
E1NQN4 879298
E3BTM0 879301
A0A0E1XYP7 879302
F0GWQ8 879305
F0H0U5 879306
F5LWG5 879307
F9MS30 879308
E4LCW7 879309
E4LME0 879310
G0IYH5 880070
I4AKL3 880071
F2NCB1 880072
H1XYX7 880073
W0ESV5 880074
G9DA09 88015
E5ESM6 880159
E5EQT9 880160
D8R398 88036
D8R6D5 88036
D8RBE2 88036
D8RF84 88036
D8RLA8 88036
D8RV35 88036
D8RYR3 88036
D8RYS9 88036
D8S2Q0 88036
D8S4L9 88036
D8SDD9 88036
D8SIJ6 88036
D8ST01 88036
D8SUY5 88036
D8SUZ7 88036
D8T059 88036
E4PU02 880447
I9KWP2 880478
E3F206 880591
J3XA41 880633
I3EP68 881290
I3ESJ3 881290
B6VD10 88149
G3FAK2 88149
J7F7M8 88149
G2Z926 881621
Q72DW8 882
H8G9K9 882081
H5XQC1 882082
H5WYA0 882083
H5XB30 882083
I0V2T5 882086
F7YN62 882102
F7YNJ8 882102
E5AM92 882378
E5ASA7 882378
D8F150 88274
D8F892 88274
H1KQ05 882800
B8DRD6 883
E3ERE0 883062
H7CS45 883064
H7CY59 883064
K9EIK4 883066
S2VMJ6 883067
S2VVT4 883069
K0Z7M9 883077
K8P3J0 883078
K8P4Z2 883078
K8PPT6 883078
K8NXH0 883079
K8NVD5 883080
K9EAM6 883081
K1MB60 883092
K1MJ55 883096
K1M6M5 883098
S2WWU8 883100
S2X0E6 883100
S2Y3Y7 883100
S2WEZ8 883101
S2WRD5 883101
S2X3D1 883101
H3NF42 883103
H1PKR7 883109
K1LW55 883111
K1M5R3 883112
H3NKJ3 883113
H3NPK9 883114
H3LZL1 883120
H3M8P5 883120
H3MH69 883121
H3MQY1 883121
H3N147 883125
H3N7D6 883125
K9DGZ3 883126
K9DJL1 883126
A0A0E1ZC58 883150
H1H519 883154
K1HFR0 883155
K9CZU9 883156
H1Q2X0 883158
S2W5L8 883161
K9CQ07 883163
K9D8Y2 883163
S3XHI2 883165
I7IXJ2 883169
B2ZP77 8839
R0L4K0 8839
R0L7N0 8839
R0LC19 8839
U3I640 8839
U3IKZ8 8839
U3IP36 8839
B2ZR74 8845
E2J8A9 88456
F2WRG1 88456
Q86GI3 88456
Q4PP24 88457
H0UL18 885272
M2Q082 885311
M2QCX2 885311
M2QZ09 885311
M2RCJ0 885311
M2RGQ6 885311
M2RNM5 885311
M2RVA1 885311
M2RX92 885311
M2SA83 885311
M2SE98 885311
M7VWZ5 885315
M7W7K1 885315
M7W7K6 885315
M7WBP6 885315
M7WII4 885315
M7WIT2 885315
N9TE42 885318
N9TJU7 885318
N9TNH0 885318
N9TQ28 885318
N9UIR5 885318
M3SG05 885319
M3TLF3 885319
M3U190 885319
M3U4U6 885319
M3UR29 885319
M3UYJ1 885319
E2DQC1 885335
B5AN02 88556
B5TGR3 88556
A0A091CKV1 885580
A0A091CTZ7 885580
A0A091D1R4 885580
A0A091DMJ1 885580
A0A091DTR9 885580
A0A091DZS2 885580
F3VGS8 886289
L0DAJ7 886293
L0DER9 886293
G2PNK2 886377
S7SZ36 886559
F3KN38 886738
E3E9G3 886882
F3KP02 887062
F3KQ48 887062
H7SIN2 887288
A0A0E1ZJ75 887308
E8KHY7 887324
E8KK30 887324
E6LJ79 887325
E6LW32 887326
F5S4S7 887327
F5S4U4 887327
A0A0D6MS47 887700
A0A0F8B5F9 88771
A0A0F8B8C5 88771
A0A0F8D1K3 88771
A0A0F8D4F0 88771
E7RTY7 887898
E6M672 887899
Z4WYG5 887901
E6MK02 887929
U7V387 888019
F0HTR0 888027
E8K8M4 888048
E6KII0 888049
N6X4I9 888050
E8JHV6 888051
E6KTU7 888052
S8FF40 888054
U2PDV4 888055
U2QD71 888055
F9EDV0 888056
E6KWK2 888057
E6KX38 888057
F0IEU7 888059
F5RP31 888060
F2BVQ3 888062
F5RW02 888063
F5S070 888063
E6LGP3 888064
F0ELC6 888066
K0ZGH8 888439
X8K4X0 888727
F2C1J7 888728
F2C2F5 888728
F0EZ23 888741
F0F0Z6 888741
F2B9T0 888742
F2BCZ5 888742
F2BGI9 888742
F0F4U7 888743
E7S725 888745
E8K9V7 888746
F3UZG9 888808
F0I3W6 888809
F0IBJ3 888810
F0IK47 888811
F0ISS0 888812
F2C8R8 888813
F0FGN3 888815
F3UMW0 888816
F2CH09 888818
F0FQ86 888819
F3UD50 888820
F2BPI3 888821
F3SLG1 888824
E8KLC6 888825
E6L8L3 888826
E6L4F5 888827
F0ESQ3 888828
F0EV27 888828
E6MSQ0 888832
E7S9I9 888833
E8JVI9 889201
E8JZ35 889204
E8KXM8 889206
E5B8M6 889211
H7XD83 889239
A0A0E1ZIQ7 889253
A0A0C2R2F7 889306
H9UKG8 889378
N1NYQ3 889517
N1P0X7 889517
N1P1J4 889517
N1P731 889517
N1P7C6 889517
N1P7T4 889517
N1P8N4 889517
A0A093BCA6 8897
A0A0E0WIM2 889738
A0A0E0WRD3 889738
G0QF76 889948
G0QA86 889962
F0W1N8 890382
F0W4W2 890382
F0W4W4 890382
F0WG94 890382
F0WHV3 890382
F0WJR3 890382
F0WJR8 890382
F0WU59 890382
F0TFL8 891391
F7XYB7 891398
A3SLT3 89187
I4BUP4 891968
U3TXZ6 891974
A7XV32 89462
D7R259 89462
E5D620 89462
E5D621 89462
F2YUG7 89462
V9QIC3 89462
W6CNS2 89462
A0A091PG21 8969
Q75PJ4 8996
Q75PJ5 8996
Q8AYL6 8996
B3VHV2 9031
B6EAX2 9031
D6PVB7 9031
E1BT08 9031
E1C0H5 9031
F1NC26 9031
F1NWP3 9031
F1NZ86 9031
O73885 9031
P08106 9031
Q5F3J8 9031
Q5ZM98 9031
Q7SX63 9031
Q90593 9031
F7XXC0 903503
F0LVQ5 903510
F0LVV9 903510
A0A0C8D6V0 90370
A0A0C8ZDK9 90370
A0A0E4JMG4 90370
Q8Z4N2 90370
Q8Z9R1 90370
A0A0C9EYR5 90371
A0A0C9H109 90371
A0A0D6F9N1 90371
A0A0D6HKW9 90371
E3GPI6 903814
J0T6B9 903893
J0TF27 903893
K1EAW0 903913
K1ECP4 903913
K8ZQR3 903915
K9A255 903915
K9C8K1 903916
K9CBW7 903916
K9AYB3 903917
K9C9K9 903917
K9BMF6 903918
K9BZG5 903918
K6M4E2 903921
K6MZ10 903921
L9P0H2 903927
L9P2G3 903927
L9P390 903927
L9LZ05 903928
L9M7V5 903928
L9M523 903931
L9M7E3 903931
K6LZA9 903935
K6M0Q0 903935
L9MFP8 903945
L9MIH2 903945
E3CLZ9 904293
F9HGQ2 904294
F5TA25 904296
E3CNI3 904306
H0DES1 904314
A0A069GGT1 904802
E3CFA8 905067
A0A0C3SGB3 905079
L1IIY9 905079
L1IJ58 905079
L1J0D3 905079
L1J321 905079
L1JCJ9 905079
L1JD81 905079
L1JS96 905079
L1JSH8 905079
A0A081DFE6 906888
A0A084JWC7 906888
A0A090PHX7 906888
A0A090WNR8 906888
F4LNT6 906968
E8QMD5 907237
E8QDP7 907238
E8QU38 907239
E8QJL4 907240
G3A129 907261
G3A685 907261
G3A8Y1 907261
E4QS72 907287
H7EIX7 907348
G4A5T1 907488
G4A5W7 907488
G4AC27 907489
A0A0E1YPB2 907491
A0A0E1YQD4 907491
G4AX73 907492
I6TXM9 907965
I6UB48 907965
M7Y4H6 908290
E4KQB8 908337
E4L0B0 908338
E3C7B1 908339
E4LNZ2 908340
E4LVA9 908340
F3M616 908341
E4M8N7 908612
F9D1X6 908937
B2MV58 9091
E6MVQ9 909420
E6MWL2 909420
W9IJQ3 909455
W9IK84 909455
W9IL64 909455
W9IQ67 909455
W7IVF4 909613
Q9GTX3 90962
Q6QIS4 90988
G6A143 909943
E8XG33 909946
E8XGN0 909946
A0A0G2NIH8 909947
A0A0G2NQS5 909947
F4AGX5 909954
G1MRS3 9103
G1MSW3 9103
G1NR17 9103
G3UQL0 9103
F0HLB0 910311
F0HMK0 910311
E4LAD2 910314
H9UVC5 910348
E6J913 910954
A0A085GPU8 910964
A0A085GN85 910996
A0A085GX91 910996
A0A085H6X2 911008
A0A085HM53 911008
G8PL65 911045
T5A2W7 911162
T5ABL0 911162
T5ALS5 911162
T5AQC8 911162
G5JLS7 911238
S6HTJ0 911239
S6I0Q8 911239
S6ILF1 911241
S6IWC2 911241
S6GUR1 911242
S6GYZ9 911242
S6H036 911243
S6I0J2 911243
F4N528 913028
G5L3L1 913063
G9VZ31 913069
G5LY56 913071
G5MCX7 913072
G5MSB3 913073
G5N754 913075
G5NN42 913077
G5P2T2 913078
G5PHN3 913080
G5QCX1 913081
G5QU10 913082
G5R9W1 913083
G5RPV0 913084
G5S5N4 913086
G5LIG1 913241
G5PXJ6 913242
A0A0A0ERI0 913325
J9DTN8 913338
A0A0C3CG25 913774
A0A0C3HPS2 913774
A0A0C3HZH0 913774
G2FUL1 913865
E9CL92 914128
E9CPI9 914128
J0WDB5 914136
J1NGL8 914148
A0A0F6RB22 914150
A0A0F6RBX1 914150
M2PPY6 914234
M2Q8G5 914234
M2QDB6 914234
M2R1D0 914234
M2R4H2 914234
B4WM64 91464
B4WRM7 91464
B4WSG4 91464
A0A010YBU9 915438
A0A077AZN2 91604
A0A0C9LWQ3 91626
A0A0C9M5E0 91626
A0A0C9MCF3 91626
A0A0C9MDS9 91626
A0A0C9MG20 91626
A0A0C9MNC5 91626
A0A0C9N478 91626
A0A0C7DUR4 91844
I7I5K8 91891
A0A0D1YHM8 91928
A0A0D1ZN79 91928
A0A0D2B592 91928
A0A0D2BNG6 91928
A0A0D2C509 91928
A0A091U752 9218
A0A091UX89 9218
A0A087QQM7 9233
A0A087R4J8 9233
A0A087R5V2 9233
A0A093NCH1 9238
A0A093PM50 9238
A0A091HLX5 9244
A0A091HVD4 9244
A0A091ID18 9244
A0A0B8RQH7 92519
A0A0B8RUJ6 92519
A0A0B8RXG5 92519
A0A0B8RYL0 92519
F0B859 925775
F0BX48 925776
F0C2Q0 925777
F6S4U9 9258
F6UIZ9 9258
F6XTX9 9258
F6ZXI7 9258
F7C291 9258
F8WPF8 926446
I0I0J0 926550
L0FYC0 926556
I3C9N1 926559
G8R5C7 926562
I3ZKM3 926566
I3ZMA6 926566
H0USL1 926567
E8MZI3 926569
E8N2U3 926569
F0IZ27 926570
A0A060HMF2 926571
A0A0F6Z719 92706
A0A0F6SHL6 927083
A0A0F6VZX5 927083
A0A0F6W561 927083
A0A0F6W776 927083
A0A0F6YGR0 927083
A0A010ZY77 927661
A0A0F5IKB0 927665
F2QBN8 927666
L8MSU2 927668
L8N410 927668
L8N428 927668
F8KC23 927703
I0GSS8 927704
A0A0B2CA75 92824
I1D815 928724
F2HLN2 929102
E9AYA3 929439
E9AZT9 929439
E9B099 929439
E9B0A4 929439
E9B119 929439
E9B121 929439
E9B125 929439
F4A3N7 929506
F4A495 929506
H8KPC2 929556
H8KS93 929556
B6BMI4 929558
I2EZS5 929562
H2CHF4 929563
H1ZA86 929704
W0EYH4 929713
I1DMR9 929793
W6XXH4 930089
W6YD53 930089
W6YGU6 930089
W6Z1E0 930089
W6Z258 930090
W6Z4I2 930090
W6Z7C2 930090
W6ZYE5 930090
W7ELU0 930091
W7EPZ9 930091
W7ER14 930091
W7ERU7 930091
W8PEA9 930166
W8PF39 930166
K0CE11 930169
K0CI78 930169
F0PJ27 930170
F0PX78 930170
F0M6X8 930171
G3VZ31 9305
G3VZQ1 9305
G3W4H8 9305
G3W9P3 9305
G3WI07 9305
G3WLC7 9305
G3WQ03 9305
A0A0A2A265 93057
A0A0A2AB19 93057
B9NZ48 93058
B9P1V2 93058
A9BAD5 93059
A9BDQ9 93059
A8G4S9 93060
A8G7K9 93060
Q2FXZ2 93061
Q5HFI0 93062
V1MBF0 930772
V1NFI2 930772
F5VKC8 930780
F5VNE3 930780
F5VP99 930780
A0A067MFR0 930990
A0A067MHA6 930990
A0A067MUU1 930990
A0A067N1I6 930990
A0A067N2L7 930990
A0A067N2P5 930990
A0A067N7F9 930990
A0A0D0DGJ7 930991
A0A0D0DHT5 930991
A0A0D0E2J7 930991
A0A0D0E9G0 930991
A0A0C9ZIH3 930992
A0A0D0AGV4 930992
A0A0D0B6Y0 930992
A0A0D0B9B0 930992
A0A0D0BE51 930992
A0A059MMD6 931223
A0A059MUB8 931223
M1LPD1 931276
M1ME78 931276
M1MNH9 931276
M0M7N5 931277
B4YTT8 93129
B4YTT9 93129
B4YTU0 93129
B5M6A2 93129
M1K0C0 931557
M1KCL8 931557
H6LFC9 931626
G4HZL6 931627
G8JPZ9 931890
G8JQR4 931890
G8JSH7 931890
G8JUP8 931890
G8JVB2 931890
G8JXH1 931890
A0A0B5FBR3 93218
A0A0B5FH66 93218
A0A097N7E5 93220
A0A097NE59 93220
A0A0B3T0M5 93220
A0A0B3TWS7 93220
A0A0A8BR82 93221
A0A0A8BYK5 93221
I0QZ26 932213
A0A0A8BJP3 93222
A0A0A8BNH1 93222
E7SY16 932676
E7T5P4 932676
W0DE67 932678
A0A086Q997 933077
A0A086QA92 933077
A0A086QG68 933077
A0A067PDE6 933084
A0A067PL27 933084
A0A067Q004 933084
A0A067Q138 933084
G8UTV6 933093
E7RIR7 933115
S7ZBI6 933388
S7ZEW8 933388
S7ZFK7 933388
S8B581 933388
A0A0C2WRM4 933852
A0A0C2X286 933852
A0A0C3AWL5 933852
A0A0C3B3W8 933852
A0A0C3B4G4 933852
A0A0C3B9Z0 933852
A0A0C3BBU3 933852
E5LEV4 93504
B2TKX0 935198
B2TLZ7 935198
U4PDI9 935198
A0A0E0TNZ9 935589
A0A0E0TQI4 935589
A0A0E0TJM0 935593
A0A0E0TL45 935593
A0A086LLY3 935652
A0A086M546 935652
A0A086MAM4 935652
A0A0D1EDS1 935700
I3EGB1 935791
I3EHA3 935791
K9HKC5 936046
K9HXH0 936046
K9HXR0 936046
K9I9C0 936046
E7ACT9 936155
E9A4Z2 936157
E9AAF0 936157
J6IG77 936370
J5U6P0 936375
J5WW86 936381
F8PMM3 936435
F8Q795 936435
F8Q7E8 936435
F8QFY8 936435
J0SWC1 936548
Z4XD12 936549
Z4WQ32 936550
J4KU51 936554
J4KB02 936556
X8IL87 936561
W3Z4J4 936562
X8HFH1 936563
J5V057 936565
J6HCH2 936565
J4XQE9 936572
J4TRX0 936573
X8GP34 936574
X8J775 936576
J4X7T5 936577
X8H6Q0 936578
X8KJ86 936580
J4JG50 936588
W3Y5F0 936589
X8HFM1 936591
J5GH81 936594
K0XGA2 936595
W2VM99 936596
F1VUS9 937450
F1VX21 937450
F3LD92 937772
F3LEU6 937772
E8SID4 937773
E8UCP1 937774
E8UDY6 937774
H1YWX2 937775
L0A4B8 937777
F2Y0P3 938081
F2Y2E1 938082
V1L318 938141
V1L7I6 938141
A0PA14 93934
A0PA15 93934
A0PA16 93934
A0ZT12 93934
A0ZT13 93934
D3KYG3 93969
D3KYG4 93969
I6ZUI8 93969
I7A586 93969
I7AQC1 93969
I7AZ39 93969
Q3HRI2 93969
Q8N0J2 93969
Q8N0J3 93969
Q8N0J4 93969
Q8N0J5 93969
Q8WSA6 93969
Q8WSA7 93969
Q9NCD1 93969
F3YB44 940190
L5JPT1 9402
L5JU93 9402
L5K9K5 9402
L5KA45 9402
L5KDW1 9402
L5L5M6 9402
L5L6N8 9402
L5L7B6 9402
H1UQH5 940265
V2ASA4 941190
V2AXE9 941190
A0KTS5 94122
A0KXI6 94122
W8GS88 941254
A0A0E3KDV2 941323
A0A0E3KGN5 941323
E7SK15 941429
E7SMM4 941429
S7TWL7 941449
F7YZ27 941639
E8ZKA7 941640
R7RRU6 941824
F2HUE7 941967
A0A096VJY6 94232
D3TZA6 94232
E7BEW0 942513
E7BHL2 942513
F5AMN3 94289
F5AMN5 94289
K9IVC7 9430
K9J3G1 9430
K9J5Y4 9430
A0A086PWK2 943118
A0A086QWV5 943118
A0A086QZC9 943118
A0A086J942 943119
A0A086JAB0 943119
A0A086L4P6 943119
A0A086KPR0 943167
A0A086L0A3 943167
A0A086LH22 943167
Q7Z1W9 94323
A0A0F7GF73 943347
H8ZDG8 944018
A0A0C9SX40 944288
A0A0D0B872 944289
A0A0D0BC25 944289
A0A0D0BVW6 944289
A0A0D0C7K2 944289
G2HS57 944547
F0H638 944557
F5LN57 944559
F9PNV3 944560
F9N373 944564
F9PTE6 944565
G4L7V3 945021
E7TA35 945360
E7TAB3 945360
E8LS52 945543
E8LYW3 945543
E8MCN6 945550
E8MD54 945550
A0A0D2LJB2 945553
A0A0D2MA72 945553
A0A0D2N7U1 945553
A0A0D2NUL4 945553
A0A0D2PKD1 945553
F1YV02 945681
G0CYW2 945712
I0AKW0 945713
I0WE51 946077
A0A0C2S6B6 946122
A0A0C2SYL9 946122
A0A0C2X5T5 946122
A0A0C2XID8 946122
F2U058 946362
F2U6R9 946362
F2UEF0 946362
F2UQG0 946362
F2USB4 946362
U5N6W6 946483
U5N991 946483
U5NC24 946483
A0A0C5FBM7 947042
A0A0C5N1D2 947042
A0A0C6A0T4 947042
A0A0C6A0X4 947042
A0A0D3T5M8 947042
A0A0D3Z0X4 947042
A0A0D4SDW6 947042
A0A0D4SHN7 947042
A0A0D4VQ05 947042
A0A0D4VQX1 947042
A0A0C5FDV7 947044
A0A0C5NGB9 947044
A0A0C6A9C1 947044
A0A0C6A9J6 947044
A0A0D3T4X3 947044
A0A0D4LPG7 947044
A0A0D4SIZ3 947044
A0A0D4VSN0 947044
A0A0D4VVW3 947044
F3MLQ5 947827
A0A0A0BWN9 947969
A0A098EGH0 948
A0A098GKU2 948
O84965 948
A0A099Z4G4 94827
A0A099Z9G0 94827
A0A099ZAP5 94827
A0A099ZQT1 94827
F6PM06 9483
F6R5D6 9483
F6REE3 9483
F6UL05 9483
F6VLQ4 9483
F6W7H3 9483
F6XCY6 9483
F7DZE4 9483
F7EX47 9483
F7EX52 9483
F7HN07 9483
F7HVD2 9483
F7HXN6 9483
F7IPW8 9483
U3BYK3 9483
U3CP03 9483
U3DHI7 9483
U3E723 9483
U3FH78 9483
U3FXT1 9483
A0A021VNY3 948458
L2GUS5 948595
Q71U34 9490
Q9N1U2 9490
O85282 951
Q28222 9534
F2RBK8 953739
G7P692 9541
G7P897 9541
G7PAI9 9541
G7PPD0 9541
G8F3Q7 9541
G8F3W4 9541
G8F3W5 9541
Q4R888 9541
Q5IST7 9541
Q95LN9 9541
F6RLH5 9544
F6S537 9544
F6TLV2 9544
F6VUK9 9544
F6XAP8 9544
F6ZFZ7 9544
F6ZG06 9544
F7C3R1 9544
F7CZ86 9544
F7FXA5 9544
F7FXB3 9544
F7H1B9 9544
G7MRK6 9544
G7MRK7 9544
G7MRY7 9544
G7MSY5 9544
G7MUB7 9544
G7MYA4 9544
G7NEQ8 9544
H9EN93 9544
H9F6A4 9544
H9FP09 9544
H9FRE5 9544
H9FTU4 9544
A0A071MFT6 95486
A0A071MPJ3 95486
A0A088U310 95486
A0A088U429 95486
A0A088UU35 95486
A0A088UYN7 95486
A0A096MNL4 9555
A0A096MRX9 9555
A0A096MUK6 9555
A0A096MWZ0 9555
A0A096MZY8 9555
A0A096NPS1 9555
A0A096NWX5 9555
A0A096NY38 9555
B5AMI7 95602
W5IQ83 95619
W5IZD8 95619
G3QSK4 9595
G3QZ88 9595
G3RDC3 9595
G3RE43 9595
G3RPU5 9595
G3RSH5 9595
G3RYM8 9595
G3S272 9595
G3S6H1 9595
G3S9G1 9595
G2HE96 9598
G2HFM2 9598
G2HIL9 9598
H2PYQ3 9598
H2Q500 9598
H2Q7D9 9598
H2QQ54 9598
H2QRH2 9598
H2QRK8 9598
H2R7H0 9598
H2RDZ8 9598
H2RF71 9598
K7DEW5 9598
K7DH58 9598
H2N503 9601
H2NJJ5 9601
H2NLI5 9601
H2PGP4 9601
H2PIK6 9601
H2PTE3 9601
Q5NVM9 9601
Q5R4P0 9601
Q5R511 9601
Q5R606 9601
Q5R6A8 9601
Q5R7D3 9601
Q5RA83 9601
Q5RCI2 9601
Q5RDM4 9601
A0A024R6B5 9606
A0A024RDS1 9606
A0A087WYC1 9606
A0A0G2JIW1 9606
A8K5I0 9606
B2R6X5 9606
B2RCQ9 9606
B3KNM0 9606
B3KSM6 9606
B3KTV0 9606
B4DH02 9606
B4DHP5 9606
B4DI39 9606
B4DI54 9606
B4DNT8 9606
B4DWK5 9606
B4DZB4 9606
B4DZR0 9606
B7Z4V2 9606
E9PKE3 9606
O95757 9606
P0DMV8 9606
P0DMV9 9606
P11021 9606
P11142 9606
P17066 9606
P34931 9606
P34932 9606
P38646 9606
P54652 9606
Q53FA3 9606
Q53FC7 9606
Q53GZ6 9606
Q53ZP9 9606
Q59EJ3 9606
Q59GF8 9606
Q8N1C8 9606
Q92598 9606
Q96IS6 9606
V9HW22 9606
V9HW33 9606
V9HW84 9606
V9HWB4 9606
E2QX84 9615
E2R0T6 9615
E2RAU5 9615
E2RRM6 9615
E2RT63 9615
F1PIC7 9615
G1K267 9615
G1K268 9615
H9GW49 9615
L7N050 9615
Q2TFN9 9615
Q7YQC6 9615
A0A075S0H9 96345
A2RPM7 964
B6S321 96448
D2GVI6 9646
D2GYC0 9646
D2GYI3 9646
D2H013 9646
D2H3W8 9646
D2HIW9 9646
D2HK99 9646
D2I7G9 9646
D2I7H0 9646
G1L7D3 9646
G1MDU1 9646
G1MDU7 9646
G1MKK0 9646
A8ZRW3 96561
F8GZK9 96563
A0A059TAV4 96639
G9K4W1 9669
G9K4X2 9669
G9K4X3 9669
G9K4X8 9669
M3XZE6 9669
M3Y362 9669
M3YD47 9669
M3YFX2 9669
M3YHB9 9669
M3YR24 9669
M3Z103 9669
M3Z3S8 9669
M3Z6H1 9669
M3Z7F7 9669
M3VW17 9685
M3VX55 9685
M3W226 9685
M3W8G1 9685
M3W9Y3 9685
M3WFT4 9685
M3WGX4 9685
I4L4F3 96901
I4L9S5 96901
A0A091T448 97097
A0A091TWG8 97097
N1ZTT3 97137
N1ZJ75 97138
N2AHE2 97139
N2ATL1 97139
A0A099Y8E1 97478
V6T1S0 977905
G3SLN5 9785
G3T4W3 9785
G3T5V4 9785
G3T8K2 9785
G3TNM6 9785
G3TW77 9785
G3U506 9785
G3U5F2 9785
E8NB83 979556
A2Q0Z1 9796
F6Q7Y7 9796
F6YG82 9796
F6YZJ4 9796
F6Z9A2 9796
F7A6V7 9796
F7AUW2 9796
F7D7T6 9796
F7DW69 9796
E4MWS1 98038
E4MXI2 98038
E4MXR5 98038
E4MYB4 98038
Q6QUX5 98038
R4RLR6 980422
A1XQQ5 98093
W9QLM4 981085
W9QMS5 981085
W9QV79 981085
W9R0D5 981085
W9R5S6 981085
W9R5Z5 981085
W9R8D4 981085
W9RUB0 981085
W9RWI9 981085
W9S6W7 981085
W9SKK5 981085
E9BID4 981087
E9BJK2 981087
E9BK18 981087
E9BK22 981087
G2LGD0 981222
G2LJ61 981222
N9H4S9 981327
N9H771 981327
N8Q897 981333
N8QF81 981333
A0A0E2GMU4 981334
A0A0E2GP06 981334
N9BRR6 981336
N9D1R4 981336
F2QTW5 981350
F2QVJ7 981350
F2QWI6 981350
F2QWM4 981350
F2QX14 981350
F2QYW1 981350
F0JTT2 981367
G2LZ53 981368
F5WYV2 981539
F5X4N1 981540
A0A0A8JM98 98228
A4UTN7 9823
A5A8V6 9823
A5A8V7 9823
F1RGJ3 9823
F1RI15 9823
F1RRA7 9823
F1RS36 9823
F1RST0 9823
F1S9Q1 9823
F1S9Q3 9823
F1SA70 9823
I3L7U0 9823
P34930 9823
Q04967 9823
Q6S4N2 9823
A0A0B8S070 9825
M4GLN4 98310
L8WLW3 983506
L8X715 983506
L8X7J5 983506
F6GH19 983544
F4APT0 983545
F4AS10 983545
F4AXN6 983548
A0A088TEB9 983594
A0A088TM83 983594
G3JEN3 983644
G3JHM3 983644
G3JJ21 983644
G3JJZ4 983644
E2JF15 9838
F5CV63 9838
F5CV64 9838
F5CV65 9838
M9XLH9 9838
I0HPF1 983917
I0HSR4 983917
I0HXA7 983917
F1Z9H4 983920
A0A0A1I0J2 984195
A0A0A1I4A4 984195
H6L2H9 984262
H6L4J8 984262
H6L7C3 984262
G7ZNX0 985002
G4BEM7 985008
G4BF49 985008
F0E0C2 985010
F0EA00 985010
U1YAE8 985077
U1Z7L2 985077
J5AR81 985078
J5CBY4 985078
G7VQC8 985665
A0A085UG89 985762
E4ZIC5 985895
E4ZV75 985895
E4ZXX2 985895
E5AEZ0 985895
C7EDP1 9860
C7EDP2 9860
F5L8S2 986075
F0G985 987057
F0GEN2 987057
F3LMH7 987059
F3LS54 987059
F3LV98 987059
K7NAP5 987431
S5FXH1 987431
A0A075AQ46 988480
A0A075AQL1 988480
A0A075AQV1 988480
A0A075AYJ3 988480
A0A090S230 990268
A0A090T871 990268
A0A090T9Y7 990268
A0A090SBA9 990271
A0A090SWS0 990271
S3HMV4 990285
F9ZLZ8 990288
F9ZSD9 990288
G0CLI4 990315
F4BZ87 990316
A0A0C9UDA1 990650
A0A0C9UGV3 990650
A0A0C9UQA6 990650
A0A086AG52 991
A7E3Q2 9913
E1BBT9 9913
E1BBY7 9913
F1MWU9 9913
K8FK38 9913
P0CB32 9913
P19120 9913
P34933 9913
Q0IIM3 9913
Q0VCX2 9913
Q27965 9913
Q27975 9913
Q3ZCH0 9913
E5D616 9915
E5D618 9915
E5D619 9915
H2DGR0 9915
K9ZTJ2 9915
A0A074STN6 99158
A0A074T3M7 99158
A0A074TXD1 99158
F2AQL5 991778
F2AQX4 991778
F2IVM6 991905
K5U2N0 992010
K5U2Y0 992010
K5V7I5 992011
K5VKI3 992012
K5VKV7 992012
I9P3A8 992013
M7SAD0 992015
I9P137 992016
I9PEW9 992017
I9PZ87 992020
J0IJ91 992022
I9YSY4 992023
J0IYF3 992024
J0J0B7 992025
J0J2J1 992026
I9QS47 992027
I9ZNX6 992028
I9QKW5 992029
J0JF15 992030
I9ZR30 992031
J0K0E2 992032
J0K1G3 992033
I9RHQ9 992034
N4T7T9 992035
J0K7S5 992036
I9RXM3 992037
I9RUY8 992038
I9S3B4 992039
J0AV44 992040
J0KZ30 992041
I9SN44 992042
J0B987 992043
I9ST56 992044
J0BLV0 992046
I9T2N9 992047
J0BXE6 992048
I9TAM5 992049
I9TI57 992050
J0M9X4 992052
I9THE5 992053
I9TZQ3 992054
I9U5J2 992055
J0CR89 992056
I9U676 992057
M7S5Q3 992058
J0D896 992059
J0N486 992060
I9UMH3 992061
J0NGE9 992062
I9V4M1 992063
I9V135 992064
J0E1C9 992065
I9VBH2 992066
J0E5U6 992067
I9VPY3 992068
I9VSQ7 992069
I9W3M0 992072
I9W0H0 992073
I9WGS7 992074
I9WD34 992075
I9WFS2 992077
J0QEJ4 992078
I9X2Q8 992079
J0FAR9 992080
J0FLX2 992081
J0FNE3 992083
J0FRZ2 992084
J0TX89 992085
J0TWB6 992087
J0AH44 992088
J0ALY5 992089
J0R3E7 992091
J0S131 992092
J0R9N9 992094
I9XX10 992095
J0RFA4 992098
J0ATU3 992099
J0UCN2 992100
I9Y0L6 992102
I9Y3S0 992103
I9Y9C9 992105
I9YPZ1 992106
J0SD97 992107
J0SFG6 992108
J0HE20 992111
J0SSP2 992112
J0STH9 992114
J0HQZ3 992117
I9ZF43 992118
I9ZIN2 992119
I9ZTZ1 992120
J0TGU1 992121
J0TI44 992122
J0AVY0 992125
C5IZH4 9925
F8UN03 9925
G1CQF2 9925
H2DGR1 9925
I6YLY8 9925
I6ZQY0 9925
J7F274 9925
J7F3B7 9925
J9QEX1 9925
J9QGI9 9925
J9QIW8 9925
M4NBE4 9925
Q9TUG3 9925
Q56073 99287
Q8ZN42 99287
F2A737 993047
L7CFE1 993516
L7CLT7 993516
K5CDM6 993517
K5DHJ5 993517
L2GPT3 993615
H2DGR2 9940
W5NPN4 9940
W5NSB0 9940
W5PC31 9940
W5PG95 9940
W5PGB2 9940
W5PTR5 9940
W5PVL5 9940
W5Q334 9940
W5Q4W8 9940
A0A0C9W302 994086
F2K850 994484
F2K8E2 994484
V7I1Q4 994573
F2UTU5 994837
K9PD56 99598
K9PFV5 99598
K9PJM5 99598
K9PQY0 99598
F2N4J4 996285
F2N6F0 996285
G5L2T3 996306
I4E5P5 996307
I4E7J2 996307
F3NMC5 996637
F3NPZ8 996637
M6FSF2 996804
I3DXG0 997296
V1SR34 997334
V1TNE0 997334
F5SE37 997346
F9ENP0 997347
F9EV94 997348
F9EW02 997348
F9EZS1 997348
G4D4H7 997350
F9DAW2 997352
F9DJJ2 997353
G4CVV3 997355
F9E2L9 997356
I0BQE2 997761
G6BCX4 997827
G6BJU1 997828
A0A069ZKA8 997829
F9PCN5 997830
N2BW01 997872
I8V8R5 997873
I9R3M2 997874
I8WI00 997876
I9RCJ2 997877
A0A0E2AEU5 997878
I9VY07 997881
A0A0E2AU74 997883
I9S9L3 997884
I8YND7 997885
I9T9Z8 997886
I8Z757 997887
K5CH22 997888
I9A6D0 997890
I9A2E4 997891
I9JLK3 997892
R0AHC2 997894
R0B0P0 997897
N9YUZ9 997898
Q7YZR5 99802
A0A0A2DJT0 99807
W1Z1G1 998520
W1Z6U6 998520
G1SRF7 9986
G1SUX8 9986
G1T1V9 9986
G1T840 9986
G1T9M9 9986
G1TRC0 9986
G1U3E0 9986
G1U7L4 9986
H3CF85 99883
H3CU62 99883
H3DM99 99883
H3DN28 99883
Q4RGQ8 99883
Q4RHR7 99883
Q4SL93 99883
Q4T4Q9 99883
F7SPU4 999141
R0CW55 999406
N9XHH2 999407
A0A0E2H9N8 999408
N9Y239 999411
N9Y4Y3 999411
N9VXC3 999412
N9X739 999412
N9V5I7 999413
N9WKZ5 999413
H1HG67 999414
M2ND54 999415
K5ZDZ6 999416
K5ZN08 999417
K6AMF0 999418
K6ACD2 999419
K5YBR8 999420
H1HLQ7 999422
K9CG29 999423
K8MSK7 999424
K8MHP5 999425
A0A0E2EF06 999426
M2BH32 999430
M2BFL2 999431
A0A0E2E2R6 999432
A0A0F6MLV9 999434
S3KM43 999435
M2BLG3 999437
M2SLH8 999440
F2L993 999541
F2LBN1 999541
V9VXW6 999552
G4XHP6 999693
E6ZME9 999809
E6ZPU5 999809
E6ZT14 999809
E6ZTQ9 999809
G2YI43 999810
G2YSM3 999810
G2YUP2 999810
R7R399 999810
F3P3D5 999892
